# Supplementary material for: Machine learning models development for accurate multi-months ahead drought forecasting: Case study of the Great Lakes, North America
Source: PLoS One. 2023 Oct 31;18(10):e0290891. doi: 10.1371/journal.pone.0290891 (PMC10617742; doi:10.1371/journal.pone.0290891)
Supplement: S1 File — (CSV) [file pone.0290891.s002.csv]

# Coordinated Monthly Mean Lakewide Average Water Levels
# Period of record: 1918-2021
# Units: meters, IGLD 1985
# Calculated using the coordinated gage network, consisting of:
# Superior: Marquette and Point Iroquois, MI; Duluth, MN; Michipicoten and Thunder Bay, Ontario
# Michigan-Huron: Harbor Beach, Mackinaw City and Ludington, MI; Milwaukee, WI; Thessalon and Tobermory, Ontario
# St. Clair: St. Clair Shores, MI and Belle River, Ontario
# Erie: Toledo and Cleveland, OH; Port Stanley and Port Colborne, Ontario
# Ontario: Oswego and Rochester, NY; Cobourg, Port Weller, Toronto, and Kingston, Ontario
#
# Last modified 2022-02-23 by Deanna Apps (deanna.apps@usace.army.mil)
#
month	year	Superior	Michigan-Huron	St. Clair	Erie	Ontario
jan	1918	183.25	176.71	174.59	173.9	74.74
feb	1918	183.2	176.73	174.74	173.82	74.72
mar	1918	183.17	176.8	174.74	174.01	74.92
apr	1918	183.14	176.89	174.84	174.02	75.1
may	1918	183.22	176.99	175	173.98	75.09
jun	1918	183.34	177.07	175.14	174.1	75.06
jul	1918	183.4	177.07	175.17	174.12	74.99
aug	1918	183.43	177.01	175.16	174.09	74.87
sep	1918	183.45	176.94	175.1	174.09	74.78
oct	1918	183.44	176.83	175.03	174.02	74.74
nov	1918	183.46	176.82	174.98	174.02	74.74
dec	1918	183.44	176.78	174.99	174.01	74.72
jan	1919	183.38	176.74	175.14	174	74.76
feb	1919	183.32	176.68	174.88	174	74.72
mar	1919	183.28	176.68	175	174.11	74.76
apr	1919	183.31	176.77	175.14	174.25	74.92
may	1919	183.38	176.89	175.3	174.46	75.18
jun	1919	183.45	176.92	175.32	174.49	75.36
jul	1919	183.48	176.88	175.25	174.39	75.28
aug	1919	183.47	176.83	175.16	174.29	75.16
sep	1919	183.46	176.72	175.06	174.18	75.01
oct	1919	183.42	176.66	175	174.08	74.87
nov	1919	183.43	176.62	174.91	174.03	74.78
dec	1919	183.39	176.55	174.76	173.89	74.67
jan	1920	183.29	176.5	174.3	173.72	74.54
feb	1920	183.27	176.47	174.4	173.55	74.44
mar	1920	183.28	176.49	174.58	173.57	74.46
apr	1920	183.36	176.63	174.82	173.81	74.6
may	1920	183.43	176.68	174.94	174.04	74.64
jun	1920	183.52	176.73	175.01	174.09	74.62
jul	1920	183.58	176.79	175.07	174.13	74.66
aug	1920	183.6	176.76	175.08	174.13	74.64
sep	1920	183.54	176.73	175.01	174.06	74.59
oct	1920	183.5	176.65	174.92	173.96	74.53
nov	1920	183.43	176.57	174.84	173.91	74.51
dec	1920	183.36	176.5	174.81	173.93	74.58
jan	1921	183.31	176.44	174.87	173.92	74.61
feb	1921	183.22	176.42	174.43	173.88	74.58
mar	1921	183.18	176.42	174.8	173.97	74.7
apr	1921	183.23	176.54	175	174.15	74.88
may	1921	183.35	176.63	175.07	174.26	74.96
jun	1921	183.44	176.64	175.08	174.24	74.92
jul	1921	183.48	176.6	175.06	174.2	74.84
aug	1921	183.5	176.54	174.97	174.09	74.71
sep	1921	183.5	176.5	174.88	174	74.56
oct	1921	183.44	176.44	174.77	173.89	74.46
nov	1921	183.35	176.35	174.74	173.85	74.39
dec	1921	183.27	176.34	174.76	173.86	74.38
jan	1922	183.17	176.27	174.58	173.78	74.36
feb	1922	183.11	176.24	174.39	173.66	74.34
mar	1922	183.09	176.28	174.62	173.75	74.47
apr	1922	183.15	176.43	174.92	174.05	74.76
may	1922	183.29	176.57	174.99	174.17	74.92
jun	1922	183.36	176.63	175	174.2	74.96
jul	1922	183.45	176.67	175.07	174.16	75.02
aug	1922	183.5	176.63	175.02	174.08	74.9
sep	1922	183.52	176.56	174.97	174.02	74.75
oct	1922	183.45	176.46	174.83	173.88	74.61
nov	1922	183.39	176.35	174.69	173.74	74.47
dec	1922	183.31	176.25	174.65	173.64	74.32
jan	1923	183.23	176.16	174.53	173.66	74.3
feb	1923	183.15	176.13	174.4	173.56	74.27
mar	1923	183.12	176.15	174.52	173.64	74.36
apr	1923	183.11	176.22	174.63	173.78	74.54
may	1923	183.18	176.34	174.76	173.89	74.62
jun	1923	183.21	176.41	174.82	173.94	74.72
jul	1923	183.27	176.42	174.85	173.93	74.68
aug	1923	183.3	176.4	174.79	173.85	74.55
sep	1923	183.32	176.36	174.75	173.8	74.44
oct	1923	183.3	176.29	174.66	173.69	74.32
nov	1923	183.28	176.18	174.56	173.62	74.24
dec	1923	183.22	176.11	174.56	173.73	74.28
jan	1924	183.15	176.06	174.58	173.76	74.34
feb	1924	183.07	176.05	174.29	173.72	74.4
mar	1924	183.01	176.06	174.41	173.68	74.39
apr	1924	183.02	176.11	174.63	173.84	74.55
may	1924	183.05	176.24	174.76	173.99	74.76
jun	1924	183.09	176.28	174.81	174.04	74.82
jul	1924	183.12	176.33	174.88	174.08	74.79
aug	1924	183.2	176.38	174.85	174	74.75
sep	1924	183.26	176.33	174.79	173.91	74.62
oct	1924	183.28	176.24	174.71	173.84	74.56
nov	1924	183.2	176.12	174.52	173.66	74.41
dec	1924	183.11	176.04	174.42	173.6	74.3
jan	1925	183.02	175.95	174.28	173.51	74.2
feb	1925	182.96	175.92	174.18	173.48	74.26
mar	1925	182.93	175.94	174.39	173.63	74.5
apr	1925	182.94	175.96	174.52	173.73	74.62
may	1925	182.98	175.98	174.51	173.71	74.62
jun	1925	183.06	176	174.52	173.69	74.56
jul	1925	183.12	176.03	174.55	173.66	74.49
aug	1925	183.16	175.99	174.54	173.66	74.4
sep	1925	183.15	175.92	174.48	173.61	74.3
oct	1925	183.1	175.84	174.36	173.49	74.22
nov	1925	183.01	175.76	174.3	173.48	74.23
dec	1925	182.92	175.74	174.24	173.47	74.28
jan	1926	182.83	175.69	173.94	173.37	74.2
feb	1926	182.76	175.66	173.89	173.32	74.15
mar	1926	182.74	175.69	174.08	173.34	74.16
apr	1926	182.72	175.79	174.32	173.61	74.41
may	1926	182.76	175.88	174.48	173.7	74.55
jun	1926	182.85	175.99	174.53	173.71	74.55
jul	1926	182.96	176.02	174.58	173.7	74.49
aug	1926	183.02	176.03	174.6	173.73	74.44
sep	1926	183.12	176.02	174.6	173.76	74.41
oct	1926	183.19	175.97	174.62	173.85	74.41
nov	1926	183.18	175.93	174.57	173.82	74.5
dec	1926	183.19	175.95	174.61	173.78	74.56
jan	1927	183.12	175.92	174.26	173.68	74.5
feb	1927	183.08	175.94	174.12	173.62	74.52
mar	1927	183.07	176	174.35	173.66	74.65
apr	1927	183.12	176.08	174.65	173.85	74.73
may	1927	183.27	176.2	174.73	173.93	74.73
jun	1927	183.39	176.3	174.83	174.01	74.77
jul	1927	183.5	176.34	174.88	174	74.74
aug	1927	183.52	176.31	174.83	173.94	74.66
sep	1927	183.5	176.22	174.71	173.84	74.52
oct	1927	183.49	176.21	174.64	173.73	74.44
nov	1927	183.44	176.14	174.54	173.68	74.4
dec	1927	183.38	176.12	174.64	173.88	74.62
jan	1928	183.31	176.1	174.61	173.89	74.74
feb	1928	183.24	176.11	174.46	173.88	74.73
mar	1928	183.2	176.15	174.35	173.77	74.72
apr	1928	183.25	176.29	174.73	173.9	74.87
may	1928	183.36	176.44	174.84	173.97	74.93
jun	1928	183.44	176.5	174.94	174.07	74.93
jul	1928	183.56	176.59	175.06	174.16	74.97
aug	1928	183.62	176.62	175.05	174.12	74.94
sep	1928	183.69	176.6	174.94	173.99	74.79
oct	1928	183.74	176.61	174.9	173.9	74.67
nov	1928	183.68	176.65	174.89	173.87	74.64
dec	1928	183.57	176.66	174.89	173.9	74.68
jan	1929	183.46	176.65	175.01	173.92	74.68
feb	1929	183.42	176.63	175.13	173.98	74.67
mar	1929	183.44	176.65	175.09	174.12	74.79
apr	1929	183.47	176.86	175.32	174.41	75.14
may	1929	183.47	177.07	175.48	174.64	75.45
jun	1929	183.51	177.15	175.49	174.62	75.49
jul	1929	183.57	177.18	175.52	174.6	75.46
aug	1929	183.56	177.13	175.44	174.48	75.34
sep	1929	183.56	177.03	175.34	174.34	75.18
oct	1929	183.55	176.9	175.2	174.23	75.03
nov	1929	183.52	176.82	175.1	174.2	74.92
dec	1929	183.44	176.68	175.05	174.2	74.87
jan	1930	183.37	176.64	175.07	174.38	74.98
feb	1930	183.34	176.64	174.98	174.32	75.08
mar	1930	183.3	176.66	175.21	174.42	75.24
apr	1930	183.28	176.69	175.29	174.54	75.36
may	1930	183.39	176.76	175.29	174.53	75.38
jun	1930	183.48	176.79	175.26	174.47	75.39
jul	1930	183.58	176.84	175.27	174.4	75.37
aug	1930	183.58	176.8	175.19	174.26	75.19
sep	1930	183.53	176.69	175.07	174.15	75
oct	1930	183.53	176.57	174.97	174.02	74.82
nov	1930	183.47	176.42	174.8	173.9	74.64
dec	1930	183.42	176.31	174.74	173.85	74.52
jan	1931	183.33	176.21	174.57	173.78	74.42
feb	1931	183.25	176.17	174.15	173.67	74.36
mar	1931	183.18	176.16	174.13	173.58	74.34
apr	1931	183.16	176.17	174.56	173.68	74.43
may	1931	183.22	176.19	174.66	173.78	74.48
jun	1931	183.3	176.2	174.7	173.84	74.57
jul	1931	183.39	176.2	174.72	173.86	74.51
aug	1931	183.41	176.14	174.67	173.8	74.42
sep	1931	183.4	176.05	174.58	173.71	74.3
oct	1931	183.42	176.02	174.51	173.64	74.2
nov	1931	183.43	175.97	174.43	173.56	74.14
dec	1931	183.42	175.94	174.42	173.56	74.12
jan	1932	183.37	175.94	174.56	173.74	74.26
feb	1932	183.34	175.93	174.6	173.82	74.46
mar	1932	183.3	175.91	174.35	173.77	74.51
apr	1932	183.28	175.95	174.58	173.82	74.69
may	1932	183.38	176.02	174.68	173.9	74.79
jun	1932	183.45	176.04	174.69	173.9	74.76
jul	1932	183.52	176.05	174.66	173.86	74.7
aug	1932	183.58	176.01	174.6	173.79	74.61
sep	1932	183.58	175.95	174.57	173.69	74.44
oct	1932	183.48	175.87	174.46	173.54	74.32
nov	1932	183.45	175.84	174.45	173.51	74.26
dec	1932	183.38	175.78	174.59	173.49	74.23
jan	1933	183.32	175.74	174.45	173.57	74.24
feb	1933	183.28	175.73	174.26	173.54	74.21
mar	1933	183.24	175.73	174.41	173.62	74.2
apr	1933	183.28	175.83	174.66	173.84	74.39
may	1933	183.43	175.99	174.76	173.98	74.54
jun	1933	183.52	176.06	174.77	173.96	74.57
jul	1933	183.56	176.08	174.77	173.88	74.48
aug	1933	183.57	176.02	174.7	173.77	74.38
sep	1933	183.57	175.92	174.58	173.65	74.26
oct	1933	183.57	175.83	174.46	173.52	74.1
nov	1933	183.53	175.76	174.36	173.41	73.98
dec	1933	183.47	175.72	174.38	173.38	73.96
jan	1934	183.42	175.7	174.01	173.34	74.04
feb	1934	183.37	175.67	174.04	173.22	74.05
mar	1934	183.34	175.67	174.05	173.2	74.06
apr	1934	183.36	175.74	174.36	173.38	74.24
may	1934	183.47	175.81	174.42	173.44	74.29
jun	1934	183.55	175.84	174.45	173.45	74.22
jul	1934	183.58	175.87	174.5	173.45	74.14
aug	1934	183.55	175.84	174.41	173.43	74
sep	1934	183.58	175.82	174.34	173.38	73.91
oct	1934	183.61	175.76	174.27	173.3	73.82
nov	1934	183.59	175.72	174.18	173.2	73.75
dec	1934	183.55	175.76	174.26	173.19	73.74
jan	1935	183.47	175.74	174.21	173.21	73.81
feb	1935	183.42	175.74	173.93	173.18	73.86
mar	1935	183.4	175.78	174.22	173.29	73.94
apr	1935	183.4	175.85	174.37	173.4	74.03
may	1935	183.47	175.91	174.44	173.51	74.11
jun	1935	183.53	175.97	174.5	173.57	74.19
jul	1935	183.62	176.05	174.57	173.6	74.24
aug	1935	183.65	176.04	174.57	173.6	74.16
sep	1935	183.63	175.96	174.48	173.49	74.04
oct	1935	183.57	175.91	174.38	173.38	73.92
nov	1935	183.52	175.89	174.36	173.36	73.88
dec	1935	183.44	175.85	174.3	173.34	73.87
jan	1936	183.39	175.83	173.88	173.24	73.84
feb	1936	183.34	175.81	174.13	173.18	73.78
mar	1936	183.33	175.85	174.36	173.38	73.98
apr	1936	183.35	175.92	174.49	173.6	74.45
may	1936	183.51	176.01	174.56	173.7	74.53
jun	1936	183.59	176.07	174.59	173.69	74.48
jul	1936	183.59	176.06	174.55	173.66	74.38
aug	1936	183.57	176	174.48	173.59	74.23
sep	1936	183.57	176.02	174.49	173.53	74.16
oct	1936	183.51	175.99	174.45	173.49	74.08
nov	1936	183.43	175.91	174.36	173.43	74.06
dec	1936	183.33	175.8	174.38	173.37	74
jan	1937	183.31	175.82	174.48	173.55	74.14
feb	1937	183.29	175.82	174.38	173.74	74.34
mar	1937	183.27	175.84	174.47	173.7	74.39
apr	1937	183.27	175.86	174.61	173.82	74.47
may	1937	183.42	176	174.74	174.01	74.7
jun	1937	183.5	176.04	174.77	174.06	74.77
jul	1937	183.54	176.06	174.83	174.13	74.76
aug	1937	183.6	176.04	174.78	174.06	74.69
sep	1937	183.61	176.01	174.66	173.9	74.55
oct	1937	183.58	175.92	174.54	173.72	74.4
nov	1937	183.57	175.86	174.42	173.62	74.4
dec	1937	183.49	175.8	174.56	173.53	74.34
jan	1938	183.42	175.76	174.28	173.52	74.28
feb	1938	183.38	175.85	174.51	173.63	74.38
mar	1938	183.35	175.92	174.41	173.78	74.54
apr	1938	183.43	176.08	174.74	173.97	74.7
may	1938	183.62	176.16	174.79	173.99	74.74
jun	1938	183.72	176.28	174.85	174.01	74.72
jul	1938	183.73	176.33	174.9	174.04	74.66
aug	1938	183.72	176.35	174.9	174.03	74.64
sep	1938	183.69	176.34	174.84	173.92	74.52
oct	1938	183.61	176.28	174.78	173.83	74.46
nov	1938	183.57	176.21	174.67	173.7	74.36
dec	1938	183.49	176.13	174.6	173.67	74.27
jan	1939	183.46	176.07	174.64	173.64	74.24
feb	1939	183.43	176.07	174.13	173.64	74.26
mar	1939	183.4	176.1	174.38	173.76	74.42
apr	1939	183.42	176.15	174.8	173.92	74.68
may	1939	183.52	176.29	174.87	174.04	74.8
jun	1939	183.66	176.4	174.94	174.06	74.78
jul	1939	183.75	176.45	174.97	174.05	74.74
aug	1939	183.75	176.46	174.93	174	74.66
sep	1939	183.71	176.44	174.89	173.89	74.51
oct	1939	183.62	176.35	174.78	173.78	74.38
nov	1939	183.51	176.27	174.7	173.71	74.26
dec	1939	183.43	176.18	174.62	173.66	74.18
jan	1940	183.33	176.09	174.36	173.56	74.12
feb	1940	183.25	176.07	174.23	173.51	74.08
mar	1940	183.18	176.03	174.3	173.56	74.08
apr	1940	183.16	176.04	174.69	173.78	74.37
may	1940	183.28	176.12	174.72	173.9	74.62
jun	1940	183.45	176.2	174.84	174.01	74.73
jul	1940	183.53	176.25	174.88	174.02	74.75
aug	1940	183.55	176.27	174.86	173.97	74.66
sep	1940	183.53	176.26	174.82	173.92	74.54
oct	1940	183.48	176.19	174.76	173.84	74.42
nov	1940	183.46	176.11	174.62	173.72	74.36
dec	1940	183.39	176.07	174.66	173.75	74.38
jan	1941	183.32	176.08	174.56	173.84	74.5
feb	1941	183.25	176.08	174.28	173.72	74.52
mar	1941	183.18	176.06	174.42	173.66	74.53
apr	1941	183.21	176.09	174.58	173.74	74.62
may	1941	183.34	176.17	174.69	173.78	74.6
jun	1941	183.44	176.19	174.75	173.83	74.53
jul	1941	183.49	176.16	174.73	173.82	74.46
aug	1941	183.52	176.11	174.68	173.75	74.37
sep	1941	183.61	176.09	174.62	173.66	74.28
oct	1941	183.71	176.12	174.6	173.57	74.18
nov	1941	183.66	176.17	174.54	173.52	74.16
dec	1941	183.57	176.14	174.53	173.51	74.14
jan	1942	183.48	176.12	174.42	173.5	74.14
feb	1942	183.41	176.13	174.07	173.54	74.14
mar	1942	183.38	176.17	174.42	173.61	74.3
apr	1942	183.38	176.29	174.83	173.9	74.58
may	1942	183.51	176.38	174.9	173.99	74.7
jun	1942	183.59	176.5	175.03	174.1	74.79
jul	1942	183.61	176.52	175.04	174.1	74.74
aug	1942	183.62	176.5	175.02	174.08	74.69
sep	1942	183.65	176.44	174.94	174	74.6
oct	1942	183.64	176.38	174.9	173.93	74.52
nov	1942	183.65	176.33	174.82	173.9	74.5
dec	1942	183.6	176.25	174.82	173.87	74.5
jan	1943	183.53	176.25	174.7	173.97	74.64
feb	1943	183.49	176.27	174.57	173.9	74.72
mar	1943	183.45	176.33	174.84	173.96	74.89
apr	1943	183.44	176.43	174.99	174.11	75.06
may	1943	183.56	176.58	175.25	174.38	75.33
jun	1943	183.73	176.77	175.36	174.57	75.6
jul	1943	183.8	176.88	175.44	174.57	75.54
aug	1943	183.8	176.92	175.41	174.49	75.44
sep	1943	183.75	176.88	175.34	174.36	75.29
oct	1943	183.67	176.8	175.24	174.24	75.1
nov	1943	183.59	176.75	175.14	174.16	75.06
dec	1943	183.48	176.66	175.07	174.07	74.94
jan	1944	183.36	176.57	174.53	173.93	74.8
feb	1944	183.28	176.54	174.68	173.88	74.72
mar	1944	183.24	176.54	174.74	173.92	74.72
apr	1944	183.23	176.57	175.09	174.17	74.88
may	1944	183.38	176.64	175.18	174.33	75.06
jun	1944	183.55	176.69	175.23	174.37	75.12
jul	1944	183.66	176.72	175.22	174.32	75.11
aug	1944	183.76	176.68	175.16	174.21	75
sep	1944	183.78	176.64	175.09	174.12	74.88
oct	1944	183.7	176.6	175.04	174.02	74.73
nov	1944	183.62	176.52	174.93	173.94	74.59
dec	1944	183.52	176.45	174.89	173.89	74.54
jan	1945	183.42	176.36	174.73	173.84	74.53
feb	1945	183.38	176.33	174.62	173.76	74.54
mar	1945	183.38	176.36	174.89	173.96	74.76
apr	1945	183.51	176.45	175.03	174.17	75.04
may	1945	183.53	176.55	175.18	174.28	75.22
jun	1945	183.56	176.72	175.28	174.43	75.34
jul	1945	183.63	176.78	175.33	174.46	75.33
aug	1945	183.65	176.74	175.28	174.39	75.24
sep	1945	183.7	176.7	175.22	174.29	75.12
oct	1945	183.64	176.66	175.24	174.32	75.22
nov	1945	183.58	176.62	175.1	174.22	75.18
dec	1945	183.52	176.57	175.17	174.14	75.2
jan	1946	183.45	176.56	174.96	174.14	75.16
feb	1946	183.4	176.57	174.6	174	75.1
mar	1946	183.36	176.65	175.04	174.11	75.2
apr	1946	183.42	176.7	175.12	174.17	75.16
may	1946	183.45	176.7	175.15	174.21	75.11
jun	1946	183.52	176.75	175.29	174.36	75.13
jul	1946	183.6	176.77	175.3	174.39	75.1
aug	1946	183.61	176.69	175.21	174.28	74.98
sep	1946	183.62	176.6	175.1	174.14	74.84
oct	1946	183.62	176.49	175	174.02	74.76
nov	1946	183.63	176.42	174.89	173.95	74.72
dec	1946	183.57	176.32	174.8	173.86	74.66
jan	1947	183.47	176.28	174.61	173.84	74.68
feb	1947	183.38	176.28	174.6	173.84	74.78
mar	1947	183.32	176.25	174.75	173.81	74.8
apr	1947	183.36	176.39	175.15	174.18	75.07
may	1947	183.49	176.57	175.26	174.48	75.28
jun	1947	183.67	176.72	175.41	174.66	75.63
jul	1947	183.75	176.8	175.4	174.58	75.66
aug	1947	183.74	176.81	175.38	174.5	75.58
sep	1947	183.73	176.77	175.34	174.42	75.41
oct	1947	183.66	176.72	175.22	174.26	75.18
nov	1947	183.57	176.65	175.09	174.15	75.02
dec	1947	183.46	176.56	175.04	174.1	74.94
jan	1948	183.37	176.48	174.98	174.08	74.86
feb	1948	183.27	176.42	174.9	173.99	74.84
mar	1948	183.21	176.47	175.07	174.14	75.02
apr	1948	183.27	176.61	175.22	174.38	75.32
may	1948	183.4	176.72	175.35	174.5	75.42
jun	1948	183.42	176.73	175.32	174.51	75.46
jul	1948	183.46	176.72	175.32	174.48	75.38
aug	1948	183.51	176.67	175.24	174.37	75.24
sep	1948	183.53	176.57	175.13	174.24	75.05
oct	1948	183.45	176.4	174.96	174.06	74.88
nov	1948	183.43	176.32	174.86	173.98	74.78
dec	1948	183.4	176.26	174.82	173.92	74.72
jan	1949	183.33	176.2	174.89	173.96	74.74
feb	1949	183.28	176.19	174.88	174.02	74.84
mar	1949	183.22	176.19	174.7	174.06	74.94
apr	1949	183.24	176.26	174.94	174.12	75.03
may	1949	183.36	176.31	174.96	174.15	75.06
jun	1949	183.44	176.34	174.98	174.15	74.98
jul	1949	183.57	176.38	175	174.12	74.85
aug	1949	183.64	176.34	174.93	174.03	74.7
sep	1949	183.6	176.22	174.8	173.91	74.57
oct	1949	183.6	176.14	174.75	173.82	74.48
nov	1949	183.56	176.02	174.58	173.68	74.36
dec	1949	183.48	175.94	174.57	173.66	74.34
jan	1950	183.42	175.96	174.72	173.9	74.52
feb	1950	183.37	175.99	174.7	174.07	74.68
mar	1950	183.33	176.02	174.71	174.08	74.78
apr	1950	183.37	176.17	175.04	174.31	75.1
may	1950	183.57	176.27	175.05	174.36	75.17
jun	1950	183.74	176.34	175.04	174.31	75.15
jul	1950	183.82	176.42	175.07	174.25	75.09
aug	1950	183.86	176.44	175.02	174.14	74.99
sep	1950	183.83	176.43	175.01	174.1	74.88
oct	1950	183.82	176.4	174.95	174.03	74.78
nov	1950	183.77	176.34	174.86	173.97	74.74
dec	1950	183.69	176.35	174.99	174.1	74.82
jan	1951	183.57	176.34	174.86	174.1	74.89
feb	1951	183.51	176.34	174.89	174.11	74.98
mar	1951	183.52	176.41	175.12	174.32	75.18
apr	1951	183.59	176.58	175.25	174.48	75.47
may	1951	183.71	176.75	175.34	174.54	75.62
jun	1951	183.75	176.82	175.38	174.54	75.59
jul	1951	183.8	176.91	175.41	174.5	75.56
aug	1951	183.8	176.93	175.38	174.42	75.39
sep	1951	183.83	176.92	175.31	174.3	75.24
oct	1951	183.84	176.93	175.29	174.2	75.06
nov	1951	183.79	176.95	175.26	174.17	74.98
dec	1951	183.7	176.95	175.4	174.21	75
jan	1952	183.63	176.95	175.49	174.36	75.1
feb	1952	183.56	176.96	175.41	174.55	75.27
mar	1952	183.5	176.96	175.51	174.6	75.37
apr	1952	183.52	177.08	175.59	174.74	75.62
may	1952	183.58	177.17	175.6	174.76	75.72
jun	1952	183.62	177.22	175.63	174.74	75.76
jul	1952	183.77	177.26	175.66	174.68	75.64
aug	1952	183.86	177.28	175.65	174.6	75.48
sep	1952	183.82	177.22	175.57	174.51	75.32
oct	1952	183.67	177.06	175.41	174.32	75.15
nov	1952	183.52	176.94	175.24	174.18	74.98
dec	1952	183.46	176.92	175.23	174.2	74.98
jan	1953	183.37	176.85	175.25	174.24	74.94
feb	1953	183.32	176.82	175.21	174.25	74.94
mar	1953	183.28	176.83	175.29	174.31	75
apr	1953	183.33	176.91	175.32	174.38	75.17
may	1953	183.4	177	175.41	174.47	75.3
jun	1953	183.57	177.07	175.49	174.56	75.34
jul	1953	183.69	177.12	175.52	174.53	75.23
aug	1953	183.72	177.11	175.49	174.48	75.12
sep	1953	183.67	177.02	175.39	174.35	74.98
oct	1953	183.57	176.92	175.29	174.22	74.82
nov	1953	183.45	176.81	175.16	174.12	74.69
dec	1953	183.4	176.74	175.06	174.06	74.65
jan	1954	183.31	176.63	174.81	174.02	74.62
feb	1954	183.25	176.6	174.74	173.99	74.68
mar	1954	183.2	176.64	175.13	174.14	74.89
apr	1954	183.22	176.71	175.29	174.4	75.09
may	1954	183.44	176.83	175.36	174.49	75.32
jun	1954	183.57	176.92	175.39	174.46	75.3
jul	1954	183.62	176.96	175.41	174.42	75.18
aug	1954	183.59	176.94	175.38	174.35	75.02
sep	1954	183.52	176.9	175.3	174.25	74.92
oct	1954	183.47	176.98	175.39	174.31	74.9
nov	1954	183.41	176.95	175.33	174.32	74.92
dec	1954	183.33	176.89	175.29	174.31	74.94
jan	1955	183.24	176.83	175.3	174.38	75.02
feb	1955	183.17	176.78	175.15	174.3	74.98
mar	1955	183.16	176.76	175.36	174.47	75.18
apr	1955	183.21	176.82	175.38	174.57	75.44
may	1955	183.3	176.88	175.41	174.57	75.49
jun	1955	183.37	176.91	175.43	174.53	75.42
jul	1955	183.39	176.88	175.4	174.46	75.27
aug	1955	183.47	176.79	175.35	174.4	75.14
sep	1955	183.45	176.64	175.22	174.27	74.98
oct	1955	183.49	176.54	175.09	174.17	74.94
nov	1955	183.47	176.46	174.98	174.06	74.98
dec	1955	183.4	176.38	174.95	174	74.91
jan	1956	183.31	176.31	174.38	173.9	74.78
feb	1956	183.25	176.3	174.24	173.74	74.69
mar	1956	183.16	176.32	174.78	173.92	74.76
apr	1956	183.16	176.37	174.98	174.08	74.95
may	1956	183.22	176.5	175.24	174.34	75.23
jun	1956	183.32	176.57	175.22	174.4	75.3
jul	1956	183.43	176.62	175.24	174.4	75.2
aug	1956	183.48	176.62	175.25	174.38	75.06
sep	1956	183.48	176.56	175.19	174.28	74.99
oct	1956	183.42	176.45	175.04	174.12	74.82
nov	1956	183.37	176.37	174.87	173.96	74.68
dec	1956	183.3	176.29	174.84	173.92	74.6
jan	1957	183.21	176.22	174.57	173.87	74.55
feb	1957	183.13	176.19	174.58	173.85	74.56
mar	1957	183.12	176.17	174.8	173.91	74.61
apr	1957	183.14	176.2	174.94	174.12	74.7
may	1957	183.26	176.28	175.02	174.22	74.78
jun	1957	183.35	176.35	175.03	174.24	74.84
jul	1957	183.46	176.43	175.14	174.31	74.88
aug	1957	183.48	176.38	175.06	174.19	74.78
sep	1957	183.48	176.33	174.98	174.08	74.65
oct	1957	183.43	176.24	174.88	173.95	74.5
nov	1957	183.4	176.21	174.76	173.84	74.38
dec	1957	183.34	176.16	174.8	173.86	74.37
jan	1958	183.26	176.15	174.47	173.88	74.42
feb	1958	183.21	176.13	174.3	173.71	74.38
mar	1958	183.16	176.12	174.65	173.74	74.45
apr	1958	183.14	176.14	174.56	173.8	74.55
may	1958	183.18	176.12	174.73	173.85	74.6
jun	1958	183.24	176.12	174.76	173.89	74.59
jul	1958	183.36	176.15	174.82	173.96	74.54
aug	1958	183.4	176.11	174.8	173.96	74.46
sep	1958	183.47	176.07	174.76	173.89	74.39
oct	1958	183.44	175.98	174.64	173.77	74.32
nov	1958	183.43	175.91	174.51	173.66	74.25
dec	1958	183.37	175.81	174.55	173.59	74.19
jan	1959	183.28	175.75	174.18	173.56	74.16
feb	1959	183.21	175.75	174.28	173.68	74.3
mar	1959	183.19	175.79	174.59	173.79	74.46
apr	1959	183.18	175.92	174.75	173.96	74.79
may	1959	183.29	176.06	174.83	174.09	74.86
jun	1959	183.4	176.11	174.86	174.08	74.8
jul	1959	183.46	176.12	174.81	174	74.69
aug	1959	183.52	176.12	174.79	173.92	74.51
sep	1959	183.63	176.1	174.73	173.82	74.34
oct	1959	183.64	176.1	174.7	173.79	74.25
nov	1959	183.56	176.13	174.65	173.72	74.22
dec	1959	183.44	176.12	174.71	173.79	74.32
jan	1960	183.37	176.14	174.72	173.89	74.45
feb	1960	183.3	176.16	174.54	173.92	74.56
mar	1960	183.22	176.14	174.71	173.92	74.59
apr	1960	183.24	176.24	174.97	174.1	74.87
may	1960	183.47	176.5	175.07	174.21	75.11
jun	1960	183.56	176.64	175.21	174.3	75.14
jul	1960	183.56	176.72	175.24	174.34	75
aug	1960	183.55	176.77	175.25	174.31	74.8
sep	1960	183.53	176.73	175.2	174.23	74.61
oct	1960	183.45	176.64	175.09	174.09	74.5
nov	1960	183.4	176.57	174.94	173.95	74.49
dec	1960	183.34	176.48	174.94	173.87	74.43
jan	1961	183.24	176.38	174.76	173.81	74.33
feb	1961	183.18	176.31	174.76	173.8	74.23
mar	1961	183.17	176.33	174.93	174.01	74.43
apr	1961	183.19	176.36	175.02	174.18	74.66
may	1961	183.29	176.42	175.16	174.4	74.94
jun	1961	183.36	176.44	175.14	174.38	75
jul	1961	183.38	176.46	175.12	174.32	74.96
aug	1961	183.38	176.45	175.12	174.29	74.82
sep	1961	183.42	176.43	175.04	174.21	74.69
oct	1961	183.41	176.38	174.92	174.03	74.52
nov	1961	183.39	176.32	174.83	173.92	74.4
dec	1961	183.33	176.24	174.76	173.86	74.38
jan	1962	183.24	176.2	174.7	173.8	74.33
feb	1962	183.18	176.17	174.38	173.78	74.27
mar	1962	183.15	176.19	174.79	173.87	74.32
apr	1962	183.15	176.26	174.86	173.99	74.62
may	1962	183.25	176.34	174.89	174.02	74.85
jun	1962	183.35	176.37	174.94	174.05	74.93
jul	1962	183.38	176.36	174.9	174.03	74.88
aug	1962	183.41	176.32	174.88	173.99	74.85
sep	1962	183.47	176.26	174.82	173.9	74.74
oct	1962	183.45	176.17	174.74	173.86	74.69
nov	1962	183.35	176.06	174.7	173.82	74.62
dec	1962	183.28	175.97	174.64	173.78	74.6
jan	1963	183.19	175.89	174.48	173.69	74.49
feb	1963	183.14	175.85	174.36	173.6	74.33
mar	1963	183.11	175.85	174.53	173.69	74.31
apr	1963	183.18	175.94	174.68	173.87	74.65
may	1963	183.24	176.02	174.72	173.93	74.92
jun	1963	183.35	176.06	174.72	173.92	75.06
jul	1963	183.41	176.04	174.69	173.85	75.02
aug	1963	183.44	176.03	174.66	173.8	74.96
sep	1963	183.44	175.98	174.6	173.72	74.8
oct	1963	183.41	175.9	174.5	173.62	74.58
nov	1963	183.36	175.8	174.4	173.55	74.41
dec	1963	183.29	175.71	174.38	173.48	74.33
jan	1964	183.21	175.63	174.14	173.46	74.18
feb	1964	183.15	175.59	174.14	173.48	74.02
mar	1964	183.09	175.58	174.32	173.57	74.02
apr	1964	183.09	175.61	174.45	173.76	74.27
may	1964	183.3	175.74	174.54	173.83	74.54
jun	1964	183.41	175.76	174.53	173.81	74.67
jul	1964	183.48	175.78	174.52	173.77	74.68
aug	1964	183.51	175.77	174.5	173.7	74.57
sep	1964	183.54	175.76	174.44	173.63	74.43
oct	1964	183.51	175.7	174.32	173.48	74.2
nov	1964	183.45	175.65	174.24	173.4	74
dec	1964	183.36	175.62	174.24	173.4	73.86
jan	1965	183.28	175.6	174.14	173.46	73.83
feb	1965	183.21	175.62	174.2	173.51	73.88
mar	1965	183.16	175.67	174.44	173.67	74.04
apr	1965	183.18	175.77	174.58	173.8	74.25
may	1965	183.31	175.94	174.64	173.88	74.51
jun	1965	183.38	176	174.68	173.89	74.63
jul	1965	183.41	176.02	174.66	173.83	74.71
aug	1965	183.44	176.04	174.66	173.78	74.66
sep	1965	183.43	176.07	174.64	173.75	74.6
oct	1965	183.45	176.1	174.6	173.67	74.54
nov	1965	183.41	176.07	174.56	173.64	74.52
dec	1965	183.39	176.09	174.6	173.67	74.58
jan	1966	183.33	176.1	174.64	173.75	74.56
feb	1966	183.27	176.08	174.58	173.76	74.53
mar	1966	183.26	176.13	174.71	173.85	74.66
apr	1966	183.28	176.2	174.81	173.96	74.74
may	1966	183.36	176.26	174.9	174.06	74.79
jun	1966	183.47	176.3	174.93	174.08	74.91
jul	1966	183.49	176.28	174.91	174.06	74.9
aug	1966	183.54	176.24	174.85	174	74.82
sep	1966	183.52	176.17	174.78	173.91	74.72
oct	1966	183.47	176.08	174.62	173.73	74.58
nov	1966	183.42	176.01	174.6	173.74	74.5
dec	1966	183.37	176.08	174.75	173.89	74.57
jan	1967	183.31	176.07	174.76	173.88	74.59
feb	1967	183.26	176.07	174.64	173.88	74.6
mar	1967	183.21	176.06	174.76	173.91	74.53
apr	1967	183.29	176.23	174.94	174.08	74.77
may	1967	183.39	176.35	175.01	174.2	74.97
jun	1967	183.45	176.45	175.07	174.2	75.09
jul	1967	183.5	176.5	175.1	174.22	75.15
aug	1967	183.53	176.48	175.06	174.18	75.1
sep	1967	183.49	176.4	174.98	174.09	74.96
oct	1967	183.44	176.34	174.92	174.02	74.9
nov	1967	183.41	176.34	174.9	173.99	74.87
dec	1967	183.34	176.32	174.96	174.06	74.77
jan	1968	183.26	176.29	174.91	174.1	74.67
feb	1968	183.19	176.3	175.02	174.2	74.69
mar	1968	183.14	176.27	175	174.18	74.7
apr	1968	183.23	176.35	175.04	174.27	74.9
may	1968	183.33	176.4	175.08	174.29	74.9
jun	1968	183.49	176.47	175.15	174.34	75.02
jul	1968	183.63	176.55	175.2	174.36	75.08
aug	1968	183.72	176.58	175.18	174.32	74.98
sep	1968	183.79	176.6	175.14	174.23	74.86
oct	1968	183.78	176.57	175.03	174.08	74.66
nov	1968	183.71	176.5	174.97	174.03	74.53
dec	1968	183.61	176.48	175.01	174.05	74.6
jan	1969	183.56	176.47	175	174.09	74.62
feb	1969	183.53	176.47	175.06	174.23	74.69
mar	1969	183.46	176.45	175.07	174.21	74.62
apr	1969	183.46	176.54	175.24	174.38	74.81
may	1969	183.55	176.7	175.36	174.55	75.02
jun	1969	183.57	176.82	175.42	174.62	75.15
jul	1969	183.58	176.94	175.54	174.69	75.08
aug	1969	183.59	176.95	175.49	174.63	74.93
sep	1969	183.54	176.86	175.38	174.48	74.68
oct	1969	183.5	176.78	175.26	174.32	74.5
nov	1969	183.44	176.73	175.18	174.24	74.45
dec	1969	183.35	176.64	175.14	174.24	74.44
jan	1970	183.3	176.59	174.77	174.11	74.42
feb	1970	183.24	176.56	174.88	174.08	74.44
mar	1970	183.19	176.53	175.07	174.12	74.46
apr	1970	183.18	176.58	175.17	174.28	74.69
may	1970	183.36	176.68	175.22	174.36	74.89
jun	1970	183.5	176.76	175.31	174.41	74.94
jul	1970	183.59	176.8	175.32	174.43	74.99
aug	1970	183.61	176.78	175.3	174.38	74.9
sep	1970	183.6	176.77	175.25	174.29	74.74
oct	1970	183.59	176.73	175.2	174.23	74.64
nov	1970	183.65	176.69	175.15	174.2	74.56
dec	1970	183.6	176.67	175.16	174.21	74.56
jan	1971	183.51	176.63	175.14	174.18	74.58
feb	1971	183.45	176.62	175.06	174.15	74.57
mar	1971	183.44	176.68	175.23	174.31	74.71
apr	1971	183.47	176.76	175.29	174.39	74.87
may	1971	183.56	176.86	175.34	174.44	75.02
jun	1971	183.66	176.94	175.4	174.48	74.98
jul	1971	183.7	176.96	175.4	174.44	74.93
aug	1971	183.7	176.96	175.4	174.38	74.82
sep	1971	183.67	176.9	175.37	174.36	74.74
oct	1971	183.65	176.84	175.28	174.28	74.59
nov	1971	183.62	176.76	175.16	174.16	74.44
dec	1971	183.56	176.75	175.16	174.17	74.43
jan	1972	183.48	176.73	175.22	174.21	74.54
feb	1972	183.42	176.65	175.2	174.2	74.63
mar	1972	183.42	176.65	175.25	174.32	74.73
apr	1972	183.43	176.72	175.32	174.48	74.95
may	1972	183.55	176.88	175.45	174.61	75.21
jun	1972	183.58	176.93	175.48	174.61	75.26
jul	1972	183.6	176.99	175.54	174.66	75.34
aug	1972	183.68	177.05	175.54	174.61	75.25
sep	1972	183.71	177.07	175.53	174.57	75.02
oct	1972	183.68	177.03	175.49	174.52	74.78
nov	1972	183.6	177	175.51	174.57	74.71
dec	1972	183.49	176.96	175.52	174.64	74.8
jan	1973	183.43	176.98	175.56	174.66	75.05
feb	1973	183.36	176.95	175.54	174.67	75.21
mar	1973	183.38	176.98	175.68	174.78	75.33
apr	1973	183.43	177.1	175.73	174.92	75.65
may	1973	183.58	177.2	175.74	174.91	75.73
jun	1973	183.67	177.3	175.82	174.98	75.7
jul	1973	183.73	177.3	175.82	174.93	75.52
aug	1973	183.8	177.29	175.76	174.84	75.27
sep	1973	183.8	177.21	175.66	174.69	75.01
oct	1973	183.74	177.13	175.56	174.57	74.78
nov	1973	183.65	177.04	175.46	174.46	74.64
dec	1973	183.58	177	175.47	174.48	74.63
jan	1974	183.5	176.95	175.56	174.53	74.83
feb	1974	183.44	176.97	175.57	174.63	75.02
mar	1974	183.39	177	175.67	174.8	75.1
apr	1974	183.4	177.07	175.71	174.88	75.29
may	1974	183.52	177.19	175.77	174.92	75.5
jun	1974	183.63	177.28	175.76	174.9	75.59
jul	1974	183.72	177.32	175.77	174.85	75.5
aug	1974	183.77	177.26	175.7	174.76	75.25
sep	1974	183.79	177.15	175.6	174.62	74.96
oct	1974	183.77	177.04	175.46	174.46	74.68
nov	1974	183.76	176.98	175.39	174.43	74.53
dec	1974	183.69	176.91	175.4	174.49	74.54
jan	1975	183.62	176.87	175.44	174.51	74.56
feb	1975	183.57	176.86	175.45	174.55	74.71
mar	1975	183.51	176.87	175.48	174.68	74.84
apr	1975	183.46	176.92	175.56	174.7	75.01
may	1975	183.55	177.06	175.58	174.71	75.1
jun	1975	183.62	177.14	175.64	174.75	75.1
jul	1975	183.69	177.15	175.62	174.71	74.98
aug	1975	183.68	177.1	175.6	174.65	74.83
sep	1975	183.66	177.07	175.61	174.67	74.73
oct	1975	183.6	176.95	175.48	174.56	74.7
nov	1975	183.59	176.87	175.36	174.46	74.6
dec	1975	183.58	176.82	175.37	174.44	74.56
jan	1976	183.49	176.76	175.37	174.44	74.62
feb	1976	183.42	176.75	175.32	174.45	74.71
mar	1976	183.4	176.87	175.61	174.76	75.07
apr	1976	183.49	177.02	175.64	174.79	75.37
may	1976	183.57	177.11	175.69	174.8	75.54
jun	1976	183.59	177.15	175.66	174.77	75.54
jul	1976	183.63	177.15	175.68	174.76	75.42
aug	1976	183.62	177.08	175.62	174.7	75.22
sep	1976	183.55	176.95	175.5	174.56	75
oct	1976	183.46	176.8	175.36	174.44	74.83
nov	1976	183.35	176.64	175.18	174.26	74.67
dec	1976	183.24	176.51	175.11	174.15	74.54
jan	1977	183.16	176.42	175.1	174.06	74.5
feb	1977	183.1	176.38	175.16	173.99	74.44
mar	1977	183.13	176.44	175.15	174.17	74.62
apr	1977	183.2	176.56	175.26	174.38	74.86
may	1977	183.27	176.57	175.3	174.5	74.9
jun	1977	183.31	176.55	175.24	174.43	74.82
jul	1977	183.4	176.56	175.24	174.43	74.85
aug	1977	183.44	176.54	175.22	174.4	74.86
sep	1977	183.58	176.53	175.22	174.38	74.82
oct	1977	183.65	176.5	175.18	174.32	74.83
nov	1977	183.62	176.5	175.1	174.23	74.75
dec	1977	183.54	176.51	175.22	174.28	74.85
jan	1978	183.48	176.48	175.33	174.32	75.08
feb	1978	183.36	176.45	175.31	174.28	75.12
mar	1978	183.31	176.43	175.27	174.32	74.98
apr	1978	183.3	176.51	175.38	174.61	75.22
may	1978	183.35	176.61	175.38	174.64	75.32
jun	1978	183.44	176.67	175.38	174.6	75.23
jul	1978	183.52	176.69	175.35	174.52	75.04
aug	1978	183.57	176.68	175.29	174.42	74.89
sep	1978	183.61	176.71	175.25	174.31	74.73
oct	1978	183.55	176.7	175.18	174.22	74.58
nov	1978	183.43	176.62	175.1	174.15	74.44
dec	1978	183.34	176.54	175.03	174.08	74.42
jan	1979	183.25	176.51	175.16	174.08	74.59
feb	1979	183.21	176.48	175.16	174.04	74.64
mar	1979	183.24	176.54	175.18	174.19	74.77
apr	1979	183.31	176.71	175.4	174.45	75.05
may	1979	183.5	176.88	175.44	174.55	75.16
jun	1979	183.65	176.95	175.48	174.58	75.13
jul	1979	183.68	176.98	175.5	174.58	75.02
aug	1979	183.68	177	175.49	174.55	74.92
sep	1979	183.67	176.96	175.47	174.52	74.86
oct	1979	183.61	176.88	175.36	174.44	74.75
nov	1979	183.6	176.83	175.3	174.34	74.61
dec	1979	183.53	176.81	175.33	174.38	74.58
jan	1980	183.47	176.78	175.36	174.45	74.6
feb	1980	183.4	176.72	175.32	174.38	74.61
mar	1980	183.33	176.68	175.32	174.43	74.6
apr	1980	183.35	176.77	175.5	174.65	74.99
may	1980	183.39	176.84	175.49	174.67	75.14
jun	1980	183.43	176.9	175.53	174.7	75.13
jul	1980	183.46	176.93	175.53	174.66	75.12
aug	1980	183.49	176.93	175.56	174.7	75.06
sep	1980	183.55	176.9	175.5	174.62	74.88
oct	1980	183.53	176.82	175.35	174.44	74.66
nov	1980	183.46	176.72	175.23	174.3	74.55
dec	1980	183.37	176.65	175.2	174.26	74.54
jan	1981	183.27	176.59	174.91	174.13	74.51
feb	1981	183.22	176.56	175.21	174.14	74.51
mar	1981	183.22	176.6	175.22	174.29	74.75
apr	1981	183.32	176.67	175.26	174.36	74.74
may	1981	183.4	176.75	175.36	174.49	74.84
jun	1981	183.47	176.8	175.4	174.57	74.95
jul	1981	183.51	176.82	175.46	174.6	75.01
aug	1981	183.49	176.81	175.43	174.54	74.98
sep	1981	183.41	176.8	175.42	174.5	74.93
oct	1981	183.38	176.73	175.38	174.44	74.8
nov	1981	183.35	176.66	175.28	174.39	74.76
dec	1981	183.28	176.59	175.22	174.33	74.65
jan	1982	183.23	176.51	175.28	174.28	74.59
feb	1982	183.16	176.46	175.2	174.28	74.6
mar	1982	183.13	176.45	175.32	174.44	74.62
apr	1982	183.19	176.56	175.4	174.64	74.91
may	1982	183.35	176.62	175.37	174.62	75
jun	1982	183.41	176.66	175.4	174.63	75.07
jul	1982	183.5	176.69	175.4	174.58	75.03
aug	1982	183.57	176.69	175.34	174.46	74.85
sep	1982	183.58	176.65	175.26	174.34	74.71
oct	1982	183.65	176.62	175.18	174.25	74.58
nov	1982	183.67	176.6	175.18	174.24	74.53
dec	1982	183.61	176.67	175.26	174.34	74.54
jan	1983	183.56	176.67	175.26	174.38	74.64
feb	1983	183.49	176.66	175.25	174.36	74.76
mar	1983	183.47	176.68	175.3	174.39	74.77
apr	1983	183.48	176.76	175.41	174.52	74.87
may	1983	183.51	176.9	175.55	174.68	75.15
jun	1983	183.59	177.02	175.59	174.7	75.17
jul	1983	183.64	177.02	175.6	174.7	75
aug	1983	183.63	176.98	175.6	174.68	74.92
sep	1983	183.61	176.93	175.48	174.54	74.79
oct	1983	183.64	176.87	175.38	174.42	74.64
nov	1983	183.61	176.77	175.34	174.4	74.53
dec	1983	183.58	176.74	175.44	174.48	74.62
jan	1984	183.49	176.7	175.39	174.38	74.73
feb	1984	183.44	176.7	175.36	174.39	74.76
mar	1984	183.4	176.72	175.5	174.54	74.9
apr	1984	183.39	176.81	175.02	174.63	75.12
may	1984	183.49	176.91	175.46	174.6	75.3
jun	1984	183.59	177.01	175.58	174.7	75.32
jul	1984	183.65	177.06	175.6	174.67	75.21
aug	1984	183.66	177.04	175.58	174.61	75.02
sep	1984	183.63	177.02	175.52	174.53	74.82
oct	1984	183.61	176.96	175.46	174.46	74.63
nov	1984	183.58	176.93	175.4	174.4	74.52
dec	1984	183.55	176.88	175.35	174.36	74.49
jan	1985	183.48	176.88	175.48	174.45	74.66
feb	1985	183.42	176.86	175.56	174.48	74.63
mar	1985	183.41	176.98	175.72	174.79	74.86
apr	1985	183.45	177.14	175.81	174.98	75.09
may	1985	183.58	177.24	175.79	174.92	75.18
jun	1985	183.66	177.25	175.79	174.89	75.17
jul	1985	183.74	177.23	175.76	174.83	75.11
aug	1985	183.81	177.19	175.72	174.73	74.93
sep	1985	183.86	177.2	175.68	174.66	74.8
oct	1985	183.91	177.16	175.6	174.55	74.64
nov	1985	183.89	177.19	175.73	174.7	74.67
dec	1985	183.81	177.2	175.76	174.76	74.79
jan	1986	183.7	177.14	175.8	174.68	74.9
feb	1986	183.63	177.11	175.8	174.78	74.98
mar	1986	183.61	177.12	175.8	174.88	75.06
apr	1986	183.68	177.23	175.82	174.95	75.29
may	1986	183.74	177.28	175.83	174.97	75.29
jun	1986	183.76	177.33	175.92	175.04	75.34
jul	1986	183.81	177.39	175.93	175.03	75.33
aug	1986	183.84	177.39	175.9	174.94	75.25
sep	1986	183.81	177.38	175.84	174.83	75.11
oct	1986	183.79	177.5	175.96	174.94	75.16
nov	1986	183.75	177.38	175.82	174.85	75.04
dec	1986	183.67	177.26	175.8	174.89	75.02
jan	1987	183.58	177.18	175.77	174.86	75
feb	1987	183.5	177.1	175.62	174.78	75.04
mar	1987	183.44	177.06	175.56	174.74	75
apr	1987	183.41	177.07	175.71	174.83	75.21
may	1987	183.42	177.06	175.66	174.8	75.13
jun	1987	183.46	177.07	175.66	174.77	75.02
jul	1987	183.5	177.04	175.66	174.78	74.93
aug	1987	183.55	176.99	175.6	174.68	74.75
sep	1987	183.53	176.9	175.52	174.6	74.62
oct	1987	183.46	176.79	175.36	174.44	74.51
nov	1987	183.4	176.7	175.29	174.36	74.44
dec	1987	183.37	176.68	175.32	174.37	74.54
jan	1988	183.29	176.63	175.33	174.33	74.53
feb	1988	183.22	176.6	175.28	174.33	74.59
mar	1988	183.17	176.57	175.24	174.36	74.59
apr	1988	183.2	176.67	175.33	174.46	74.75
may	1988	183.24	176.7	175.33	174.46	74.88
jun	1988	183.26	176.67	175.3	174.4	74.92
jul	1988	183.27	176.61	175.24	174.33	74.86
aug	1988	183.39	176.57	175.2	174.26	74.8
sep	1988	183.44	176.48	175.1	174.14	74.68
oct	1988	183.41	176.42	175	174.04	74.56
nov	1988	183.46	176.43	174.99	174.02	74.54
dec	1988	183.46	176.42	174.98	174.01	74.46
jan	1989	183.41	176.38	175.02	174.06	74.42
feb	1989	183.33	176.33	175.04	174.07	74.43
mar	1989	183.28	176.32	174.96	174.09	74.39
apr	1989	183.31	176.41	175.1	174.25	74.7
may	1989	183.39	176.44	175.14	174.32	74.99
jun	1989	183.5	176.56	175.32	174.52	75.22
jul	1989	183.53	176.57	175.34	174.51	75.19
aug	1989	183.52	176.54	175.26	174.39	75.02
sep	1989	183.5	176.47	175.2	174.3	74.84
oct	1989	183.41	176.34	175.04	174.15	74.7
nov	1989	183.38	176.27	174.93	174.06	74.65
dec	1989	183.27	176.18	174.96	173.99	74.58
jan	1990	183.19	176.15	174.9	173.97	74.54
feb	1990	183.13	176.16	175.02	174.16	74.62
mar	1990	183.09	176.19	175.08	174.3	74.77
apr	1990	183.08	176.27	175.1	174.36	74.98
may	1990	183.18	176.35	175.16	174.41	75.11
jun	1990	183.25	176.44	175.21	174.43	75.14
jul	1990	183.35	176.51	175.26	174.41	75.01
aug	1990	183.36	176.49	175.25	174.39	74.87
sep	1990	183.38	176.45	175.24	174.37	74.7
oct	1990	183.39	176.41	175.16	174.28	74.64
nov	1990	183.38	176.39	175.09	174.21	74.62
dec	1990	183.31	176.39	175.1	174.24	74.65
jan	1991	183.23	176.36	175.24	174.42	74.93
feb	1991	183.16	176.31	175.12	174.36	75
mar	1991	183.14	176.33	175.19	174.42	75.06
apr	1991	183.22	176.48	175.27	174.48	75.2
may	1991	183.32	176.6	175.34	174.53	75.29
jun	1991	183.37	176.66	175.39	174.54	75.18
jul	1991	183.46	176.64	175.34	174.44	75.04
aug	1991	183.46	176.59	175.3	174.34	74.86
sep	1991	183.44	176.48	175.19	174.24	74.64
oct	1991	183.43	176.4	175.04	174.09	74.49
nov	1991	183.46	176.38	174.96	174.02	74.36
dec	1991	183.45	176.4	174.99	174.04	74.39
jan	1992	183.37	176.38	175.01	174.08	74.44
feb	1992	183.3	176.36	175.04	174.12	74.45
mar	1992	183.25	176.38	175.1	174.22	74.56
apr	1992	183.22	176.44	175.18	174.33	74.84
may	1992	183.32	176.53	175.25	174.42	75.11
jun	1992	183.36	176.52	175.26	174.41	75.05
jul	1992	183.45	176.54	175.33	174.46	75
aug	1992	183.47	176.53	175.35	174.51	75.03
sep	1992	183.52	176.52	175.36	174.5	74.98
oct	1992	183.54	176.49	175.24	174.39	74.85
nov	1992	183.5	176.52	175.28	174.42	74.82
dec	1992	183.47	176.54	175.24	174.42	74.86
jan	1993	183.41	176.54	175.4	174.58	75.04
feb	1993	183.32	176.51	175.26	174.53	75.16
mar	1993	183.24	176.48	175.34	174.54	75.14
apr	1993	183.24	176.58	175.42	174.69	75.42
may	1993	183.38	176.7	175.43	174.67	75.61
jun	1993	183.48	176.82	175.48	174.66	75.46
jul	1993	183.56	176.91	175.56	174.64	75.24
aug	1993	183.62	176.88	175.51	174.53	75.01
sep	1993	183.62	176.83	175.44	174.41	74.75
oct	1993	183.58	176.76	175.3	174.29	74.6
nov	1993	183.52	176.7	175.21	174.24	74.52
dec	1993	183.46	176.64	175.22	174.28	74.56
jan	1994	183.39	176.57	175.06	174.2	74.55
feb	1994	183.32	176.56	175.16	174.17	74.52
mar	1994	183.28	176.59	175.18	174.27	74.55
apr	1994	183.3	176.63	175.32	174.48	74.87
may	1994	183.4	176.7	175.37	174.53	75.1
jun	1994	183.46	176.72	175.4	174.52	75.08
jul	1994	183.53	176.82	175.49	174.57	75.02
aug	1994	183.56	176.81	175.48	174.53	74.93
sep	1994	183.59	176.78	175.39	174.41	74.78
oct	1994	183.56	176.71	175.29	174.31	74.62
nov	1994	183.5	176.66	175.18	174.22	74.54
dec	1994	183.42	176.59	175.16	174.2	74.5
jan	1995	183.33	176.53	175.22	174.23	74.54
feb	1995	183.24	176.49	175.09	174.26	74.72
mar	1995	183.19	176.47	175.08	174.28	74.72
apr	1995	183.2	176.49	175.19	174.37	74.7
may	1995	183.26	176.58	175.26	174.42	74.8
jun	1995	183.31	176.64	175.31	174.45	74.9
jul	1995	183.37	176.63	175.34	174.43	74.91
aug	1995	183.4	176.64	175.35	174.4	74.88
sep	1995	183.44	176.55	175.22	174.24	74.7
oct	1995	183.49	176.46	175.08	174.15	74.65
nov	1995	183.48	176.44	175.05	174.09	74.7
dec	1995	183.41	176.41	175.01	174.07	74.65
jan	1996	183.34	176.37	174.74	174.03	74.62
feb	1996	183.32	176.39	175.01	174.05	74.75
mar	1996	183.3	176.39	175	174.14	74.77
apr	1996	183.31	176.46	174.85	174.23	74.82
may	1996	183.46	176.63	175.31	174.43	75.13
jun	1996	183.6	176.76	175.45	174.58	75.23
jul	1996	183.7	176.83	175.5	174.61	75.15
aug	1996	183.78	176.84	175.48	174.56	74.99
sep	1996	183.78	176.82	175.47	174.52	74.83
oct	1996	183.71	176.8	175.42	174.47	74.74
nov	1996	183.67	176.79	175.36	174.41	74.72
dec	1996	183.63	176.77	175.37	174.46	74.73
jan	1997	183.59	176.79	175.52	174.47	74.81
feb	1997	183.54	176.82	175.51	174.53	74.9
mar	1997	183.51	176.89	175.62	174.79	75.01
apr	1997	183.55	176.95	175.62	174.83	75.17
may	1997	183.64	177.07	175.68	174.84	75.33
jun	1997	183.65	177.13	175.81	175.01	75.3
jul	1997	183.72	177.19	175.83	174.96	75.19
aug	1997	183.68	177.16	175.76	174.83	75.01
sep	1997	183.63	177.12	175.68	174.74	74.87
oct	1997	183.61	177.02	175.55	174.61	74.74
nov	1997	183.56	176.89	175.41	174.49	74.63
dec	1997	183.48	176.78	175.36	174.48	74.59
jan	1998	183.4	176.74	175.45	174.6	74.82
feb	1998	183.34	176.71	175.47	174.66	75.06
mar	1998	183.29	176.74	175.52	174.73	75.15
apr	1998	183.35	176.89	175.61	174.84	75.42
may	1998	183.34	176.91	175.63	174.87	75.35
jun	1998	183.39	176.9	175.58	174.76	75.18
jul	1998	183.41	176.88	175.56	174.7	75.14
aug	1998	183.38	176.8	175.48	174.59	74.93
sep	1998	183.33	176.68	175.35	174.45	74.73
oct	1998	183.26	176.55	175.19	174.28	74.51
nov	1998	183.21	176.44	175	174.1	74.34
dec	1998	183.19	176.36	174.93	174.02	74.29
jan	1999	183.12	176.27	175.1	173.99	74.32
feb	1999	183.1	176.28	174.99	174.1	74.43
mar	1999	183.06	176.24	174.96	174.18	74.5
apr	1999	183.11	176.25	175.05	174.26	74.63
may	1999	183.2	176.28	175.05	174.28	74.71
jun	1999	183.31	176.34	175.11	174.27	74.78
jul	1999	183.43	176.4	175.12	174.22	74.81
aug	1999	183.47	176.36	175.07	174.14	74.73
sep	1999	183.44	176.24	174.96	174.04	74.58
oct	1999	183.38	176.14	174.85	173.96	74.47
nov	1999	183.32	176.04	174.75	173.9	74.43
dec	1999	183.24	175.99	174.7	173.86	74.47
jan	2000	183.16	175.92	174.63	173.82	74.5
feb	2000	183.08	175.87	174.44	173.75	74.45
mar	2000	183.08	175.9	174.66	173.83	74.58
apr	2000	183.12	175.92	174.76	173.95	74.82
may	2000	183.16	176	174.85	174.07	75.1
jun	2000	183.24	176.1	174.96	174.18	75.26
jul	2000	183.33	176.13	175.05	174.26	75.24
aug	2000	183.31	176.13	175.03	174.22	75.06
sep	2000	183.27	176.09	174.93	174.09	74.81
oct	2000	183.2	175.98	174.8	174	74.61
nov	2000	183.15	175.89	174.65	173.88	74.46
dec	2000	183.06	175.81	174.75	173.83	74.47
jan	2001	182.98	175.77	174.71	173.75	74.49
feb	2001	182.94	175.78	174.69	173.84	74.55
mar	2001	182.91	175.78	174.7	173.94	74.65
apr	2001	183.01	175.85	174.74	174.02	74.84
may	2001	183.24	175.95	174.79	174.04	74.93
jun	2001	183.33	176.06	174.89	174.09	74.99
jul	2001	183.36	176.05	174.89	174.03	74.97
aug	2001	183.39	176.03	174.81	173.94	74.82
sep	2001	183.37	176.01	174.75	173.83	74.63
oct	2001	183.3	176.03	174.73	173.8	74.53
nov	2001	183.29	176.05	174.7	173.8	74.47
dec	2001	183.3	176.05	174.74	173.86	74.52
jan	2002	183.22	175.99	174.69	173.85	74.56
feb	2002	183.14	175.95	174.77	173.97	74.68
mar	2002	183.11	175.99	174.8	174.02	74.79
apr	2002	183.14	176.06	174.94	174.2	74.98
may	2002	183.26	176.19	175.03	174.3	75.22
jun	2002	183.31	176.29	175.09	174.33	75.33
jul	2002	183.36	176.33	175.1	174.24	75.19
aug	2002	183.4	176.32	175.05	174.15	74.91
sep	2002	183.42	176.24	174.96	174.04	74.65
oct	2002	183.44	176.14	174.84	173.95	74.49
nov	2002	183.36	176.01	174.72	173.84	74.36
dec	2002	183.26	175.91	174.62	173.81	74.32
jan	2003	183.16	175.82	174.6	173.81	74.33
feb	2003	183.07	175.75	174.6	173.73	74.29
mar	2003	183.03	175.73	174.53	173.78	74.35
apr	2003	183.08	175.82	174.73	173.97	74.73
may	2003	183.18	175.92	174.82	174.08	74.95
jun	2003	183.23	176	174.89	174.17	75.12
jul	2003	183.26	176.04	174.92	174.18	75.05
aug	2003	183.29	176.02	174.92	174.17	74.99
sep	2003	183.27	175.94	174.82	174.04	74.75
oct	2003	183.26	175.87	174.69	173.92	74.63
nov	2003	183.23	175.89	174.65	173.85	74.64
dec	2003	183.19	175.9	174.68	173.89	74.73
jan	2004	183.14	175.87	174.68	173.94	74.83
feb	2004	183.07	175.84	174.66	173.85	74.75
mar	2004	183.07	175.9	174.77	173.96	74.72
apr	2004	183.13	175.98	174.86	174.12	74.89
may	2004	183.23	176.12	175	174.22	75.04
jun	2004	183.35	176.31	175.12	174.36	75.14
jul	2004	183.4	176.37	175.15	174.34	75.09
aug	2004	183.42	176.33	175.12	174.29	75.02
sep	2004	183.46	176.28	175.07	174.25	74.95
oct	2004	183.47	176.15	174.89	174.07	74.7
nov	2004	183.46	176.1	174.82	174	74.5
dec	2004	183.38	176.08	174.86	174.01	74.55
jan	2005	183.32	176.08	174.99	174.23	74.74
feb	2005	183.27	176.1	175	174.26	74.85
mar	2005	183.22	176.1	174.99	174.29	74.84
apr	2005	183.26	176.14	175.08	174.38	75.03
may	2005	183.31	176.19	175.08	174.4	75.11
jun	2005	183.39	176.21	175.05	174.32	75.02
jul	2005	183.42	176.19	175.03	174.22	74.94
aug	2005	183.38	176.17	174.96	174.14	74.79
sep	2005	183.35	176.09	174.9	174.08	74.69
oct	2005	183.38	176	174.82	174	74.6
nov	2005	183.35	175.93	174.65	173.88	74.58
dec	2005	183.3	175.88	174.71	173.84	74.55
jan	2006	183.24	175.88	174.73	173.97	74.63
feb	2006	183.18	175.92	174.8	174.06	74.86
mar	2006	183.12	175.93	174.84	174.11	74.82
apr	2006	183.16	176.01	174.88	174.16	74.83
may	2006	183.24	176.09	174.93	174.2	74.84
jun	2006	183.3	176.14	174.99	174.25	74.89
jul	2006	183.31	176.14	175.02	174.27	74.98
aug	2006	183.3	176.13	175.01	174.23	74.95
sep	2006	183.2	176.04	174.92	174.14	74.81
oct	2006	183.13	175.99	174.86	174.08	74.74
nov	2006	183.04	175.94	174.85	174.1	74.79
dec	2006	182.98	175.98	174.87	174.15	74.83
jan	2007	182.92	176	174.97	174.29	74.98
feb	2007	182.83	175.91	174.86	174.22	74.97
mar	2007	182.79	175.92	174.91	174.26	74.85
apr	2007	182.85	176.02	174.96	174.32	75.01
may	2007	182.87	176.06	175.02	174.35	75.05
jun	2007	182.94	176.08	174.99	174.26	74.98
jul	2007	183	176.05	174.92	174.15	74.86
aug	2007	183.01	176	174.9	174.13	74.71
sep	2007	183.02	175.95	174.83	174.08	74.56
oct	2007	183.18	175.88	174.7	173.94	74.42
nov	2007	183.18	175.77	174.56	173.8	74.31
dec	2007	183.11	175.68	174.56	173.86	74.32
jan	2008	183.08	175.7	174.66	173.92	74.56
feb	2008	183.03	175.76	174.85	174.09	74.75
mar	2008	182.97	175.78	174.88	174.26	74.87
apr	2008	183.01	175.92	174.99	174.39	75.18
may	2008	183.18	176.04	175	174.35	75.3
jun	2008	183.29	176.16	175.05	174.32	75.19
jul	2008	183.41	176.24	175.12	174.35	75.12
aug	2008	183.42	176.22	175.05	174.23	75.06
sep	2008	183.37	176.18	175.01	174.12	74.81
oct	2008	183.32	176.09	174.85	174	74.6
nov	2008	183.27	176	174.77	173.92	74.51
dec	2008	183.19	175.97	174.81	173.96	74.55
jan	2009	183.14	176.01	174.94	174.04	74.76
feb	2009	183.1	176.01	174.96	174.07	74.82
mar	2009	183.09	176.09	175.06	174.31	74.92
apr	2009	183.12	176.2	175.14	174.42	75.12
may	2009	183.24	176.34	175.2	174.46	75.19
jun	2009	183.3	176.42	175.25	174.45	75.16
jul	2009	183.34	176.44	175.24	174.42	75.12
aug	2009	183.39	176.44	175.2	174.35	75.03
sep	2009	183.42	176.37	175.13	174.24	74.78
oct	2009	183.36	176.29	174.99	174.13	74.6
nov	2009	183.35	176.27	174.94	174.07	74.5
dec	2009	183.3	176.22	174.87	174.02	74.48
jan	2010	183.21	176.15	174.74	173.99	74.51
feb	2010	183.14	176.11	174.44	173.92	74.54
mar	2010	183.09	176.09	174.76	173.97	74.55
apr	2010	183.08	176.11	174.9	174.09	74.66
may	2010	183.08	176.13	174.98	174.21	74.71
jun	2010	183.13	176.19	175.08	174.31	74.85
jul	2010	183.19	176.26	175.09	174.27	74.97
aug	2010	183.2	176.24	175.05	174.19	74.9
sep	2010	183.22	176.16	174.92	174.02	74.72
oct	2010	183.19	176.07	174.85	173.97	74.61
nov	2010	183.14	175.96	174.72	173.88	74.5
dec	2010	183.07	175.86	174.7	173.86	74.52
jan	2011	183	175.81	174.48	173.83	74.49
feb	2011	182.93	175.78	174.5	173.75	74.41
mar	2011	182.87	175.81	174.67	174.03	74.61
apr	2011	182.91	175.91	174.89	174.2	74.85
may	2011	183.04	176.1	175.15	174.46	75.23
jun	2011	183.15	176.21	175.22	174.58	75.33
jul	2011	183.25	176.26	175.21	174.48	75.14
aug	2011	183.28	176.24	175.16	174.38	74.94
sep	2011	183.23	176.13	175.08	174.3	74.76
oct	2011	183.21	176.08	175.02	174.27	74.66
nov	2011	183.16	176.07	174.95	174.21	74.58
dec	2011	183.09	176.04	175.08	174.4	74.62
jan	2012	183.01	175.99	175.02	174.39	74.8
feb	2012	182.94	175.96	174.99	174.37	74.99
mar	2012	182.93	176	174.99	174.36	74.97
apr	2012	183	176.03	174.99	174.31	74.92
may	2012	183.06	176.05	174.98	174.27	74.91
jun	2012	183.2	176.07	174.98	174.22	74.9
jul	2012	183.3	176.04	174.94	174.14	74.79
aug	2012	183.27	175.97	174.85	174.04	74.65
sep	2012	183.2	175.86	174.75	173.95	74.5
oct	2012	183.12	175.74	174.6	173.82	74.34
nov	2012	183.1	175.68	174.59	173.85	74.29
dec	2012	183.05	175.61	174.54	173.82	74.28
jan	2013	182.98	175.57	174.52	173.82	74.38
feb	2013	182.94	175.61	174.54	173.86	74.52
mar	2013	182.9	175.63	174.64	173.92	74.57
apr	2013	182.92	175.75	174.75	174.02	74.72
may	2013	183.11	175.93	174.84	174.1	74.88
jun	2013	183.26	176.05	174.99	174.23	75.1
jul	2013	183.37	176.09	175.1	174.35	75.14
aug	2013	183.44	176.08	175.02	174.28	74.99
sep	2013	183.48	176.04	174.96	174.16	74.79
oct	2013	183.45	176.01	174.85	174.07	74.64
nov	2013	183.4	176.01	174.79	173.97	74.6
dec	2013	183.35	175.97	174.79	173.94	74.53
jan	2014	183.29	175.95	174.68	174	74.64
feb	2014	183.24	175.95	174.61	173.94	74.61
mar	2014	183.23	175.95	174.79	173.99	74.55
apr	2014	183.27	176.06	174.96	174.2	74.83
may	2014	183.47	176.27	175.13	174.35	75.14
jun	2014	183.6	176.38	175.21	174.4	75.17
jul	2014	183.66	176.46	175.26	174.4	75.09
aug	2014	183.67	176.48	175.27	174.37	74.96
sep	2014	183.7	176.51	175.26	174.31	74.78
oct	2014	183.71	176.54	175.18	174.25	74.59
nov	2014	183.67	176.54	175.1	174.15	74.46
dec	2014	183.6	176.53	175.13	174.17	74.46
jan	2015	183.54	176.51	174.95	174.16	74.56
feb	2015	183.47	176.5	174.74	174.03	74.5
mar	2015	183.42	176.48	174.94	173.99	74.41
apr	2015	183.44	176.53	175.17	174.22	74.62
may	2015	183.53	176.59	175.22	174.31	74.81
jun	2015	183.63	176.68	175.44	174.53	75.02
jul	2015	183.68	176.73	175.56	174.74	75.21
aug	2015	183.68	176.72	175.48	174.62	75.11
sep	2015	183.69	176.7	175.42	174.5	74.91
oct	2015	183.6	176.58	175.26	174.34	74.67
nov	2015	183.58	176.54	175.12	174.22	74.56
dec	2015	183.59	176.55	175.12	174.17	74.47
jan	2016	183.55	176.57	175.18	174.23	74.63
feb	2016	183.49	176.56	175.17	174.27	74.82
mar	2016	183.46	176.61	175.32	174.41	74.97
apr	2016	183.48	176.77	175.49	174.6	75.11
may	2016	183.5	176.82	175.5	174.65	75.09
jun	2016	183.61	176.84	175.51	174.61	75.02
jul	2016	183.69	176.84	175.49	174.54	74.95
aug	2016	183.7	176.82	175.46	174.46	74.84
sep	2016	183.7	176.78	175.41	174.39	74.7
oct	2016	183.68	176.69	175.32	174.33	74.54
nov	2016	183.59	176.59	175.19	174.26	74.48
dec	2016	183.54	176.51	175.12	174.17	74.46
jan	2017	183.47	176.47	175.19	174.29	74.62
feb	2017	183.43	176.48	175.22	174.4	74.82
mar	2017	183.39	176.53	175.29	174.47	75
apr	2017	183.41	176.66	175.47	174.64	75.35
may	2017	183.56	176.8	175.61	174.82	75.8
jun	2017	183.67	176.88	175.64	174.83	75.81
jul	2017	183.75	176.99	175.7	174.81	75.69
aug	2017	183.78	177	175.66	174.7	75.43
sep	2017	183.8	176.93	175.58	174.59	75.08
oct	2017	183.81	176.87	175.46	174.49	74.86
nov	2017	183.78	176.85	175.44	174.49	74.87
dec	2017	183.72	176.79	175.36	174.44	74.77
jan	2018	183.65	176.73	175.24	174.38	74.83
feb	2018	183.58	176.74	175.32	174.44	74.9
mar	2018	183.54	176.76	175.51	174.68	74.93
apr	2018	183.47	176.79	175.6	174.77	75.01
may	2018	183.5	176.92	175.68	174.88	75.26
jun	2018	183.56	176.98	175.72	174.89	75.22
jul	2018	183.65	176.98	175.71	174.82	75.06
aug	2018	183.65	176.95	175.64	174.72	74.91
sep	2018	183.7	176.94	175.62	174.66	74.74
oct	2018	183.77	176.9	175.52	174.57	74.62
nov	2018	183.76	176.86	175.5	174.58	74.62
dec	2018	183.67	176.83	175.47	174.6	74.71
jan	2019	183.62	176.81	175.41	174.63	74.83
feb	2019	183.58	176.83	175.41	174.61	74.97
mar	2019	183.57	176.86	175.56	174.65	74.97
apr	2019	183.61	176.96	175.7	174.83	75.15
may	2019	183.77	177.17	175.89	175.05	75.7
jun	2019	183.84	177.32	175.99	175.14	75.91
jul	2019	183.86	177.37	176.04	175.13	75.8
aug	2019	183.86	177.32	175.96	175.02	75.53
sep	2019	183.86	177.27	175.86	174.87	75.24
oct	2019	183.88	177.29	175.77	174.74	75.04
nov	2019	183.81	177.26	175.71	174.68	75.04
dec	2019	183.74	177.25	175.68	174.68	75
jan	2020	183.71	177.26	175.8	174.8	75.05
feb	2020	183.64	177.25	175.79	174.9	75.12
mar	2020	183.57	177.22	175.83	174.95	75.18
apr	2020	183.62	177.3	175.91	175.05	75.32
may	2020	183.64	177.38	175.98	175.08	75.36
jun	2020	183.7	177.45	176.02	175.1	75.29
jul	2020	183.76	177.46	176.03	175.05	75.18
aug	2020	183.81	177.42	175.97	174.93	75.05
sep	2020	183.79	177.34	175.88	174.83	74.85
oct	2020	183.76	177.25	175.74	174.72	74.7
nov	2020	183.71	177.2	175.65	174.65	74.6
dec	2020	183.63	177.14	175.63	174.65	74.62
jan	2021	183.54	177.07	175.62	174.69	74.62
feb	2021	183.46	176.99	175.47	174.57	74.53
mar	2021	183.42	176.95	175.54	174.58	74.49
apr	2021	183.48	176.95	175.54	174.63	74.62
may	2021	183.51	176.95	175.57	174.68	74.72
jun	2021	183.55	176.93	175.62	174.71	74.71
jul	2021	183.56	177.00	175.73	174.81	74.81
aug	2021	183.54	177.02	175.71	174.79	74.85
sep	2021	183.51	176.93	175.64	174.67	74.79
oct	2021	183.49	176.91	175.61	174.67	74.78
nov	2021	183.38	176.77	175.48	174.63	74.86
dec	2021	183.31	176.69	175.42	174.58	74.87
