# Supplementary material for: Machine learning models development for accurate multi-months ahead drought forecasting: Case study of the Great Lakes, North America
Source: PLoS One. 2023 Oct 31;18(10):e0290891. doi: 10.1371/journal.pone.0290891 (PMC10617742; doi:10.1371/journal.pone.0290891)
Supplement: S2 File — (XLSX) [file pone.0290891.s003.xlsx]

## Sheet: Superior
Year	Month	SWI-1	SWI-2	SWI-3	SWI-4	SWI-5	SWI-6	SWI-7	SWI-8	SWI-9	SWI-10	SWI-11	SWI-12	SWI-13	SWI-14	SWI-15	SWI-16	SWI-17	SWI-18	SWI-19	SWI-20	SWI-21	SWI-22	SWI-23	SWI-24	SWI-25	SWI-26	SWI-27	SWI-28	SWI-29	SWI-30	SWI-31	SWI-32	SWI-33	SWI-34	SWI-35	SWI-36	SWI-37	SWI-38	SWI-39	SWI-40	SWI-41	SWI-42	SWI-43	SWI-44	SWI-45	SWI-46	SWI-47	SWI-48
1921	12	-0.824563	-0.779154	-0.677207	-0.577624	-0.517783	-0.47205	-0.417949	-0.382121	-0.370322	-0.37371	-0.373219	-0.357587	-0.359596	-0.35537	-0.34063	-0.322336	-0.283637	-0.247055	-0.212531	-0.182999	-0.147062	-0.129326	-0.125649	-0.133409	-0.136395	-0.142963	-0.162114	-0.176564	-0.187565	-0.190035	-0.184879	-0.176931	-0.16322	-0.150509	-0.137224	-0.124621	-0.116685	-0.11613	-0.126883	-0.139928	-0.155667	-0.171596	-0.186176	-0.206116	-0.222359	-0.228787	-0.235652	-0.243918
1922	1	-0.973859	-0.903115	-0.84883	-0.756562	-0.6633	-0.601086	-0.550995	-0.493958	-0.453443	-0.435512	-0.432443	-0.426823	-0.407886	-0.405155	-0.397612	-0.380578	-0.360485	-0.321194	-0.283999	-0.248785	-0.218345	-0.18172	-0.162589	-0.157002	-0.162579	-0.163671	-0.168445	-0.185536	-0.198314	-0.207862	-0.209138	-0.202965	-0.194096	-0.179722	-0.166332	-0.152423	-0.139225	-0.130499	-0.129203	-0.139154	-0.151542	-0.166689	-0.182021	-0.196078	-0.215448	-0.231132	-0.237019	-0.243355
1922	2	-0.9639	-0.970214	-0.925444	-0.880076	-0.801396	-0.717876	-0.658531	-0.608964	-0.552859	-0.511332	-0.490812	-0.484173	-0.475681	-0.455153	-0.449418	-0.439945	-0.421719	-0.400763	-0.361639	-0.324474	-0.28919	-0.258506	-0.222012	-0.202252	-0.195578	-0.199751	-0.199499	-0.203041	-0.21861	-0.230117	-0.238585	-0.239072	-0.232364	-0.223082	-0.208494	-0.194833	-0.180671	-0.167207	-0.158074	-0.156258	-0.165475	-0.177117	-0.191501	-0.206101	-0.219486	-0.23814	-0.253237	-0.258714
1922	3	-0.881031	-0.924757	-0.943221	-0.917079	-0.882976	-0.817651	-0.744722	-0.690639	-0.644118	-0.591	-0.550513	-0.529309	-0.520895	-0.510982	-0.48997	-0.482415	-0.471913	-0.453222	-0.432014	-0.393505	-0.356784	-0.321816	-0.29125	-0.255172	-0.235106	-0.227671	-0.230763	-0.229369	-0.23196	-0.246279	-0.256753	-0.264349	-0.26423	-0.257146	-0.247591	-0.232906	-0.219092	-0.204788	-0.191166	-0.181758	-0.179532	-0.188128	-0.199129	-0.21285	-0.226813	-0.239615	-0.257636	-0.272215
1922	4	-0.694075	-0.791646	-0.853198	-0.886465	-0.878765	-0.857148	-0.805068	-0.743114	-0.695726	-0.653963	-0.605332	-0.567514	-0.547206	-0.538604	-0.528618	-0.508195	-0.499987	-0.489396	-0.471022	-0.450226	-0.412837	-0.377035	-0.34283	-0.312809	-0.277488	-0.2575	-0.249697	-0.252096	-0.249834	-0.25182	-0.265225	-0.274962	-0.28195	-0.281464	-0.274217	-0.264582	-0.249963	-0.236166	-0.221882	-0.208257	-0.198717	-0.196235	-0.204363	-0.214871	-0.228072	-0.241532	-0.253878	-0.27138
1922	5	-0.454523	-0.580347	-0.686295	-0.761122	-0.807971	-0.817174	-0.808061	-0.76875	-0.71771	-0.677733	-0.641667	-0.598409	-0.564376	-0.546111	-0.538496	-0.529461	-0.510443	-0.502659	-0.492731	-0.475297	-0.455438	-0.419562	-0.385059	-0.351983	-0.322853	-0.288549	-0.268969	-0.261152	-0.263225	-0.26056	-0.262262	-0.275085	-0.284369	-0.290999	-0.290356	-0.283125	-0.27357	-0.259149	-0.245509	-0.231382	-0.217889	-0.208354	-0.205764	-0.213582	-0.223749	-0.236577	-0.249675	-0.261694
1922	6	-0.532082	-0.496563	-0.570634	-0.655342	-0.723617	-0.770807	-0.786095	-0.782887	-0.751122	-0.707126	-0.671982	-0.639703	-0.600219	-0.568832	-0.551864	-0.544706	-0.536145	-0.518054	-0.510412	-0.500832	-0.484019	-0.464809	-0.430141	-0.396675	-0.364496	-0.33606	-0.30259	-0.283295	-0.275386	-0.277081	-0.273937	-0.275303	-0.287513	-0.296307	-0.302535	-0.301681	-0.294405	-0.284876	-0.270601	-0.25707	-0.243049	-0.229641	-0.220051	-0.21732	-0.224808	-0.234617	-0.247058	-0.259777
1922	7	-0.387237	-0.462164	-0.463449	-0.529313	-0.607179	-0.67374	-0.722813	-0.744095	-0.746772	-0.722187	-0.684957	-0.654704	-0.626413	-0.590899	-0.562461	-0.547175	-0.540966	-0.533325	-0.516514	-0.509575	-0.500687	-0.484774	-0.466462	-0.433173	-0.400918	-0.369806	-0.342234	-0.309727	-0.290889	-0.283076	-0.284592	-0.281197	-0.282405	-0.294191	-0.302661	-0.308636	-0.307704	-0.300499	-0.291099	-0.27706	-0.263728	-0.2499	-0.236662	-0.227169	-0.224389	-0.231647	-0.241193	-0.253339
1922	8	-0.244784	-0.317619	-0.392437	-0.411803	-0.475953	-0.550979	-0.617283	-0.668424	-0.694995	-0.703064	-0.685011	-0.654042	-0.628499	-0.604155	-0.572573	-0.547165	-0.533761	-0.528785	-0.522338	-0.507021	-0.501182	-0.493215	-0.478401	-0.461169	-0.42939	-0.398483	-0.36858	-0.342015	-0.310588	-0.292354	-0.284794	-0.286289	-0.282838	-0.284035	-0.295543	-0.303824	-0.309669	-0.308769	-0.301735	-0.292557	-0.278832	-0.265783	-0.25223	-0.239242	-0.229953	-0.227205	-0.234312	-0.243673
1922	9	-0.137332	-0.192621	-0.260228	-0.332375	-0.360724	-0.423578	-0.496362	-0.562272	-0.614798	-0.645342	-0.657805	-0.645262	-0.619689	-0.59834	-0.5776	-0.549645	-0.527119	-0.515614	-0.511969	-0.506813	-0.493041	-0.488449	-0.481496	-0.467844	-0.451741	-0.421476	-0.391933	-0.363268	-0.337751	-0.307419	-0.289842	-0.282612	-0.284181	-0.280909	-0.28218	-0.293515	-0.301698	-0.307496	-0.306697	-0.299889	-0.290977	-0.277598	-0.264867	-0.251622	-0.238917	-0.229887	-0.227217	-0.23423
1922	10	-0.401152	-0.271657	-0.265953	-0.300223	-0.351761	-0.373314	-0.426912	-0.491557	-0.551994	-0.601419	-0.631565	-0.644792	-0.634528	-0.611636	-0.592295	-0.573287	-0.547268	-0.52622	-0.515548	-0.512309	-0.507591	-0.494549	-0.490487	-0.483899	-0.470788	-0.455253	-0.425938	-0.397244	-0.369345	-0.344457	-0.314837	-0.297582	-0.290394	-0.291788	-0.288433	-0.289548	-0.300514	-0.308413	-0.313987	-0.313107	-0.306342	-0.297524	-0.28433	-0.271755	-0.258659	-0.246087	-0.237197	-0.234478
1922	11	-0.49719	-0.451722	-0.350758	-0.328822	-0.345351	-0.382323	-0.397531	-0.442897	-0.499919	-0.554763	-0.600579	-0.628999	-0.642087	-0.633119	-0.612014	-0.593976	-0.576098	-0.551439	-0.531407	-0.521244	-0.51814	-0.513601	-0.50102	-0.497078	-0.490658	-0.477889	-0.462737	-0.434175	-0.406156	-0.378866	-0.354473	-0.325431	-0.308393	-0.301168	-0.302325	-0.298859	-0.299758	-0.310314	-0.317883	-0.323188	-0.322175	-0.315393	-0.306611	-0.293543	-0.281069	-0.268071	-0.255582	-0.246848
1922	12	-0.58997	-0.545078	-0.500683	-0.414275	-0.385765	-0.391525	-0.417949	-0.427797	-0.466097	-0.516277	-0.565778	-0.60788	-0.633907	-0.64634	-0.638054	-0.618172	-0.600995	-0.583861	-0.560199	-0.540885	-0.531014	-0.527867	-0.52334	-0.511046	-0.50699	-0.500604	-0.488045	-0.473156	-0.445219	-0.417762	-0.390983	-0.367	-0.338458	-0.321579	-0.314272	-0.31516	-0.31154	-0.31219	-0.322313	-0.329528	-0.334539	-0.333362	-0.326531	-0.317752	-0.304776	-0.292368	-0.279435	-0.266996
1923	1	-0.623427	-0.610991	-0.576133	-0.536223	-0.46161	-0.43122	-0.430219	-0.448464	-0.453443	-0.484813	-0.528348	-0.572416	-0.610465	-0.633581	-0.644826	-0.636699	-0.617578	-0.60084	-0.584132	-0.561163	-0.542251	-0.532256	-0.528752	-0.523908	-0.511573	-0.50719	-0.500624	-0.48803	-0.473196	-0.445609	-0.418412	-0.39179	-0.367851	-0.339446	-0.322454	-0.314884	-0.315406	-0.311392	-0.311709	-0.321425	-0.328368	-0.333181	-0.331865	-0.32498	-0.316157	-0.303123	-0.290563	-0.277464
1923	2	-0.731721	-0.678686	-0.65323	-0.617185	-0.578083	-0.510194	-0.478551	-0.472884	-0.485295	-0.486872	-0.513287	-0.55161	-0.591269	-0.62598	-0.646646	-0.656893	-0.64892	-0.6305	-0.614233	-0.597936	-0.575628	-0.557164	-0.547272	-0.543573	-0.538591	-0.526379	-0.5217	-0.51505	-0.502545	-0.487865	-0.460781	-0.434039	-0.40783	-0.384225	-0.356256	-0.339371	-0.331674	-0.331886	-0.327668	-0.327695	-0.33694	-0.34349	-0.347971	-0.346454	-0.339482	-0.330626	-0.317654	-0.305131
1923	3	-0.706624	-0.720944	-0.69006	-0.668904	-0.637324	-0.601987	-0.541185	-0.510593	-0.502887	-0.511837	-0.511527	-0.53447	-0.568877	-0.605116	-0.637205	-0.655993	-0.665561	-0.657926	-0.640331	-0.624664	-0.608895	-0.587333	-0.569412	-0.559723	-0.555943	-0.550926	-0.538919	-0.533929	-0.527285	-0.514945	-0.500481	-0.473941	-0.447695	-0.421942	-0.398708	-0.371206	-0.354471	-0.346698	-0.346653	-0.342292	-0.342081	-0.350908	-0.357114	-0.361308	-0.359629	-0.352603	-0.343745	-0.330856
1923	4	-0.926724	-0.820871	-0.794618	-0.754307	-0.726199	-0.690696	-0.653277	-0.594302	-0.562089	-0.550868	-0.555402	-0.552162	-0.571072	-0.601116	-0.633458	-0.662392	-0.678675	-0.686926	-0.678969	-0.661569	-0.645958	-0.63022	-0.608927	-0.591142	-0.581327	-0.577165	-0.571834	-0.559761	-0.554056	-0.547187	-0.534791	-0.520335	-0.494134	-0.468194	-0.442719	-0.4197	-0.392523	-0.37581	-0.367844	-0.367435	-0.362752	-0.3622	-0.370513	-0.376284	-0.380106	-0.37818	-0.371018	-0.362079
1923	5	-1.08545	-1.01872	-0.921511	-0.879082	-0.831632	-0.797471	-0.757352	-0.716777	-0.657868	-0.623365	-0.608451	-0.608622	-0.602326	-0.617318	-0.643105	-0.671573	-0.697276	-0.710966	-0.717606	-0.708947	-0.691333	-0.675443	-0.659432	-0.638106	-0.62019	-0.61004	-0.605321	-0.5995	-0.587171	-0.580664	-0.573406	-0.560778	-0.546149	-0.520078	-0.494246	-0.468866	-0.445901	-0.4189	-0.402087	-0.393828	-0.392974	-0.387823	-0.386851	-0.394591	-0.399863	-0.40325	-0.401007	-0.393637
1923	6	-1.3843	-1.24328	-1.15643	-1.05406	-0.996527	-0.939542	-0.896664	-0.849936	-0.804292	-0.74326	-0.70512	-0.685622	-0.680779	-0.670684	-0.681286	-0.702397	-0.726555	-0.748563	-0.759142	-0.763603	-0.753629	-0.735208	-0.718532	-0.701779	-0.679956	-0.661488	-0.650668	-0.645085	-0.638486	-0.62561	-0.617986	-0.610072	-0.596948	-0.581894	-0.555696	-0.529728	-0.504218	-0.481112	-0.454115	-0.437043	-0.428345	-0.426914	-0.421109	-0.419588	-0.42664	-0.431298	-0.434135	-0.431459
1923	7	-1.41971	-1.40849	-1.31165	-1.23556	-1.14157	-1.08155	-1.02252	-0.976416	-0.926874	-0.878818	-0.817227	-0.776952	-0.754302	-0.745787	-0.732881	-0.739992	-0.757297	-0.77789	-0.796807	-0.804872	-0.807491	-0.796418	-0.77734	-0.760013	-0.742638	-0.720409	-0.701477	-0.690069	-0.683715	-0.676421	-0.66306	-0.654414	-0.645907	-0.632339	-0.616905	-0.590601	-0.564521	-0.538903	-0.51568	-0.488708	-0.47141	-0.462312	-0.460348	-0.453974	-0.451943	-0.458353	-0.462438	-0.464763
1923	8	-1.3987	-1.41546	-1.41404	-1.34362	-1.28069	-1.19776	-1.14042	-1.08312	-1.03699	-0.987181	-0.938655	-0.877758	-0.836603	-0.812027	-0.800975	-0.786135	-0.790584	-0.804877	-0.822607	-0.839013	-0.845166	-0.846311	-0.834421	-0.814916	-0.797138	-0.779329	-0.756857	-0.737619	-0.725769	-0.718797	-0.710947	-0.697222	-0.687711	-0.678726	-0.664818	-0.649099	-0.622767	-0.59665	-0.570995	-0.547726	-0.520841	-0.503386	-0.493956	-0.49153	-0.484673	-0.482198	-0.488031	-0.491602
1923	9	-1.29693	-1.35799	-1.38972	-1.39991	-1.34923	-1.29884	-1.22704	-1.17486	-1.12138	-1.07719	-1.0289	-0.981413	-0.922217	-0.881274	-0.855891	-0.843389	-0.827523	-0.830217	-0.84238	-0.858045	-0.872628	-0.877494	-0.877641	-0.865299	-0.845654	-0.827692	-0.809693	-0.787198	-0.767864	-0.75576	-0.748355	-0.740118	-0.726169	-0.716115	-0.706794	-0.692676	-0.676792	-0.650527	-0.624463	-0.598856	-0.57562	-0.548884	-0.53135	-0.521673	-0.518876	-0.511639	-0.508804	-0.514151
1923	10	-1.27376	-1.29793	-1.34886	-1.38202	-1.39665	-1.35755	-1.31552	-1.25203	-1.20424	-1.1542	-1.11191	-1.06529	-1.01905	-0.961598	-0.921073	-0.895196	-0.88162	-0.865021	-0.866354	-0.876805	-0.89078	-0.903861	-0.907744	-0.907089	-0.894403	-0.87468	-0.856592	-0.838458	-0.815976	-0.79659	-0.784271	-0.776483	-0.767897	-0.753743	-0.743225	-0.733598	-0.719291	-0.703256	-0.677058	-0.651049	-0.62549	-0.602293	-0.575702	-0.558105	-0.54821	-0.545081	-0.537564	-0.534407
1923	11	-1.13547	-1.2112	-1.25552	-1.31187	-1.35164	-1.37331	-1.34569	-1.31261	-1.25791	-1.21568	-1.1702	-1.1305	-1.08664	-1.04259	-0.987598	-0.948225	-0.922606	-0.908693	-0.891988	-0.89258	-0.901922	-0.914752	-0.926814	-0.929961	-0.928869	-0.916131	-0.896572	-0.878588	-0.860543	-0.838276	-0.819029	-0.806658	-0.798658	-0.789881	-0.775658	-0.764899	-0.755102	-0.740726	-0.72465	-0.698606	-0.672737	-0.647303	-0.624215	-0.59782	-0.580232	-0.5702	-0.566822	-0.559204
1923	12	-1.11785	-1.13033	-1.18728	-1.23118	-1.2861	-1.32787	-1.3534	-1.33397	-1.30778	-1.2603	-1.22291	-1.18161	-1.14414	-1.10304	-1.06124	-1.00875	-0.970696	-0.945555	-0.93157	-0.914968	-0.915047	-0.923522	-0.935429	-0.946666	-0.949155	-0.947753	-0.935059	-0.915742	-0.897939	-0.880066	-0.858088	-0.839054	-0.826706	-0.818583	-0.809696	-0.795479	-0.784571	-0.774673	-0.760292	-0.744233	-0.718389	-0.692701	-0.667433	-0.644488	-0.618313	-0.600768	-0.590637	-0.587051
1924	1	-1.09069	-1.10763	-1.12157	-1.16794	-1.20917	-1.26073	-1.30173	-1.32823	-1.31398	-1.29232	-1.25063	-1.21733	-1.17974	-1.14429	-1.10583	-1.06628	-1.01633	-0.979672	-0.955153	-0.941243	-0.924844	-0.924462	-0.932189	-0.943319	-0.953905	-0.955911	-0.954367	-0.941862	-0.922879	-0.90534	-0.887712	-0.866081	-0.847329	-0.835086	-0.826934	-0.818011	-0.803817	-0.792614	-0.78265	-0.768239	-0.752115	-0.726296	-0.70063	-0.67537	-0.652434	-0.626316	-0.60871	-0.598427
1924	2	-1.19611	-1.14516	-1.13936	-1.14301	-1.17757	-1.21246	-1.25861	-1.2971	-1.32328	-1.3126	-1.29448	-1.25726	-1.22714	-1.19253	-1.15871	-1.12244	-1.08478	-1.03703	-1.00162	-0.977636	-0.963779	-0.947565	-0.946795	-0.953793	-0.964122	-0.973979	-0.975356	-0.973558	-0.961124	-0.942402	-0.925058	-0.907612	-0.886268	-0.867735	-0.855537	-0.847292	-0.838291	-0.824134	-0.812824	-0.802797	-0.788417	-0.772351	-0.746774	-0.721328	-0.696267	-0.6735	-0.647624	-0.630082
1924	3	-1.34621	-1.27421	-1.2159	-1.1945	-1.18717	-1.20984	-1.23671	-1.27592	-1.31008	-1.3341	-1.32486	-1.30866	-1.27436	-1.24626	-1.21364	-1.18078	-1.14605	-1.10977	-1.06376	-1.02926	-1.00558	-0.991585	-0.975379	-0.974104	-0.980277	-0.989719	-0.998763	-0.99926	-0.99711	-0.98464	-0.966067	-0.948818	-0.931461	-0.91031	-0.89191	-0.87969	-0.871286	-0.86214	-0.847952	-0.836465	-0.826314	-0.811906	-0.795842	-0.77045	-0.745169	-0.720256	-0.697613	-0.671936
1924	4	-1.45031	-1.40548	-1.34144	-1.283	-1.25437	-1.23907	-1.25209	-1.27151	-1.30391	-1.33334	-1.35446	-1.3455	-1.33021	-1.29784	-1.27102	-1.23977	-1.2074	-1.17379	-1.13855	-1.09394	-1.06013	-1.03657	-1.02231	-1.00599	-1.00414	-1.00944	-1.01796	-1.02616	-1.02558	-1.02303	-1.01046	-0.991968	-0.974754	-0.957432	-0.936418	-0.918101	-0.905826	-0.897238	-0.887922	-0.873672	-0.861924	-0.851621	-0.837152	-0.821064	-0.795834	-0.770697	-0.745915	-0.723377
1924	5	-1.83142	-1.66188	-1.56853	-1.48376	-1.41146	-1.36896	-1.3406	-1.34057	-1.3495	-1.37259	-1.39476	-1.41056	-1.39946	-1.38299	-1.35043	-1.32307	-1.29153	-1.25833	-1.22452	-1.18915	-1.14483	-1.11082	-1.08663	-1.07146	-1.05444	-1.05154	-1.05554	-1.06273	-1.0697	-1.06769	-1.06433	-1.05125	-1.03241	-1.01482	-0.997137	-0.975877	-0.957302	-0.944684	-0.935639	-0.925889	-0.911319	-0.898971	-0.888279	-0.873521	-0.857187	-0.8319	-0.806695	-0.781842
1924	6	-2.06641	-1.96161	-1.82059	-1.7188	-1.62558	-1.54515	-1.49216	-1.4535	-1.44247	-1.442	-1.45644	-1.47153	-1.48185	-1.468	-1.44967	-1.41613	-1.38755	-1.35513	-1.3206	-1.28606	-1.25007	-1.20556	-1.171	-1.14591	-1.12958	-1.11159	-1.10747	-1.11	-1.11574	-1.12136	-1.11774	-1.1134	-1.09963	-1.08025	-1.06212	-1.0439	-1.02223	-1.00327	-0.990218	-0.980627	-0.97035	-0.955362	-0.942281	-0.931105	-0.915963	-0.899286	-0.873836	-0.848461
1924	7	-2.28062	-2.18319	-2.08314	-1.95683	-1.85436	-1.75815	-1.67351	-1.61359	-1.5674	-1.54768	-1.53938	-1.5463	-1.55502	-1.56028	-1.54365	-1.52328	-1.48854	-1.4586	-1.4251	-1.38919	-1.35373	-1.31693	-1.27203	-1.23676	-1.21064	-1.19307	-1.17401	-1.1686	-1.16963	-1.17387	-1.17808	-1.17278	-1.1674	-1.15284	-1.13285	-1.11409	-1.09526	-1.07311	-1.05369	-1.04017	-1.02999	-1.01914	-1.00369	-0.989863	-0.97816	-0.96259	-0.945521	-0.919857
1924	8	-1.97597	-2.13815	-2.12763	-2.07197	-1.97924	-1.89457	-1.80958	-1.73175	-1.67423	-1.62814	-1.60603	-1.59487	-1.59829	-1.60394	-1.60685	-1.58947	-1.56873	-1.53425	-1.50431	-1.47094	-1.43501	-1.39963	-1.36293	-1.31844	-1.28321	-1.25677	-1.23863	-1.21913	-1.21297	-1.21305	-1.21631	-1.21958	-1.21314	-1.20713	-1.1922	-1.17195	-1.15289	-1.13377	-1.11143	-1.09184	-1.0781	-1.0676	-1.05642	-1.04074	-1.02646	-1.01446	-0.998678	-0.981427
1924	9	-1.64497	-1.82438	-1.99374	-2.02906	-2.00857	-1.94564	-1.88064	-1.81037	-1.743	-1.6917	-1.64943	-1.62844	-1.61729	-1.61978	-1.62454	-1.62695	-1.6103	-1.59045	-1.55736	-1.52848	-1.49619	-1.46122	-1.42673	-1.39084	-1.34736	-1.31273	-1.28655	-1.26841	-1.24897	-1.24252	-1.2421	-1.24479	-1.24751	-1.24052	-1.23424	-1.21923	-1.19903	-1.17995	-1.16081	-1.13853	-1.11899	-1.10522	-1.0946	-1.0833	-1.06758	-1.05309	-1.04097	-1.02515
1924	10	-1.39015	-1.5326	-1.70342	-1.87128	-1.93123	-1.93445	-1.8938	-1.84544	-1.78876	-1.73175	-1.68738	-1.65007	-1.63161	-1.62185	-1.62462	-1.62953	-1.63229	-1.61697	-1.59855	-1.56729	-1.53992	-1.5091	-1.4756	-1.44236	-1.40761	-1.3654	-1.33166	-1.30602	-1.28818	-1.26908	-1.2626	-1.26192	-1.26429	-1.26671	-1.25945	-1.25307	-1.23817	-1.21815	-1.19921	-1.1802	-1.1581	-1.13873	-1.12507	-1.11447	-1.10317	-1.08752	-1.07305	-1.06092
1924	11	-1.59984	-1.5034	-1.57034	-1.69929	-1.84303	-1.90408	-1.91484	-1.88504	-1.84541	-1.79651	-1.74566	-1.70457	-1.67	-1.65252	-1.64298	-1.64513	-1.64938	-1.65173	-1.63697	-1.61933	-1.58922	-1.56272	-1.53281	-1.49999	-1.46754	-1.43349	-1.39216	-1.35896	-1.33359	-1.31582	-1.29685	-1.29015	-1.28905	-1.29094	-1.29288	-1.28522	-1.2786	-1.26363	-1.24363	-1.22467	-1.20564	-1.18359	-1.16426	-1.15057	-1.13987	-1.12846	-1.11278	-1.09829
1924	12	-1.76328	-1.68652	-1.59937	-1.63236	-1.73044	-1.85165	-1.90798	-1.92058	-1.89653	-1.86195	-1.81794	-1.77118	-1.73159	-1.69872	-1.68154	-1.67176	-1.67297	-1.67626	-1.67793	-1.66337	-1.64618	-1.61687	-1.59096	-1.56167	-1.52916	-1.49726	-1.46371	-1.42305	-1.39025	-1.36504	-1.34725	-1.32832	-1.32134	-1.31979	-1.32117	-1.32261	-1.3145	-1.30759	-1.29252	-1.27249	-1.25347	-1.23439	-1.21233	-1.193	-1.17925	-1.16841	-1.15686	-1.14111
1925	1	-1.85028	-1.80904	-1.74516	-1.66762	-1.684	-1.76064	-1.86285	-1.91248	-1.92408	-1.90282	-1.87158	-1.83127	-1.78782	-1.74927	-1.7179	-1.70099	-1.69107	-1.69153	-1.69406	-1.6952	-1.68102	-1.66454	-1.63627	-1.61126	-1.58295	-1.55096	-1.51984	-1.48709	-1.44726	-1.41503	-1.39019	-1.3727	-1.35416	-1.34724	-1.34557	-1.34673	-1.34792	-1.33926	-1.33223	-1.31707	-1.29682	-1.27747	-1.25812	-1.23579	-1.21627	-1.20243	-1.19158	-1.18001
1925	2	-1.83487	-1.84512	-1.82019	-1.7713	-1.70672	-1.7171	-1.78171	-1.87202	-1.91824	-1.93063	-1.91295	-1.88532	-1.84879	-1.80874	-1.7717	-1.74204	-1.72573	-1.71597	-1.71597	-1.71796	-1.71876	-1.70495	-1.689	-1.66157	-1.6372	-1.60955	-1.57792	-1.54745	-1.51529	-1.47623	-1.44448	-1.41989	-1.40245	-1.38402	-1.37693	-1.37489	-1.37564	-1.37642	-1.36744	-1.3602	-1.34503	-1.32486	-1.30557	-1.28625	-1.26401	-1.24455	-1.2307	-1.21977
1925	3	-1.81153	-1.82767	-1.83934	-1.82251	-1.78402	-1.72964	-1.73733	-1.79385	-1.87535	-1.91906	-1.93233	-1.91794	-1.89369	-1.86073	-1.82395	-1.78862	-1.76082	-1.74537	-1.73608	-1.73593	-1.73768	-1.73836	-1.7251	-1.7098	-1.6833	-1.65966	-1.63279	-1.60149	-1.57176	-1.5403	-1.50207	-1.47089	-1.44664	-1.42934	-1.4111	-1.4039	-1.40159	-1.40201	-1.40246	-1.39323	-1.38587	-1.37073	-1.35069	-1.33151	-1.31227	-1.29017	-1.27082	-1.257
1925	4	-1.91586	-1.87332	-1.86891	-1.87065	-1.85318	-1.81703	-1.76674	-1.77029	-1.81871	-1.89161	-1.93179	-1.94459	-1.93203	-1.90994	-1.87944	-1.84503	-1.8108	-1.78433	-1.76942	-1.76032	-1.75984	-1.76116	-1.76153	-1.7486	-1.73374	-1.70795	-1.68488	-1.65864	-1.62736	-1.59826	-1.56739	-1.5299	-1.49921	-1.47523	-1.45801	-1.43991	-1.43258	-1.42998	-1.43004	-1.43015	-1.42059	-1.41306	-1.39793	-1.378	-1.3589	-1.33974	-1.31777	-1.29851
1925	5	-2.23324	-2.10055	-2.01964	-1.98538	-1.96781	-1.94065	-1.89869	-1.84572	-1.8418	-1.88032	-1.94317	-1.97776	-1.98805	-1.97528	-1.95334	-1.92344	-1.88974	-1.85534	-1.82898	-1.8136	-1.80383	-1.80235	-1.80264	-1.80214	-1.78896	-1.774	-1.74839	-1.72537	-1.69927	-1.66763	-1.6387	-1.60798	-1.57077	-1.54012	-1.51601	-1.49851	-1.48021	-1.47247	-1.46934	-1.46881	-1.46834	-1.45814	-1.45023	-1.43489	-1.41484	-1.39563	-1.37636	-1.35431
1925	6	-2.23699	-2.24904	-2.17231	-2.103	-2.06487	-2.04171	-2.01128	-1.96782	-1.91461	-1.90598	-1.93724	-1.99227	-2.02243	-2.03077	-2.01782	-1.996	-1.9666	-1.93351	-1.89905	-1.8728	-1.85701	-1.84662	-1.84427	-1.84365	-1.84238	-1.82893	-1.81388	-1.78842	-1.76548	-1.73953	-1.70753	-1.67875	-1.64816	-1.61117	-1.58055	-1.55628	-1.5385	-1.52001	-1.51192	-1.50831	-1.50726	-1.50626	-1.49544	-1.48718	-1.47164	-1.45149	-1.43218	-1.41278
1925	7	-2.28062	-2.26929	-2.27607	-2.22187	-2.16334	-2.12641	-2.10194	-2.07101	-2.02793	-1.97565	-1.964	-1.98972	-2.03847	-2.06511	-2.07189	-2.0588	-2.03718	-2.00832	-1.97588	-1.94159	-1.9155	-1.89937	-1.88847	-1.88534	-1.88393	-1.88194	-1.86827	-1.85311	-1.8278	-1.80492	-1.77911	-1.74677	-1.71813	-1.68767	-1.65092	-1.62032	-1.59591	-1.57787	-1.55923	-1.55085	-1.54682	-1.54528	-1.54381	-1.53248	-1.52389	-1.5082	-1.48796	-1.46856
1925	8	-2.20694	-2.2538	-2.26267	-2.27597	-2.2398	-2.1933	-2.16143	-2.13916	-2.11037	-2.06969	-2.01983	-2.00696	-2.02897	-2.07307	-2.09721	-2.10302	-2.09016	-2.06908	-2.04108	-2.00954	-1.97587	-1.95019	-1.93401	-1.92287	-1.91923	-1.91727	-1.91481	-1.90109	-1.88599	-1.86097	-1.83831	-1.81276	-1.78027	-1.75189	-1.7217	-1.6853	-1.65484	-1.63042	-1.61224	-1.59356	-1.58499	-1.58065	-1.57873	-1.5769	-1.56518	-1.55637	-1.5406	-1.52037
1925	9	-2.28324	-2.26174	-2.28609	-2.2925	-2.303	-2.27411	-2.23334	-2.2039	-2.18233	-2.15425	-2.11497	-2.06672	-2.05245	-2.071	-2.11084	-2.13254	-2.1373	-2.12457	-2.10391	-2.07662	-2.04585	-2.01269	-1.98731	-1.97101	-1.95958	-1.95542	-1.95288	-1.94994	-1.93615	-1.92105	-1.89623	-1.87367	-1.84828	-1.81571	-1.78752	-1.75752	-1.72141	-1.69106	-1.6666	-1.64825	-1.6295	-1.62074	-1.61609	-1.61378	-1.61157	-1.59945	-1.5904	-1.57453
1925	10	-2.43798	-2.38356	-2.35365	-2.36069	-2.35902	-2.36228	-2.33413	-2.29444	-2.26468	-2.24187	-2.21274	-2.17346	-2.12562	-2.10945	-2.12435	-2.15986	-2.17877	-2.18203	-2.169	-2.14829	-2.12125	-2.0908	-2.05783	-2.03244	-2.01575	-2.0038	-1.99893	-1.99566	-1.99208	-1.97805	-1.96276	-1.9379	-1.91523	-1.88977	-1.85693	-1.82872	-1.79872	-1.76272	-1.73234	-1.70772	-1.68912	-1.67021	-1.66119	-1.65616	-1.65342	-1.65079	-1.63826	-1.62892
1925	11	-2.70324	-2.58501	-2.51517	-2.47442	-2.46646	-2.45506	-2.44968	-2.41949	-2.37844	-2.34662	-2.32131	-2.28917	-2.24877	-2.20031	-2.18166	-2.19261	-2.22356	-2.23931	-2.24061	-2.2268	-2.20554	-2.17822	-2.1476	-2.11407	-2.08826	-2.07084	-2.05808	-2.05226	-2.04804	-2.04364	-2.02917	-2.01347	-1.98834	-1.96534	-1.9396	-1.90631	-1.87786	-1.84768	-1.81159	-1.78099	-1.75606	-1.73705	-1.71783	-1.70841	-1.7029	-1.69961	-1.69645	-1.68347
1925	12	-2.87871	-2.79947	-2.69881	-2.6283	-2.58343	-2.56707	-2.54945	-2.53789	-2.50603	-2.46382	-2.43019	-2.40271	-2.3674	-2.32597	-2.2769	-2.25604	-2.2634	-2.29015	-2.30295	-2.30234	-2.28771	-2.26583	-2.23813	-2.20724	-2.17295	-2.14665	-2.12845	-2.11485	-2.10806	-2.10291	-2.09769	-2.08277	-2.06667	-2.04128	-2.01795	-1.99194	-1.95819	-1.92952	-1.89914	-1.86296	-1.83215	-1.8069	-1.78748	-1.76795	-1.75813	-1.75212	-1.74829	-1.74459
1926	1	-2.96109	-2.92022	-2.85652	-2.77038	-2.70533	-2.66086	-2.64009	-2.61839	-2.60222	-2.56908	-2.52665	-2.49227	-2.46372	-2.42621	-2.38471	-2.33594	-2.31385	-2.31863	-2.34212	-2.35276	-2.35104	-2.33652	-2.31486	-2.28774	-2.25754	-2.22318	-2.19716	-2.17906	-2.16532	-2.15828	-2.15298	-2.14791	-2.13351	-2.11779	-2.09272	-2.06955	-2.04359	-2.00925	-1.98059	-1.95011	-1.91351	-1.88206	-1.8562	-1.83606	-1.81603	-1.80593	-1.79984	-1.79589
1926	2	-2.99691	-2.9832	-2.94906	-2.897	-2.82437	-2.76645	-2.72543	-2.70449	-2.68253	-2.66522	-2.63291	-2.59151	-2.55745	-2.52869	-2.48993	-2.44874	-2.40048	-2.37749	-2.38004	-2.40063	-2.40931	-2.40641	-2.39152	-2.36963	-2.34246	-2.31228	-2.27745	-2.25126	-2.2327	-2.21841	-2.21067	-2.20466	-2.19893	-2.18424	-2.16827	-2.1431	-2.11976	-2.0937	-2.0591	-2.03038	-1.99987	-1.96336	-1.93188	-1.90586	-1.88547	-1.86524	-1.85483	-1.84833
1926	3	-2.91719	-2.96432	-2.96995	-2.94772	-2.90811	-2.84826	-2.79848	-2.76258	-2.74381	-2.72373	-2.70731	-2.67726	-2.63815	-2.60556	-2.57767	-2.53886	-2.49884	-2.45187	-2.42884	-2.43003	-2.44854	-2.45592	-2.4524	-2.43755	-2.41579	-2.38891	-2.35908	-2.32394	-2.29789	-2.27917	-2.26461	-2.25642	-2.24993	-2.24379	-2.22897	-2.21291	-2.18778	-2.16443	-2.13838	-2.10368	-2.07503	-2.04462	-2.00831	-1.97692	-1.95086	-1.93032	-1.91	-1.89937
1926	4	-3.19682	-3.07278	-3.06124	-3.04658	-3.0162	-2.97356	-2.91474	-2.86516	-2.8287	-2.8083	-2.78706	-2.76933	-2.73956	-2.70108	-2.66861	-2.6405	-2.60074	-2.56104	-2.51467	-2.49106	-2.49054	-2.50668	-2.51239	-2.5079	-2.49272	-2.47073	-2.44382	-2.41404	-2.37811	-2.35197	-2.3329	-2.31787	-2.30907	-2.30196	-2.29524	-2.28015	-2.26388	-2.23869	-2.2152	-2.18906	-2.15407	-2.12537	-2.09494	-2.05873	-2.02735	-2.00119	-1.98044	-1.95997
1926	5	-3.49678	-3.388	-3.25592	-3.21056	-3.17586	-3.13397	-3.08315	-3.02006	-2.96665	-2.9265	-2.90195	-2.8775	-2.85709	-2.82622	-2.78689	-2.75326	-2.72382	-2.68229	-2.64196	-2.59528	-2.57042	-2.56775	-2.58122	-2.58495	-2.57909	-2.56317	-2.54054	-2.51317	-2.48304	-2.44603	-2.41942	-2.39964	-2.38379	-2.37401	-2.36591	-2.35826	-2.34255	-2.32578	-2.30023	-2.27633	-2.24984	-2.2142	-2.1852	-2.15453	-2.1182	-2.08662	-2.06016	-2.03903
1926	6	-3.43153	-3.48556	-3.44307	-3.34487	-3.30028	-3.2639	-3.22034	-3.16854	-3.10555	-3.05142	-3.00986	-2.98313	-2.957	-2.93515	-2.90385	-2.86421	-2.82992	-2.79966	-2.75699	-2.71638	-2.66966	-2.64386	-2.6395	-2.65076	-2.65283	-2.64583	-2.6293	-2.60621	-2.57855	-2.54822	-2.51029	-2.48332	-2.46294	-2.44636	-2.43568	-2.42667	-2.41816	-2.40194	-2.38478	-2.35898	-2.33476	-2.30801	-2.27181	-2.24257	-2.21172	-2.17531	-2.14358	-2.11686
1926	7	-3.19944	-3.33158	-3.41484	-3.41509	-3.35225	-3.32135	-3.29354	-3.25639	-3.20987	-3.15164	-3.10053	-3.06054	-3.03425	-3.00875	-2.98734	-2.95696	-2.91835	-2.88469	-2.85478	-2.81228	-2.7723	-2.7263	-2.70033	-2.69503	-2.70484	-2.70589	-2.69828	-2.68157	-2.6584	-2.63081	-2.60061	-2.56218	-2.53517	-2.51452	-2.49753	-2.48625	-2.47663	-2.46754	-2.45105	-2.43375	-2.40793	-2.38362	-2.3568	-2.32035	-2.29108	-2.26023	-2.22392	-2.19221
1926	8	-3.0156	-3.12152	-3.24687	-3.3401	-3.3654	-3.32896	-3.31191	-3.29404	-3.26504	-3.22555	-3.17349	-3.12674	-3.08955	-3.06486	-3.04092	-3.02073	-2.99188	-2.95492	-2.92254	-2.89359	-2.85205	-2.81316	-2.76834	-2.7427	-2.73694	-2.74577	-2.74623	-2.73839	-2.72179	-2.69886	-2.67163	-2.64181	-2.60322	-2.57642	-2.55576	-2.53861	-2.52698	-2.51696	-2.50751	-2.49094	-2.47368	-2.44802	-2.42379	-2.39709	-2.36061	-2.33147	-2.30079	-2.26472
1926	9	-2.45736	-2.75756	-2.92944	-3.08308	-3.19841	-3.24996	-3.24024	-3.24116	-3.23718	-3.21982	-3.19065	-3.14763	-3.1077	-3.07561	-3.05473	-3.03434	-3.01722	-2.99155	-2.9578	-2.92819	-2.90155	-2.86236	-2.82569	-2.78303	-2.75866	-2.75338	-2.76215	-2.76286	-2.75555	-2.73967	-2.71751	-2.69111	-2.66213	-2.62411	-2.59797	-2.57777	-2.56091	-2.54937	-2.53939	-2.52998	-2.51368	-2.49675	-2.47155	-2.44767	-2.42137	-2.38519	-2.35643	-2.32617
1926	10	-1.91398	-2.20746	-2.51132	-2.71672	-2.89391	-3.02913	-3.10281	-3.11665	-3.13529	-3.14573	-3.1409	-3.12316	-3.09031	-3.05845	-3.03258	-3.01658	-3.00068	-2.98756	-2.9659	-2.93616	-2.91006	-2.88649	-2.85054	-2.81677	-2.77687	-2.75439	-2.75021	-2.75957	-2.76112	-2.75485	-2.74005	-2.71899	-2.69373	-2.66584	-2.6288	-2.6036	-2.58414	-2.56786	-2.55672	-2.54709	-2.538	-2.52223	-2.50587	-2.48134	-2.45803	-2.43231	-2.39679	-2.36862
1926	11	-1.71595	-1.82488	-2.06237	-2.34023	-2.5504	-2.73563	-2.88113	-2.96938	-3.00052	-3.03297	-3.05527	-3.06033	-3.05268	-3.029	-3.00463	-2.98459	-2.97326	-2.96167	-2.95243	-2.9347	-2.90884	-2.88615	-2.86559	-2.83259	-2.8017	-2.76453	-2.74398	-2.74103	-2.75116	-2.75371	-2.74861	-2.73494	-2.71504	-2.69094	-2.66419	-2.62826	-2.60404	-2.58538	-2.56973	-2.55906	-2.54983	-2.54112	-2.52589	-2.51007	-2.48623	-2.46351	-2.4384	-2.4037
1926	12	-1.29385	-1.51086	-1.65825	-1.885	-2.15087	-2.36551	-2.55812	-2.71321	-2.81428	-2.86105	-2.90653	-2.94048	-2.95526	-2.95794	-2.94378	-2.92743	-2.91385	-2.90781	-2.90115	-2.89634	-2.88297	-2.8614	-2.84256	-2.82544	-2.79576	-2.76814	-2.7341	-2.71589	-2.71458	-2.72591	-2.72987	-2.72632	-2.71412	-2.69574	-2.67316	-2.64787	-2.61345	-2.59053	-2.57298	-2.55827	-2.54835	-2.53982	-2.53174	-2.51728	-2.50219	-2.47922	-2.45729	-2.43297
1927	1	-1.26594	-1.28296	-1.43334	-1.56473	-1.76711	-2.01065	-2.21688	-2.40583	-2.56153	-2.66781	-2.72435	-2.77861	-2.82108	-2.84326	-2.85457	-2.8488	-2.83985	-2.83253	-2.83169	-2.82997	-2.82978	-2.82133	-2.80463	-2.79043	-2.77765	-2.7519	-2.72826	-2.69821	-2.68305	-2.68418	-2.69771	-2.70428	-2.70357	-2.69385	-2.67783	-2.6574	-2.63405	-2.60106	-2.57984	-2.56367	-2.54967	-2.54009	-2.53199	-2.5242	-2.51028	-2.49609	-2.47449	-2.45386
1927	2	-1.13806	-1.20347	-1.2366	-1.36215	-1.48328	-1.66762	-1.89321	-2.09145	-2.27667	-2.43256	-2.54289	-2.6071	-2.66836	-2.71773	-2.74621	-2.76467	-2.76592	-2.76319	-2.76107	-2.76461	-2.76702	-2.77056	-2.76574	-2.7527	-2.74179	-2.73199	-2.7092	-2.68857	-2.66141	-2.64847	-2.65115	-2.6658	-2.67364	-2.67433	-2.66602	-2.65149	-2.63258	-2.61075	-2.57937	-2.55953	-2.54456	-2.53165	-2.52301	-2.51575	-2.50874	-2.4957	-2.4823	-2.4616
1927	3	-0.997313	-1.07035	-1.13799	-1.17989	-1.29248	-1.40597	-1.5761	-1.78634	-1.97631	-2.15677	-2.31141	-2.42412	-2.49404	-2.56068	-2.61557	-2.64944	-2.67407	-2.68155	-2.68449	-2.68717	-2.69479	-2.70108	-2.70816	-2.70675	-2.69719	-2.68943	-2.68252	-2.66246	-2.64477	-2.62047	-2.60972	-2.61397	-2.62979	-2.63892	-2.64102	-2.63411	-2.62109	-2.6037	-2.58337	-2.55366	-2.53519	-2.52145	-2.50966	-2.50198	-2.49561	-2.48943	-2.47729	-2.4647
1927	4	-0.868558	-0.937775	-1.00942	-1.07738	-1.12525	-1.22928	-1.33645	-1.49482	-1.69166	-1.8734	-2.04839	-2.20068	-2.31424	-2.38816	-2.45869	-2.51779	-2.55601	-2.58576	-2.59861	-2.60647	-2.61337	-2.62458	-2.63426	-2.6445	-2.64614	-2.63971	-2.63484	-2.63062	-2.61293	-2.59801	-2.57643	-2.56778	-2.57354	-2.59049	-2.60086	-2.60432	-2.59879	-2.58725	-2.57137	-2.55252	-2.52441	-2.50731	-2.49477	-2.4841	-2.47742	-2.47196	-2.46664	-2.45543
1927	5	-0.569219	-0.726458	-0.8235	-0.908574	-0.985443	-1.04378	-1.14616	-1.25144	-1.40271	-1.59017	-1.76589	-1.93687	-2.08776	-2.20245	-2.28001	-2.35411	-2.41707	-2.45961	-2.49412	-2.51197	-2.52441	-2.53536	-2.55007	-2.56313	-2.57646	-2.58105	-2.57768	-2.57563	-2.57404	-2.55887	-2.54665	-2.5277	-2.52106	-2.52824	-2.54624	-2.55776	-2.56247	-2.55823	-2.5481	-2.53366	-2.51625	-2.48967	-2.47389	-2.46255	-2.45298	-2.4473	-2.44276	-2.43831
1927	6	-0.361693	-0.467851	-0.609681	-0.714404	-0.806672	-0.889912	-0.956204	-1.05855	-1.16324	-1.30946	-1.48959	-1.6604	-1.82799	-1.97759	-2.09304	-2.17355	-2.25059	-2.31683	-2.36329	-2.402	-2.42429	-2.44084	-2.45552	-2.47349	-2.48966	-2.50584	-2.51315	-2.51266	-2.51331	-2.51423	-2.50152	-2.49186	-2.47541	-2.47069	-2.47924	-2.49825	-2.51088	-2.51684	-2.51392	-2.50525	-2.49226	-2.47629	-2.45127	-2.43681	-2.42668	-2.41822	-2.41355	-2.40992
1927	7	-0.100559	-0.232836	-0.34782	-0.485183	-0.595306	-0.693631	-0.782751	-0.856504	-0.960228	-1.06559	-1.20859	-1.38323	-1.55028	-1.71526	-1.8639	-1.98004	-2.06331	-2.14312	-2.21246	-2.26283	-2.30546	-2.33192	-2.35235	-2.37056	-2.39169	-2.41086	-2.42978	-2.4397	-2.44199	-2.44524	-2.44861	-2.43835	-2.4312	-2.41722	-2.41443	-2.42439	-2.44449	-2.45829	-2.46555	-2.46401	-2.45684	-2.44535	-2.43088	-2.40754	-2.39447	-2.3856	-2.37831	-2.3747
1927	8	-0.129439	-0.115467	-0.199754	-0.295364	-0.416797	-0.521133	-0.617283	-0.706119	-0.782163	-0.88441	-0.988285	-1.12693	-1.29547	-1.45792	-1.61932	-1.76586	-1.88157	-1.96635	-2.04783	-2.11921	-2.17259	-2.21816	-2.2479	-2.27145	-2.29255	-2.31622	-2.33785	-2.35906	-2.37117	-2.37586	-2.38135	-2.38684	-2.37874	-2.3738	-2.36204	-2.36096	-2.37215	-2.39319	-2.40802	-2.41644	-2.41616	-2.41038	-2.40026	-2.38719	-2.36545	-2.35367	-2.34598	-2.33978
1927	9	-0.253254	-0.192621	-0.162895	-0.215428	-0.29014	-0.393747	-0.487767	-0.577395	-0.662073	-0.736568	-0.835034	-0.93557	-1.06877	-1.23059	-1.38768	-1.54466	-1.68823	-1.80266	-1.88797	-1.9702	-2.04276	-2.09823	-2.1459	-2.17807	-2.204	-2.22729	-2.25293	-2.27649	-2.29951	-2.3134	-2.32	-2.32729	-2.33446	-2.32826	-2.32515	-2.31525	-2.31562	-2.32783	-2.34962	-2.36529	-2.37469	-2.37549	-2.37089	-2.36196	-2.35009	-2.32974	-2.31906	-2.31239
1927	10	-0.168536	-0.213032	-0.187225	-0.1669	-0.209327	-0.273929	-0.366538	-0.453542	-0.538408	-0.619842	-0.692996	-0.788366	-0.886118	-1.01476	-1.17082	-1.32319	-1.47618	-1.61697	-1.73017	-1.81581	-1.89859	-1.97207	-2.02942	-2.07889	-2.11318	-2.14117	-2.16641	-2.19377	-2.21906	-2.24371	-2.25915	-2.26742	-2.27626	-2.2849	-2.28043	-2.27892	-2.27069	-2.27236	-2.2855	-2.30799	-2.32445	-2.33476	-2.33657	-2.33308	-2.32526	-2.3145	-2.29553	-2.28591
1927	11	-0.207147	-0.18891	-0.21312	-0.194815	-0.177696	-0.212213	-0.268279	-0.351374	-0.431649	-0.511534	-0.589301	-0.660015	-0.75202	-0.846742	-0.970904	-1.12144	-1.26918	-1.41817	-1.55606	-1.66779	-1.75335	-1.83625	-1.91024	-1.96875	-2.01958	-2.05554	-2.08521	-2.11204	-2.14085	-2.1676	-2.19365	-2.2104	-2.2201	-2.23028	-2.24015	-2.23725	-2.23713	-2.23036	-2.23315	-2.24709	-2.27015	-2.28726	-2.29833	-2.30098	-2.29846	-2.29161	-2.28185	-2.26424
1927	12	-0.179514	-0.194028	-0.186908	-0.2064	-0.193758	-0.180166	-0.210144	-0.260323	-0.336118	-0.4109	-0.486486	-0.560947	-0.629094	-0.71797	-0.809829	-0.929841	-1.07527	-1.21865	-1.36381	-1.49882	-1.609	-1.69426	-1.77707	-1.85132	-1.91064	-1.96255	-1.99994	-2.03105	-2.05927	-2.08936	-2.11744	-2.14476	-2.16273	-2.17378	-2.18522	-2.19628	-2.19489	-2.19612	-2.19075	-2.19462	-2.20934	-2.23298	-2.25073	-2.26254	-2.266	-2.2644	-2.25849	-2.24969
1928	1	-0.156302	-0.172905	-0.186647	-0.183742	-0.200636	-0.191439	-0.180067	-0.20585	-0.25023	-0.318428	-0.387314	-0.45802	-0.528466	-0.593269	-0.67835	-0.766745	-0.882163	-1.02216	-1.16093	-1.30207	-1.43407	-1.54266	-1.62769	-1.71065	-1.78557	-1.84599	-1.89941	-1.93876	-1.97179	-2.0019	-2.03391	-2.06414	-2.0937	-2.11369	-2.12678	-2.14008	-2.15285	-2.15299	-2.15596	-2.15222	-2.15708	-2.17239	-2.19659	-2.21484	-2.22735	-2.23185	-2.23172	-2.22727
1928	2	-0.209443	-0.18321	-0.186684	-0.193729	-0.190298	-0.203663	-0.195764	-0.18564	-0.208311	-0.248404	-0.311021	-0.375244	-0.441969	-0.509096	-0.571109	-0.652948	-0.738319	-0.849662	-0.984771	-1.11924	-1.25649	-1.38539	-1.492	-1.57618	-1.65848	-1.73309	-1.79371	-1.84768	-1.88794	-1.92195	-1.95304	-1.98592	-2.01703	-2.04744	-2.06833	-2.08249	-2.0968	-2.11055	-2.11203	-2.11617	-2.1137	-2.11958	-2.13564	-2.16037	-2.17923	-2.19241	-2.19763	-2.19831
1928	3	-0.241631	-0.226077	-0.203325	-0.201855	-0.204599	-0.200146	-0.21049	-0.203061	-0.193567	-0.213486	-0.249784	-0.30744	-0.367364	-0.4303	-0.494176	-0.553422	-0.632043	-0.7144	-0.821788	-0.952191	-1.08247	-1.21588	-1.34168	-1.44623	-1.52941	-1.61088	-1.68501	-1.74547	-1.79981	-1.84078	-1.87561	-1.90749	-1.9411	-1.97294	-2.00407	-2.02573	-2.04083	-2.05602	-2.07064	-2.07333	-2.07853	-2.0772	-2.08401	-2.10074	-2.12594	-2.14535	-2.15915	-2.16503
1928	4	-0.112603	-0.178049	-0.189423	-0.181748	-0.186469	-0.191443	-0.189561	-0.200015	-0.194642	-0.187052	-0.205934	-0.240047	-0.294239	-0.351079	-0.411205	-0.472613	-0.529767	-0.605795	-0.685678	-0.789667	-0.915926	-1.04246	-1.17239	-1.29535	-1.39798	-1.4802	-1.5609	-1.63458	-1.69475	-1.74943	-1.79109	-1.82669	-1.85933	-1.89363	-1.92618	-1.95799	-1.9804	-1.99642	-2.01249	-2.02795	-2.03181	-2.03803	-2.03782	-2.04554	-2.06296	-2.08865	-2.10862	-2.12305
1928	5	-0.0531543	-0.0836703	-0.137591	-0.156711	-0.157404	-0.167095	-0.17431	-0.174864	-0.185865	-0.182447	-0.176693	-0.195035	-0.227614	-0.279109	-0.333482	-0.391308	-0.450661	-0.506189	-0.579993	-0.657733	-0.758737	-0.881351	-1.00458	-1.13143	-1.25186	-1.35275	-1.4341	-1.51407	-1.58733	-1.64733	-1.70228	-1.74452	-1.78075	-1.81399	-1.84879	-1.88186	-1.91418	-1.93719	-1.95398	-1.97079	-1.98697	-1.9918	-1.99892	-1.99971	-2.00823	-2.02625	-2.05236	-2.07281
1928	6	-0.0777542	-0.0659251	-0.0826347	-0.123875	-0.142354	-0.145646	-0.156845	-0.164676	-0.166363	-0.177257	-0.174982	-0.170389	-0.188001	-0.219038	-0.268004	-0.320022	-0.375618	-0.43295	-0.486885	-0.55851	-0.634138	-0.732268	-0.851434	-0.971512	-1.0954	-1.21332	-1.31245	-1.39285	-1.47202	-1.54477	-1.60446	-1.65954	-1.70219	-1.73886	-1.77253	-1.80768	-1.84113	-1.87384	-1.89739	-1.91487	-1.93234	-1.94916	-1.95485	-1.96276	-1.96446	-1.97369	-1.99223	-2.01867
1928	7	0.243385	0.0824358	0.0375504	0.000167587	-0.0492246	-0.0771246	-0.0893178	-0.107255	-0.119903	-0.125918	-0.139457	-0.140342	-0.138626	-0.157289	-0.188429	-0.236353	-0.287371	-0.34195	-0.398332	-0.451805	-0.522161	-0.59649	-0.69255	-0.809044	-0.926669	-1.04821	-1.16417	-1.26193	-1.34171	-1.42039	-1.49288	-1.55257	-1.60797	-1.6512	-1.68849	-1.72274	-1.75842	-1.79239	-1.82565	-1.84985	-1.86816	-1.8864	-1.90398	-1.91075	-1.91956	-1.92226	-1.93231	-1.95148
1928	8	0.447163	0.346498	0.204803	0.141205	0.091858	0.0358772	-2.67174e-05	-0.0202049	-0.0447282	-0.0624665	-0.0731148	-0.0898011	-0.0941669	-0.0956398	-0.115862	-0.147651	-0.195112	-0.24566	-0.2997	-0.35555	-0.409055	-0.478504	-0.55186	-0.646197	-0.76036	-0.875823	-0.99527	-1.10947	-1.20601	-1.28528	-1.36355	-1.43584	-1.49564	-1.55139	-1.59523	-1.63319	-1.66805	-1.70429	-1.73882	-1.77265	-1.79754	-1.8167	-1.83574	-1.85411	-1.86201	-1.87177	-1.87549	-1.88639
1928	9	0.84766	0.651744	0.518269	0.369179	0.286183	0.222622	0.156682	0.110554	0.0806593	0.0478105	0.0232484	0.00647556	-0.0147962	-0.0237746	-0.0294568	-0.0523541	-0.0858801	-0.133924	-0.184991	-0.239407	-0.295564	-0.349945	-0.419253	-0.492342	-0.585662	-0.6982	-0.812151	-0.930118	-1.0431	-1.13885	-1.21795	-1.29612	-1.36849	-1.42886	-1.48517	-1.52984	-1.56864	-1.60433	-1.6413	-1.67658	-1.71113	-1.73684	-1.75696	-1.7769	-1.79618	-1.80536	-1.81613	-1.82097
1928	10	1.28455	1.07617	0.875235	0.721635	0.561972	0.461334	0.383638	0.306567	0.24938	0.209004	0.166841	0.134399	0.110528	0.0836467	0.0692312	0.0585776	0.0321226	-0.00402938	-0.0535352	-0.105969	-0.161556	-0.218761	-0.274801	-0.344678	-0.418172	-0.511171	-0.622796	-0.735896	-0.853007	-0.965324	-1.06072	-1.14002	-1.2184	-1.29114	-1.35242	-1.40952	-1.4552	-1.49503	-1.53172	-1.56963	-1.60581	-1.64125	-1.66789	-1.6891	-1.71007	-1.73036	-1.74104	-1.75295
1928	11	1.18433	1.2412	1.12332	0.966115	0.827875	0.678074	0.575921	0.494978	0.414678	0.352803	0.307044	0.2599	0.222791	0.194419	0.163932	0.145777	0.131609	0.102749	0.0649067	0.0146338	-0.0385282	-0.0947165	-0.152458	-0.20946	-0.27951	-0.353061	-0.445485	-0.55602	-0.66811	-0.784222	-0.895736	-0.990626	-1.06992	-1.14835	-1.22125	-1.28328	-1.34097	-1.38745	-1.42811	-1.46561	-1.50427	-1.54119	-1.57733	-1.60473	-1.62685	-1.64869	-1.66984	-1.68194
1928	12	0.934056	1.06327	1.14595	1.0848	0.969806	0.856114	0.724662	0.630057	0.552946	0.475247	0.413781	0.367014	0.318773	0.280117	0.249877	0.217928	0.197889	0.181836	0.151941	0.113571	0.0634567	0.0104401	-0.0455491	-0.103091	-0.160217	-0.229812	-0.30285	-0.39422	-0.503254	-0.613945	-0.728691	-0.839054	-0.933136	-1.01212	-1.09029	-1.16309	-1.22554	-1.28353	-1.33054	-1.37177	-1.40985	-1.44906	-1.48651	-1.52317	-1.55114	-1.57397	-1.5965	-1.61834
1929	1	0.71919	0.819647	0.942331	1.03466	1.00879	0.92708	0.837405	0.726368	0.64361	0.574838	0.503754	0.446472	0.402191	0.356046	0.318692	0.289098	0.257873	0.237965	0.221728	0.192315	0.154845	0.106382	0.0547856	0.000220467	-0.0560288	-0.112406	-0.180839	-0.252753	-0.342738	-0.450138	-0.55941	-0.672917	-0.782415	-0.876054	-0.955078	-1.0334	-1.1065	-1.16947	-1.22814	-1.27594	-1.31784	-1.35647	-1.39625	-1.43421	-1.47143	-1.50016	-1.52405	-1.54765
1929	2	0.834602	0.778158	0.823701	0.915488	0.995983	0.982363	0.917774	0.841984	0.743894	0.668463	0.604491	0.53742	0.482439	0.439166	0.393794	0.356615	0.326716	0.295332	0.274739	0.257699	0.228129	0.190866	0.143123	0.0922227	0.0383779	-0.0171732	-0.0731125	-0.140646	-0.211628	-0.300203	-0.40578	-0.513316	-0.625097	-0.733074	-0.825577	-0.903953	-0.981697	-1.05439	-1.11748	-1.17617	-1.22424	-1.26651	-1.30557	-1.34572	-1.38407	-1.42165	-1.45078	-1.4752
1929	3	1.15254	0.995879	0.90588	0.906843	0.964344	1.02436	1.00996	0.95155	0.881883	0.790774	0.718868	0.657097	0.591896	0.537593	0.494081	0.448301	0.410402	0.379463	0.347272	0.325463	0.307141	0.276928	0.239409	0.191959	0.141342	0.0878313	0.0326193	-0.0231596	-0.090128	-0.160494	-0.247971	-0.352033	-0.45812	-0.568439	-0.675124	-0.766682	-0.844584	-0.921911	-0.994341	-1.05772	-1.11656	-1.16501	-1.20776	-1.24734	-1.28797	-1.32679	-1.36481	-1.39441
1929	4	1.16589	1.1652	1.05929	0.977428	0.96279	1.00222	1.04918	1.03431	0.98064	0.916037	0.830947	0.762424	0.702943	0.639784	0.586486	0.543147	0.497354	0.459142	0.427561	0.394891	0.372187	0.352879	0.32224	0.284643	0.237602	0.187382	0.134315	0.0795472	0.0241544	-0.0421602	-0.11183	-0.198156	-0.300671	-0.405272	-0.514089	-0.619433	-0.709994	-0.787354	-0.864196	-0.93629	-0.999829	-1.05872	-1.10745	-1.15059	-1.19061	-1.23164	-1.27089	-1.30928
1929	5	0.577362	0.880028	0.978838	0.948337	0.906598	0.905952	0.948934	0.997429	0.990229	0.946494	0.891152	0.815529	0.753833	0.699543	0.64105	0.591232	0.550384	0.506753	0.47021	0.439798	0.408218	0.386076	0.36713	0.33725	0.300605	0.254795	0.205776	0.153899	0.100274	0.0459681	-0.0190797	-0.0874886	-0.172188	-0.272754	-0.375472	-0.48241	-0.586049	-0.675271	-0.751702	-0.827679	-0.899059	-0.962232	-1.02078	-1.06941	-1.11256	-1.15265	-1.19373	-1.23305
1929	6	0.319674	0.450686	0.697857	0.820526	0.829909	0.816437	0.82906	0.877562	0.929499	0.930103	0.895825	0.849409	0.782921	0.728144	0.679247	0.6257	0.579767	0.541902	0.500953	0.466595	0.437863	0.407827	0.386714	0.368581	0.339833	0.304458	0.26012	0.212553	0.162102	0.109847	0.056904	-0.00667771	-0.0736385	-0.156567	-0.255071	-0.355791	-0.460742	-0.562574	-0.650366	-0.725748	-0.800739	-0.871281	-0.933901	-0.991969	-1.04033	-1.08334	-1.12335	-1.16434
1929	7	0.300702	0.311685	0.403566	0.602976	0.722101	0.747836	0.749261	0.768934	0.819955	0.873405	0.879435	0.852288	0.812863	0.753817	0.704764	0.660392	0.611103	0.568568	0.533345	0.49471	0.462333	0.435139	0.406533	0.386388	0.369031	0.341353	0.307176	0.264225	0.218034	0.168942	0.117998	0.0663615	0.00419233	-0.0613692	-0.142594	-0.239117	-0.337916	-0.44095	-0.541037	-0.627449	-0.701807	-0.775832	-0.84555	-0.907662	-0.965245	-1.01334	-1.05618	-1.0961
1929	8	0.101227	0.202149	0.243327	0.330348	0.505762	0.622523	0.659839	0.672958	0.699079	0.753031	0.808502	0.819702	0.799161	0.766279	0.714211	0.670673	0.630768	0.585757	0.546744	0.514351	0.478193	0.448032	0.422633	0.395699	0.376769	0.360434	0.33404	0.301254	0.259843	0.215189	0.167614	0.118135	0.0679826	0.00737661	-0.0566387	-0.136031	-0.230459	-0.327221	-0.428228	-0.526461	-0.611385	-0.6846	-0.757539	-0.826316	-0.887778	-0.944752	-0.99245	-1.03501
1929	9	0.0944852	0.0985896	0.167992	0.208433	0.286183	0.441278	0.55182	0.594216	0.613872	0.643449	0.698491	0.754644	0.769352	0.75379	0.726028	0.679617	0.640622	0.60448	0.563122	0.527147	0.497208	0.463175	0.434961	0.411145	0.385694	0.367847	0.352425	0.327195	0.295675	0.255669	0.212418	0.166234	0.118105	0.0692084	0.0100569	-0.0525153	-0.130197	-0.22267	-0.317529	-0.41664	-0.513134	-0.596661	-0.668795	-0.740705	-0.808585	-0.869427	-0.925813	-0.973123
1929	10	0.180324	0.138671	0.127651	0.173762	0.206033	0.272582	0.4095	0.511737	0.554887	0.57725	0.607756	0.662199	0.717721	0.734387	0.722187	0.698057	0.655866	0.620277	0.587012	0.548495	0.514873	0.486826	0.454368	0.427668	0.405068	0.38077	0.363741	0.349001	0.324687	0.29419	0.255344	0.213254	0.168229	0.121231	0.0733448	0.015435	-0.0458975	-0.122089	-0.212845	-0.306031	-0.403468	-0.498428	-0.580726	-0.651918	-0.722932	-0.790034	-0.85043	-0.906321
1929	11	0.256813	0.219824	0.180065	0.162482	0.193479	0.217985	0.27447	0.395877	0.489735	0.531789	0.555006	0.58537	0.63835	0.692529	0.710222	0.700385	0.678952	0.640061	0.607141	0.576164	0.539929	0.508186	0.481638	0.450519	0.42502	0.403371	0.379988	0.363587	0.349363	0.325792	0.296149	0.258292	0.217198	0.173171	0.127153	0.0800773	0.023263	-0.0369691	-0.11182	-0.201016	-0.292675	-0.388578	-0.482122	-0.563278	-0.633601	-0.703787	-0.770171	-0.830258
1929	12	0.172223	0.215434	0.205224	0.179583	0.166194	0.192164	0.214046	0.26483	0.375171	0.462857	0.504348	0.528574	0.559265	0.611193	0.664368	0.68313	0.675552	0.656683	0.620918	0.590559	0.561793	0.527777	0.497892	0.472851	0.443169	0.418902	0.398252	0.375832	0.360119	0.346479	0.323704	0.294957	0.25812	0.218053	0.175057	0.130049	0.0838247	0.0281278	-0.0309849	-0.10449	-0.192134	-0.282277	-0.37666	-0.468799	-0.548814	-0.618256	-0.687604	-0.753254
1930	1	0.193952	0.177477	0.202746	0.198024	0.178888	0.168168	0.190779	0.21106	0.257692	0.359265	0.441733	0.48285	0.508244	0.53958	0.590893	0.643528	0.663784	0.658985	0.643055	0.610775	0.583454	0.557747	0.526627	0.499381	0.476627	0.448862	0.426351	0.407302	0.386258	0.371661	0.35909	0.337657	0.310331	0.274805	0.235924	0.193984	0.149908	0.104452	0.0496351	-0.00871527	-0.0815162	-0.168406	-0.257783	-0.351422	-0.442863	-0.522313	-0.591384	-0.660454
1930	2	0.370667	0.28298	0.240864	0.244211	0.232635	0.211544	0.198343	0.214906	0.230716	0.271215	0.363024	0.438917	0.477625	0.502065	0.532193	0.58132	0.631956	0.652106	0.648377	0.633919	0.603707	0.578063	0.553811	0.524217	0.498227	0.476467	0.449689	0.428015	0.409619	0.389237	0.375067	0.36284	0.341967	0.315322	0.280638	0.242621	0.201565	0.158368	0.113611	0.0598027	0.00247514	-0.0690676	-0.154488	-0.242426	-0.334617	-0.424711	-0.503059	-0.571277
1930	3	0.33942	0.355923	0.302724	0.265059	0.26308	0.250582	0.230332	0.216891	0.229974	0.243071	0.279147	0.363152	0.433655	0.470396	0.494081	0.52321	0.570436	0.619315	0.639416	0.63671	0.623648	0.595389	0.571346	0.548488	0.520362	0.495596	0.474819	0.449117	0.42828	0.410549	0.390838	0.377115	0.365253	0.34495	0.318991	0.285145	0.247988	0.207811	0.165492	0.121438	0.0686366	0.0123309	-0.0579605	-0.141924	-0.228433	-0.319184	-0.407937	-0.485184
1930	4	0.0617981	0.20168	0.259446	0.243869	0.224075	0.229376	0.223457	0.209049	0.199438	0.213054	0.226639	0.261263	0.340399	0.407741	0.443994	0.468072	0.497354	0.543745	0.591805	0.612507	0.611305	0.60004	0.574053	0.551932	0.530742	0.504359	0.481095	0.461585	0.437383	0.417655	0.400854	0.382054	0.369012	0.357743	0.338214	0.313122	0.280268	0.244134	0.204994	0.163705	0.12059	0.0689379	0.0137937	-0.0551166	-0.137503	-0.222465	-0.311666	-0.398975
1930	5	0.11883	0.0915906	0.17587	0.226458	0.220987	0.207075	0.214268	0.211047	0.199614	0.191939	0.205153	0.218451	0.251327	0.325942	0.39015	0.425541	0.449558	0.478525	0.523877	0.570944	0.59192	0.591837	0.581984	0.557857	0.537305	0.517481	0.492542	0.470522	0.452055	0.429057	0.410245	0.394206	0.376153	0.363652	0.352844	0.333949	0.309588	0.277592	0.24235	0.204122	0.163744	0.121484	0.0708641	0.0167697	-0.0508805	-0.131818	-0.215353	-0.303117
1930	6	0.14936	0.134999	0.112524	0.17131	0.213419	0.211482	0.200189	0.207628	0.205648	0.195958	0.18939	0.201909	0.214644	0.245767	0.316266	0.377498	0.411866	0.435581	0.464003	0.508227	0.554212	0.575253	0.576035	0.567331	0.544773	0.525536	0.506868	0.483177	0.462234	0.444667	0.422733	0.404713	0.389328	0.37192	0.359876	0.349458	0.331117	0.307412	0.276202	0.241779	0.204387	0.164848	0.123377	0.0737123	0.0205914	-0.0458845	-0.125466	-0.207662
1930	7	0.358016	0.254375	0.210936	0.176623	0.21188	0.240982	0.235896	0.222307	0.226774	0.223312	0.213095	0.205872	0.21647	0.227558	0.256148	0.322201	0.380005	0.412715	0.435474	0.462633	0.505258	0.549728	0.570349	0.571486	0.563437	0.541951	0.523595	0.50571	0.482897	0.462695	0.445725	0.424514	0.407017	0.392044	0.37506	0.363277	0.353066	0.335101	0.31188	0.281299	0.247531	0.210817	0.171962	0.131065	0.0822025	0.029906	-0.0355501	-0.113935
1930	8	0.216548	0.28876	0.243327	0.213955	0.186474	0.214876	0.239955	0.235998	0.223349	0.227534	0.224483	0.215115	0.208389	0.218238	0.228667	0.255687	0.318319	0.373518	0.405136	0.42738	0.453639	0.495081	0.538407	0.558865	0.560533	0.553285	0.532985	0.515628	0.49863	0.476801	0.457449	0.441184	0.420813	0.403948	0.389499	0.373042	0.361623	0.351719	0.334219	0.311564	0.28168	0.248641	0.212675	0.174575	0.134337	0.0863439	0.0349376	-0.0294376
1930	9	-0.0793748	0.0694709	0.167992	0.16459	0.156822	0.143104	0.173864	0.201251	0.202166	0.193701	0.200388	0.199912	0.193086	0.188324	0.198884	0.209939	0.236636	0.297144	0.350852	0.382235	0.404685	0.430776	0.471723	0.514527	0.535289	0.537849	0.531714	0.512861	0.496754	0.480857	0.460209	0.441901	0.426536	0.407121	0.391082	0.377352	0.361605	0.350731	0.341312	0.324431	0.302473	0.273389	0.241183	0.206065	0.168814	0.129369	0.0823278	0.0318894
1930	10	0.0640454	-0.00786256	0.0686162	0.144142	0.146702	0.143423	0.133617	0.162172	0.188271	0.19059	0.183587	0.190773	0.191183	0.18548	0.181541	0.191985	0.202932	0.228789	0.286995	0.338964	0.369725	0.391973	0.417491	0.457681	0.49973	0.520493	0.523604	0.518235	0.500466	0.485291	0.470213	0.450458	0.432929	0.418224	0.399479	0.384052	0.370847	0.355627	0.345147	0.336072	0.319663	0.298257	0.269828	0.238307	0.203888	0.167341	0.128475	0.0822365
1930	11	-0.0331462	0.0154703	-0.0165157	0.0433915	0.109673	0.117949	0.119417	0.113791	0.141716	0.167625	0.171777	0.166898	0.175019	0.176627	0.172273	0.169381	0.18002	0.191134	0.21648	0.272831	0.323416	0.353768	0.375971	0.401235	0.440849	0.482307	0.503161	0.506861	0.502283	0.485598	0.471362	0.457102	0.438236	0.42149	0.407455	0.389358	0.374558	0.361897	0.347224	0.33716	0.328455	0.312532	0.291683	0.263903	0.233065	0.199344	0.163501	0.125161
1930	12	0.0549859	0.0107159	0.0287761	0.00144788	0.0462188	0.101605	0.110173	0.112629	0.108472	0.134476	0.159036	0.163739	0.160029	0.168252	0.170317	0.166669	0.164299	0.174747	0.185684	0.210268	0.264665	0.313725	0.343457	0.365393	0.390248	0.429116	0.469829	0.490595	0.494694	0.490725	0.474937	0.461477	0.447901	0.429792	0.413709	0.400235	0.382659	0.368385	0.356178	0.341965	0.332242	0.323836	0.308327	0.287963	0.260761	0.230532	0.197439	0.162229
1931	1	-0.0395421	0.00229565	-0.0114085	0.00715212	-0.0108628	0.0283303	0.0786718	0.0897875	0.0951735	0.094381	0.120314	0.145028	0.151494	0.150107	0.159539	0.163061	0.161036	0.160118	0.171162	0.182657	0.20727	0.260809	0.309309	0.339444	0.362119	0.387361	0.426351	0.467296	0.488714	0.493881	0.491212	0.477078	0.46519	0.452901	0.43602	0.420974	0.408367	0.391575	0.378071	0.36647	0.352588	0.342998	0.334769	0.319446	0.299392	0.272736	0.243244	0.210861
1931	2	-0.151422	-0.0957895	-0.0506333	-0.0477361	-0.0258108	-0.0355904	0.00130115	0.0486535	0.0618734	0.0694998	0.0709703	0.0967055	0.121401	0.129128	0.129548	0.139766	0.144291	0.143416	0.143441	0.154787	0.166552	0.190866	0.242951	0.290347	0.320149	0.342786	0.367934	0.406423	0.44684	0.468336	0.474025	0.472063	0.4589	0.447861	0.436336	0.420309	0.40603	0.394095	0.377966	0.365104	0.354075	0.34078	0.331661	0.32385	0.309057	0.289588	0.263593	0.234792
1931	3	-0.357867	-0.255183	-0.183858	-0.128891	-0.111053	-0.0825528	-0.0833176	-0.0455664	0.00140995	0.0178516	0.0286217	0.0330471	0.0595729	0.0850809	0.0946405	0.0973692	0.108901	0.114881	0.115538	0.116864	0.12889	0.141269	0.165637	0.216644	0.263273	0.293007	0.315838	0.341247	0.379468	0.419576	0.441319	0.447663	0.446529	0.434435	0.424337	0.413662	0.398573	0.385146	0.37397	0.358612	0.346478	0.336105	0.323479	0.314912	0.307601	0.293412	0.274594	0.249312
1931	4	-0.635919	-0.499428	-0.384622	-0.29918	-0.233395	-0.201231	-0.164271	-0.155385	-0.114482	-0.0657977	-0.0450925	-0.0302975	-0.0222225	0.00605468	0.0332158	0.045222	0.0508541	0.0642741	0.0722064	0.0748189	0.0778441	0.0909687	0.104351	0.129161	0.179497	0.225729	0.255695	0.278985	0.305067	0.343281	0.383329	0.405515	0.412679	0.412522	0.401625	0.392591	0.382877	0.368843	0.356385	0.346083	0.331688	0.320392	0.310783	0.298932	0.291023	0.284317	0.27083	0.252749
1931	5	-0.855994	-0.755681	-0.627496	-0.510485	-0.4176	-0.344363	-0.30104	-0.25651	-0.239042	-0.194526	-0.143486	-0.118456	-0.0995669	-0.0877827	-0.0573786	-0.0282167	-0.0135672	-0.0049388	0.0106138	0.0207049	0.0254435	0.0303463	0.0448023	0.0594088	0.0849181	0.134916	0.181053	0.211471	0.235403	0.26231	0.300733	0.340927	0.363693	0.371757	0.372632	0.36296	0.355022	0.346299	0.333355	0.321906	0.312526	0.299197	0.288786	0.279996	0.268967	0.261771	0.255723	0.242982
1931	6	-0.872914	-0.869878	-0.804927	-0.699638	-0.593112	-0.502851	-0.428924	-0.380651	-0.332467	-0.309709	-0.263327	-0.211194	-0.183263	-0.161484	-0.14696	-0.115072	-0.0844689	-0.0677603	-0.0567375	-0.0394762	-0.0276121	-0.0210923	-0.0146009	0.000972238	0.0166118	0.0426862	0.0923122	0.138304	0.169083	0.193558	0.221207	0.259777	0.300065	0.323329	0.332198	0.334003	0.325449	0.318516	0.310713	0.298782	0.28827	0.279749	0.267431	0.257846	0.249819	0.239559	0.233029	0.227597
1931	7	-0.731318	-0.806218	-0.829664	-0.794118	-0.714044	-0.624014	-0.543012	-0.474345	-0.426639	-0.378854	-0.35433	-0.308384	-0.257008	-0.228075	-0.205051	-0.189144	-0.156858	-0.125792	-0.107974	-0.0955988	-0.0773844	-0.0644353	-0.0567511	-0.0492127	-0.0329832	-0.0167318	0.00955839	0.0585794	0.104177	0.135045	0.159791	0.187885	0.226379	0.266557	0.290111	0.299571	0.302101	0.294458	0.288344	0.281299	0.270212	0.260479	0.252668	0.241151	0.232254	0.224859	0.215243	0.209263
1931	8	-0.763943	-0.750889	-0.797146	-0.819404	-0.795435	-0.730061	-0.651582	-0.577959	-0.513967	-0.467344	-0.420379	-0.394773	-0.34949	-0.299028	-0.269469	-0.245562	-0.228602	-0.196118	-0.164781	-0.14609	-0.132701	-0.113715	-0.0998549	-0.0911694	-0.0827236	-0.0659418	-0.0491736	-0.0227347	0.0256632	0.0708352	0.101736	0.126693	0.155158	0.193533	0.23356	0.257356	0.267354	0.270554	0.263768	0.258423	0.252091	0.241806	0.232813	0.225678	0.214923	0.206683	0.199893	0.190895
1931	9	-0.832987	-0.804336	-0.785927	-0.814871	-0.831365	-0.81142	-0.754213	-0.683259	-0.614798	-0.554122	-0.508281	-0.461935	-0.435363	-0.39059	-0.34088	-0.310771	-0.286092	-0.268213	-0.235551	-0.203971	-0.184493	-0.170202	-0.150499	-0.135791	-0.126172	-0.116873	-0.0995583	-0.0822899	-0.0556876	-0.00783501	0.0369713	0.0679246	0.0930947	0.121822	0.160107	0.200019	0.224063	0.234589	0.238439	0.232475	0.227868	0.22222	0.2127	0.204418	0.197934	0.187919	0.180315	0.174111
1931	10	-0.575636	-0.711409	-0.738403	-0.744708	-0.779136	-0.800738	-0.7892	-0.742474	-0.681064	-0.619842	-0.564551	-0.521738	-0.477897	-0.452183	-0.409206	-0.361332	-0.331831	-0.307445	-0.289585	-0.257529	-0.226432	-0.2069	-0.192506	-0.172714	-0.157746	-0.147735	-0.138071	-0.120645	-0.103268	-0.0768282	-0.029725	0.0144936	0.0452457	0.0703714	0.0990423	0.137029	0.176629	0.200705	0.211532	0.215805	0.21043	0.206348	0.201194	0.192242	0.184483	0.178471	0.168928	0.16179
1931	11	-0.265151	-0.422518	-0.567069	-0.626653	-0.656755	-0.702576	-0.733634	-0.732753	-0.69792	-0.647399	-0.59494	-0.546291	-0.508265	-0.468469	-0.445115	-0.405073	-0.36003	-0.33217	-0.309029	-0.292024	-0.2613	-0.231363	-0.212452	-0.198504	-0.179223	-0.16456	-0.154679	-0.145126	-0.128015	-0.110929	-0.0849964	-0.0388922	0.00447619	0.0347498	0.0595564	0.0878099	0.125258	0.164321	0.188197	0.19909	0.203551	0.198533	0.194765	0.189915	0.181334	0.173909	0.168191	0.158838
1931	12	0.0549859	-0.106277	-0.265346	-0.414275	-0.493779	-0.542513	-0.599801	-0.640971	-0.650822	-0.62786	-0.588433	-0.545303	-0.503965	-0.471752	-0.436973	-0.416998	-0.380705	-0.339227	-0.313786	-0.292614	-0.277101	-0.248284	-0.220057	-0.202315	-0.189333	-0.171061	-0.157176	-0.147864	-0.138824	-0.122399	-0.105952	-0.0808354	-0.0359736	0.0062915	0.03583	0.0600669	0.0876077	0.124294	0.162606	0.186071	0.196821	0.201267	0.196406	0.192768	0.188058	0.179678	0.172425	0.166844
1932	1	0.193952	0.119086	-0.0114085	-0.154373	-0.295531	-0.381263	-0.438845	-0.50154	-0.548283	-0.56493	-0.550915	-0.520417	-0.485056	-0.449942	-0.422751	-0.392398	-0.375388	-0.342431	-0.304231	-0.280986	-0.261529	-0.247069	-0.219797	-0.192862	-0.175898	-0.163671	-0.146137	-0.132725	-0.123776	-0.115036	-0.0990026	-0.082813	-0.0580343	-0.0138686	0.027802	0.0569943	0.0809793	0.108181	0.144522	0.18246	0.205563	0.216018	0.220312	0.215361	0.2117	0.20716	0.199159	0.19226
1932	2	0.370667	0.28298	0.202001	0.0836467	-0.0493079	-0.183889	-0.272883	-0.336815	-0.404222	-0.456297	-0.479574	-0.473799	-0.451601	-0.423686	-0.394869	-0.372893	-0.347234	-0.333615	-0.304389	-0.269786	-0.249154	-0.231895	-0.219159	-0.193996	-0.168991	-0.153462	-0.1425	-0.126247	-0.11389	-0.105778	-0.0978012	-0.082685	-0.0673564	-0.0435969	-0.000846888	0.0395297	0.0677907	0.0910118	0.117257	0.152648	0.189653	0.212176	0.22233	0.226455	0.221517	0.217851	0.21333	0.205402
1932	3	0.33942	0.355923	0.302724	0.23588	0.134482	0.0154351	-0.108751	-0.195561	-0.260805	-0.329167	-0.383435	-0.410632	-0.410543	-0.394442	-0.372191	-0.348298	-0.330415	-0.308532	-0.29763	-0.271517	-0.239964	-0.22152	-0.206107	-0.194816	-0.171475	-0.148149	-0.133854	-0.123864	-0.108728	-0.0972872	-0.0898946	-0.0825786	-0.0682758	-0.0537136	-0.0308786	0.0105563	0.0497307	0.077133	0.0996523	0.125005	0.159507	0.195638	0.217624	0.227511	0.231496	0.226592	0.222942	0.218456
1932	4	0.0617981	0.20168	0.259446	0.243869	0.200618	0.121735	0.0211759	-0.0884422	-0.167921	-0.229493	-0.294681	-0.34749	-0.375375	-0.377867	-0.365081	-0.346105	-0.325039	-0.309522	-0.289927	-0.28053	-0.256418	-0.226907	-0.209796	-0.195486	-0.185025	-0.162889	-0.140679	-0.127122	-0.117479	-0.103027	-0.0921092	-0.085086	-0.0781103	-0.0643127	-0.0502308	-0.0280515	0.0123199	0.0505387	0.0773059	0.0993317	0.124079	0.157891	0.193335	0.214954	0.224729	0.22872	0.223986	0.220475
1932	5	0.0615038	0.0623818	0.156281	0.211722	0.209164	0.177539	0.112909	0.0255245	-0.0728707	-0.146213	-0.204366	-0.266512	-0.317727	-0.345855	-0.350217	-0.339997	-0.323631	-0.304966	-0.291376	-0.27368	-0.26552	-0.243114	-0.215364	-0.199403	-0.186042	-0.176296	-0.155216	-0.133988	-0.121079	-0.111797	-0.0979461	-0.0874886	-0.0807871	-0.074108	-0.0607579	-0.0471043	-0.0255171	0.0138834	0.0512257	0.0774076	0.0989768	0.123192	0.15636	0.191161	0.212432	0.222098	0.226089	0.221509
1932	6	-0.0209726	0.0201885	0.0344632	0.112277	0.165987	0.171805	0.149189	0.095946	0.0196529	-0.068896	-0.136333	-0.190791	-0.24959	-0.298732	-0.326442	-0.331846	-0.323357	-0.308848	-0.291961	-0.279751	-0.263458	-0.25616	-0.23508	-0.208735	-0.193644	-0.180993	-0.171769	-0.151535	-0.131096	-0.118679	-0.109605	-0.0962151	-0.0860966	-0.0796137	-0.0731366	-0.0601348	-0.0468176	-0.0257278	0.012811	0.0493806	0.0750607	0.0962468	0.120027	0.152629	0.186865	0.207845	0.217444	0.221467
1932	7	0.0140972	-0.0035411	0.0182841	0.0295781	0.0932013	0.14158	0.15032	0.132433	0.0867784	0.0185997	-0.0623298	-0.125067	-0.176508	-0.232499	-0.279851	-0.307168	-0.313474	-0.306512	-0.293662	-0.278506	-0.267551	-0.252547	-0.246054	-0.226206	-0.201173	-0.18691	-0.17494	-0.166222	-0.146796	-0.127117	-0.115186	-0.106343	-0.0934121	-0.0836379	-0.0773858	-0.0711226	-0.0584724	-0.0454949	-0.0248962	0.0128086	0.048627	0.0738121	0.0946159	0.11792	0.149969	0.183651	0.20434	0.213858
1932	8	0.216548	0.115532	0.0699619	0.0684513	0.0682032	0.115435	0.154251	0.160648	0.14293	0.100665	0.0371129	-0.0389779	-0.0988948	-0.148695	-0.203043	-0.249479	-0.276977	-0.284587	-0.279461	-0.268541	-0.25552	-0.246089	-0.232619	-0.22719	-0.208776	-0.185243	-0.172016	-0.160924	-0.15289	-0.134437	-0.115677	-0.104395	-0.0960021	-0.0836847	-0.0744075	-0.0685328	-0.0626213	-0.0504504	-0.0379336	-0.0179335	0.018851	0.053825	0.0784178	0.0987423	0.121443	0.152848	0.185888	0.206195
1932	9	0.210381	0.215059	0.14853	0.106132	0.0980184	0.0934026	0.130909	0.163461	0.168415	0.151151	0.11182	0.0522913	-0.0195211	-0.0768033	-0.124954	-0.177642	-0.22306	-0.250543	-0.259146	-0.255515	-0.246198	-0.235025	-0.226877	-0.214716	-0.210184	-0.193019	-0.170805	-0.158483	-0.148163	-0.140727	-0.123138	-0.105198	-0.0944917	-0.086616	-0.0748451	-0.0660104	-0.0604706	-0.0548727	-0.0431352	-0.0310357	-0.011582	0.0243548	0.0585508	0.0825985	0.102482	0.124621	0.155429	0.187874
1932	10	-0.226687	-0.00786256	0.0686162	0.0552789	0.0399017	0.0440631	0.0473939	0.0861706	0.120371	0.129207	0.116603	0.0831471	0.0298691	-0.0359039	-0.0888462	-0.133705	-0.183269	-0.226294	-0.252489	-0.260754	-0.257327	-0.248414	-0.23791	-0.230034	-0.218246	-0.213809	-0.197117	-0.175485	-0.163421	-0.15329	-0.145958	-0.128713	-0.111101	-0.100527	-0.0927087	-0.0810734	-0.0723006	-0.0667494	-0.0611422	-0.049518	-0.0375342	-0.0183356	0.017044	0.0507512	0.074515	0.0942026	0.116028	0.146491
1932	11	-0.149145	-0.18891	-0.0558348	0.0136176	0.0138886	0.00790226	0.0160402	0.0222932	0.0598182	0.093548	0.104139	0.094559	0.0651388	0.0164879	-0.0446215	-0.0942147	-0.136541	-0.183649	-0.224802	-0.250057	-0.258205	-0.255129	-0.246735	-0.23685	-0.229366	-0.218052	-0.213822	-0.197677	-0.176686	-0.164964	-0.1551	-0.147943	-0.131094	-0.113861	-0.103481	-0.0958481	-0.0844046	-0.0757522	-0.0702487	-0.0646875	-0.0532215	-0.0413955	-0.0224823	0.0123316	0.0455344	0.0689874	0.0884476	0.109854
1932	12	-0.179514	-0.164777	-0.186908	-0.0876268	-0.0257707	-0.019148	-0.0196779	-0.00914211	-0.000954325	0.0353295	0.0684515	0.0803378	0.073436	0.0474307	0.00281015	-0.0541549	-0.100716	-0.140709	-0.18553	-0.22491	-0.249235	-0.257206	-0.254388	-0.246416	-0.236978	-0.229812	-0.218901	-0.214831	-0.199171	-0.178762	-0.16734	-0.157711	-0.150703	-0.134217	-0.117332	-0.107124	-0.0996598	-0.0883872	-0.0798381	-0.0743692	-0.0688413	-0.0575165	-0.0458316	-0.0271826	0.00709708	0.0398243	0.0629872	0.0822367
1933	1	-0.097921	-0.143704	-0.147703	-0.169057	-0.0938858	-0.041593	-0.0334432	-0.0314933	-0.0199532	-0.0103521	0.0244401	0.0566633	0.069527	0.0650382	0.042259	0.00156278	-0.0512786	-0.0946776	-0.132266	-0.174724	-0.212176	-0.235187	-0.24268	-0.239756	-0.231839	-0.222629	-0.215542	-0.204741	-0.200643	-0.185221	-0.165083	-0.153616	-0.143857	-0.136722	-0.120298	-0.103492	-0.093267	-0.0857441	-0.0744552	-0.0658927	-0.060509	-0.0551303	-0.0439729	-0.0324838	-0.0140438	0.0200179	0.0527275	0.0760017
1933	2	0.0226264	-0.0375115	-0.0895037	-0.106132	-0.13155	-0.0751354	-0.0329694	-0.0269216	-0.0259316	-0.0160839	-0.00766805	0.0241064	0.0539989	0.0662148	0.0624316	0.0411893	0.00280593	-0.0473808	-0.0888775	-0.125034	-0.166005	-0.202328	-0.224865	-0.232528	-0.230143	-0.222896	-0.214369	-0.207841	-0.197665	-0.193945	-0.179191	-0.159806	-0.148814	-0.139456	-0.13262	-0.116709	-0.100395	-0.0904862	-0.083311	-0.0723308	-0.0640036	-0.0587775	-0.0535479	-0.0426429	-0.0313996	-0.0133203	0.0201181	0.0522552
1933	3	-0.00918521	0.00674834	-0.0281362	-0.0705217	-0.0876667	-0.11195	-0.066362	-0.0305677	-0.025482	-0.0247608	-0.0159201	-0.00822043	0.0212009	0.0492333	0.0609992	0.0579343	0.0381716	0.00198113	-0.0456868	-0.0853401	-0.120078	-0.159575	-0.194755	-0.216763	-0.2245	-0.222541	-0.215854	-0.207788	-0.201733	-0.192099	-0.188691	-0.174531	-0.155827	-0.145255	-0.13625	-0.129674	-0.114228	-0.0983628	-0.0887346	-0.0818762	-0.0711727	-0.0630528	-0.0579605	-0.0528577	-0.0421811	-0.0311612	-0.0134189	0.0194244
1933	4	0.0617981	0.0264317	0.025269	-0.00561736	-0.0456993	-0.0642072	-0.0884036	-0.0512528	-0.0209679	-0.0172985	-0.0173628	-0.00983552	-0.00313528	0.0239094	0.0499841	0.0610313	0.0582966	0.0395919	0.00515027	-0.0404214	-0.0785457	-0.112112	-0.150359	-0.184572	-0.206159	-0.214029	-0.212531	-0.206432	-0.198749	-0.193203	-0.184143	-0.181088	-0.167548	-0.149547	-0.139426	-0.130803	-0.124519	-0.109564	-0.0941743	-0.0848582	-0.0783163	-0.0679211	-0.0600412	-0.0551166	-0.0501734	-0.0397548	-0.0289864	-0.0116042
1933	5	0.348113	0.208421	0.136691	0.108569	0.0672764	0.0200011	-0.00535152	-0.0338472	-0.00640689	0.0168335	0.0170081	0.0142729	0.0189866	0.0234435	0.0471945	0.0704364	0.0798148	0.0762361	0.0575853	0.0239045	-0.0204949	-0.0578621	-0.0909322	-0.128567	-0.162365	-0.183949	-0.192309	-0.191571	-0.186325	-0.179415	-0.174625	-0.166362	-0.163879	-0.151132	-0.133989	-0.124485	-0.116403	-0.110555	-0.096226	-0.0814433	-0.0725794	-0.0665001	-0.0565477	-0.0490423	-0.0444185	-0.0397624	-0.0297175	-0.0193113
1933	6	0.376441	0.364596	0.268633	0.200825	0.165987	0.122208	0.0726856	0.043825	0.0130098	0.0334388	0.0513794	0.0489197	0.0441236	0.04658	0.0491955	0.0701509	0.0909438	0.0988544	0.0944612	0.0758439	0.0428294	-0.000525365	-0.0372129	-0.0698352	-0.106911	-0.140322	-0.161896	-0.170699	-0.170658	-0.166198	-0.159998	-0.155909	-0.148388	-0.146442	-0.134439	-0.118103	-0.109184	-0.101618	-0.0961889	-0.0824587	-0.0682571	-0.0598294	-0.054193	-0.0446686	-0.0375269	-0.0331972	-0.0288222	-0.0191406
1933	7	0.243385	0.311685	0.326517	0.264843	0.21188	0.181341	0.141762	0.0949839	0.0667781	0.0366636	0.0533542	0.0684133	0.0649712	0.0594745	0.060881	0.0626137	0.0817678	0.100968	0.108075	0.103332	0.0851614	0.0531243	0.0110541	-0.0247074	-0.0566339	-0.0929291	-0.125738	-0.147089	-0.156092	-0.1565	-0.152586	-0.146857	-0.143255	-0.136274	-0.13469	-0.123257	-0.107561	-0.0990799	-0.0918963	-0.0867732	-0.0735171	-0.0597771	-0.0516777	-0.0464006	-0.0372013	-0.0303273	-0.0262032	-0.022025
1933	8	0.158888	0.202149	0.262588	0.286701	0.245606	0.204932	0.179963	0.145578	0.102719	0.0764984	0.0481352	0.0626639	0.0760272	0.0723581	0.0667885	0.0677355	0.0690637	0.086954	0.105025	0.111672	0.10677	0.0892403	0.0583198	0.0176393	-0.0170747	-0.0481741	-0.0835685	-0.115654	-0.136657	-0.145716	-0.146424	-0.142912	-0.13752	-0.134276	-0.127715	-0.126389	-0.115423	-0.100266	-0.0921365	-0.085257	-0.0803716	-0.0675174	-0.0541703	-0.0463364	-0.0413521	-0.0324189	-0.0257571	-0.0217868
1933	9	0.152434	0.156825	0.187454	0.237661	0.262664	0.232562	0.199636	0.178577	0.148164	0.1086	0.0841421	0.0573819	0.0702496	0.0822779	0.0784901	0.072925	0.0735317	0.0745564	0.0913761	0.108482	0.114747	0.10969	0.092759	0.0628667	0.0234655	-0.0102746	-0.0405976	-0.0751469	-0.106548	-0.127213	-0.136299	-0.13726	-0.134096	-0.129116	-0.126183	-0.119992	-0.11889	-0.108345	-0.0936785	-0.0858647	-0.079258	-0.0745851	-0.0620963	-0.0491071	-0.0415132	-0.036799	-0.0281074	-0.0216374
1933	10	0.296594	0.226585	0.20636	0.218191	0.253496	0.272582	0.2457	0.215372	0.195061	0.166037	0.127767	0.103648	0.0773161	0.0880744	0.0983492	0.0938924	0.0878231	0.0876907	0.0880795	0.103615	0.119548	0.125173	0.119611	0.102941	0.0737129	0.0352266	0.00215479	-0.0276598	-0.0616252	-0.09257	-0.113061	-0.1223	-0.123609	-0.120873	-0.116432	-0.113887	-0.108134	-0.107332	-0.0972609	-0.0831281	-0.0756853	-0.0694037	-0.0649922	-0.0529058	-0.0403107	-0.0330018	-0.0286779	-0.0202694
1933	11	0.314798	0.307396	0.258691	0.236909	0.241366	0.268001	0.283084	0.258652	0.230433	0.210835	0.18305	0.14623	0.122469	0.0965594	0.105539	0.114305	0.109264	0.102749	0.101959	0.101779	0.116158	0.131025	0.136055	0.130145	0.113688	0.0850457	0.0473794	0.0149069	-0.0144527	-0.0478911	-0.0784243	-0.0987623	-0.108151	-0.109789	-0.107457	-0.103581	-0.101405	-0.0960675	-0.095553	-0.0859328	-0.0723073	-0.0652198	-0.0592495	-0.0550884	-0.043387	-0.0311704	-0.0241374	-0.0202662
1933	12	0.348062	0.332404	0.322845	0.283486	0.262169	0.262596	0.283291	0.295269	0.272599	0.246008	0.226972	0.200226	0.16484	0.141404	0.115879	0.123295	0.130708	0.125129	0.118197	0.116795	0.116083	0.129381	0.143244	0.147701	0.141501	0.125221	0.0971074	0.0601974	0.0282787	-0.000659566	-0.0336053	-0.0637524	-0.0839506	-0.0934891	-0.0954507	-0.0935145	-0.0902014	-0.0883872	-0.0834569	-0.0832283	-0.0740507	-0.0609218	-0.0541852	-0.0485224	-0.044609	-0.0332852	-0.0214404	-0.014681
1934	1	0.485772	0.411023	0.377941	0.359514	0.321187	0.298007	0.294256	0.309587	0.318632	0.297668	0.272573	0.254178	0.228635	0.194879	0.172104	0.147306	0.153587	0.160118	0.154306	0.147244	0.145593	0.14499	0.157743	0.171219	0.175696	0.169531	0.15376	0.126508	0.0905018	0.059284	0.0309486	-0.00128593	-0.0308231	-0.0507236	-0.0602563	-0.0623904	-0.0607143	-0.057773	-0.0562062	-0.0515982	-0.051756	-0.0431166	-0.0305053	-0.0242218	-0.0189162	-0.0151732	-0.00395871	0.00779376
1934	2	0.544658	0.516024	0.454596	0.419354	0.397079	0.359807	0.335401	0.328251	0.338767	0.344561	0.323712	0.29893	0.280267	0.254947	0.221829	0.198909	0.174076	0.178747	0.183842	0.1773	0.169631	0.167218	0.165941	0.177529	0.189902	0.193669	0.187068	0.171299	0.144393	0.108971	0.0781639	0.0501267	0.0182746	-0.0109651	-0.0307946	-0.0405411	-0.0430574	-0.0418356	-0.0395489	-0.0384038	-0.0342628	-0.0347675	-0.0266313	-0.0145757	-0.0087007	-0.00375407	-0.000303672	0.0104861
1934	3	0.571781	0.559573	0.536231	0.483877	0.450114	0.426919	0.391372	0.366848	0.357688	0.364798	0.368214	0.347679	0.323357	0.304631	0.279656	0.247214	0.224297	0.199552	0.202862	0.206725	0.199578	0.191405	0.188336	0.186474	0.197007	0.208375	0.211499	0.204603	0.188854	0.162291	0.127438	0.097036	0.069297	0.0378238	0.00888259	-0.0108671	-0.0208079	-0.0236818	-0.0228886	-0.0212363	-0.0204906	-0.0167943	-0.0176287	-0.00997524	0.00154496	0.00702657	0.0116273	0.0147955
1934	4	0.526773	0.552119	0.552119	0.537333	0.493803	0.464204	0.442567	0.409826	0.386426	0.376705	0.381895	0.38401	0.364253	0.3408	0.322447	0.298154	0.266676	0.244091	0.219721	0.222059	0.225022	0.217515	0.209054	0.20554	0.203268	0.212947	0.223493	0.226124	0.219173	0.20354	0.177393	0.143166	0.11323	0.0858525	0.0548155	0.0262302	0.00661849	-0.00344791	-0.00660806	-0.00617302	-0.00503271	-0.00462265	-0.0013087	-0.00241706	0.00481009	0.0158495	0.020986	0.0252844
1934	5	0.577362	0.55886	0.567612	0.565339	0.552008	0.512256	0.484529	0.463324	0.432187	0.409286	0.39881	0.40219	0.403043	0.383767	0.360876	0.34269	0.31885	0.287979	0.265587	0.241461	0.242869	0.244968	0.237075	0.228298	0.224329	0.221638	0.230499	0.240256	0.242392	0.235269	0.21969	0.19387	0.160159	0.130598	0.103506	0.0728293	0.044538	0.0250267	0.0148189	0.01137	0.01145	0.0121134	0.0121886	0.0151244	0.0137392	0.0205479	0.0311175	0.0359112
1934	6	0.54673	0.565466	0.561298	0.569723	0.569115	0.558615	0.523153	0.497967	0.47796	0.448733	0.426741	0.41607	0.418298	0.418376	0.399716	0.377498	0.359627	0.336342	0.306118	0.284042	0.260262	0.260948	0.262372	0.254222	0.245238	0.240924	0.237911	0.246084	0.255171	0.256904	0.249685	0.234199	0.208722	0.175526	0.146348	0.119556	0.0892475	0.0612642	0.0418766	0.031565	0.0278718	0.0276434	0.0278932	0.0276761	0.0302776	0.028652	0.0350851	0.0452287
1934	7	0.358016	0.454948	0.499871	0.514774	0.53227	0.53915	0.535378	0.506875	0.486733	0.470136	0.444417	0.424765	0.415291	0.417738	0.418162	0.400856	0.380005	0.363123	0.340974	0.311864	0.290622	0.267651	0.268126	0.269331	0.261311	0.252473	0.248148	0.245096	0.252886	0.261592	0.263172	0.256105	0.240914	0.215955	0.183426	0.154778	0.12843	0.0986229	0.0710728	0.0519286	0.0416476	0.0378466	0.037445	0.0374046	0.0370235	0.0394164	0.037666	0.0438411
1934	8	0.0435638	0.202149	0.320372	0.388541	0.42299	0.453511	0.471333	0.477094	0.457881	0.445001	0.433872	0.413281	0.397458	0.390624	0.39468	0.396637	0.381557	0.362905	0.347815	0.327519	0.300165	0.280409	0.258843	0.259715	0.26125	0.253849	0.245613	0.241702	0.238977	0.246765	0.255448	0.257203	0.250632	0.236022	0.211846	0.180227	0.152341	0.126662	0.097567	0.0706465	0.051924	0.041862	0.0381388	0.0377446	0.0376293	0.0372561	0.0396063	0.0378887
1934	9	0.210381	0.127708	0.206915	0.296114	0.356739	0.391586	0.422981	0.443087	0.451902	0.436823	0.42732	0.418773	0.400942	0.387142	0.381535	0.386083	0.388605	0.374866	0.357591	0.34359	0.324494	0.298224	0.279423	0.258782	0.25971	0.26127	0.254177	0.246257	0.242512	0.239905	0.247506	0.255991	0.257739	0.251325	0.237102	0.213513	0.182611	0.155314	0.130146	0.101609	0.0751786	0.0567651	0.0468216	0.0430877	0.0426203	0.0423301	0.0418875	0.0441239
1934	10	0.529108	0.373097	0.265389	0.292237	0.348418	0.391796	0.41812	0.44335	0.459846	0.466785	0.451496	0.441875	0.433126	0.415688	0.401978	0.396001	0.399713	0.401619	0.38813	0.371201	0.357371	0.338617	0.312529	0.293964	0.273585	0.274065	0.275196	0.267954	0.259921	0.255967	0.253151	0.26027	0.268278	0.269733	0.263103	0.248965	0.225656	0.195172	0.168196	0.143287	0.115063	0.0889031	0.0706168	0.060623	0.0567255	0.0560421	0.055346	0.0546981
1934	11	0.662667	0.59927	0.474892	0.370869	0.37305	0.408037	0.438121	0.456863	0.476088	0.488587	0.493019	0.476887	0.466407	0.456835	0.439184	0.42507	0.418334	0.420914	0.421924	0.408369	0.391466	0.377525	0.358835	0.332781	0.314213	0.293873	0.293762	0.294334	0.286801	0.278523	0.274246	0.271119	0.277673	0.285122	0.286195	0.279182	0.265021	0.241877	0.211691	0.184928	0.160179	0.132173	0.106198	0.0879707	0.0778684	0.0737567	0.0728112	0.0715839
1934	12	0.816874	0.741731	0.675657	0.565475	0.466095	0.453752	0.473701	0.493106	0.505085	0.518613	0.526989	0.528574	0.511169	0.49935	0.488535	0.470256	0.455396	0.447624	0.448862	0.448766	0.4349	0.417781	0.403517	0.384681	0.358495	0.33974	0.319268	0.318448	0.318352	0.310415	0.301785	0.297092	0.293575	0.299494	0.306319	0.306938	0.299444	0.285176	0.262108	0.232132	0.205502	0.180838	0.152973	0.127114	0.10889	0.0986278	0.0942557	0.0930051
1935	1	0.777539	0.790463	0.747736	0.697121	0.605747	0.51771	0.501191	0.514201	0.528521	0.537885	0.548859	0.555603	0.556448	0.53958	0.528081	0.517517	0.499941	0.485636	0.477907	0.478809	0.478624	0.465701	0.449425	0.43596	0.418043	0.392486	0.374314	0.354507	0.353658	0.353554	0.345878	0.337657	0.333351	0.330078	0.335975	0.342705	0.343277	0.335645	0.321511	0.298585	0.268575	0.241758	0.216946	0.188925	0.16298	0.144781	0.134605	0.130256
1935	2	0.834602	0.807281	0.804276	0.769582	0.725917	0.64641	0.566662	0.547363	0.554847	0.564577	0.5708	0.578893	0.583516	0.582933	0.565742	0.553726	0.542623	0.524948	0.510376	0.50209	0.502124	0.501222	0.488221	0.471943	0.45836	0.440477	0.415005	0.396827	0.377049	0.375676	0.375067	0.367123	0.358672	0.354065	0.350504	0.355874	0.362081	0.362292	0.354266	0.340111	0.317344	0.287625	0.261017	0.23636	0.208547	0.182778	0.164636	0.154354
1935	3	0.92026	0.879542	0.84752	0.833926	0.800743	0.759949	0.687983	0.614247	0.592924	0.596056	0.601992	0.605531	0.611076	0.613747	0.611793	0.594173	0.581601	0.569936	0.552114	0.537245	0.528395	0.527573	0.525957	0.512838	0.49651	0.482774	0.464883	0.439529	0.421307	0.401522	0.399617	0.398494	0.390262	0.381558	0.376634	0.372771	0.377606	0.38328	0.383113	0.374661	0.360457	0.337818	0.308357	0.281931	0.257405	0.229774	0.20416	0.186057
1935	4	0.75921	0.844093	0.844739	0.830743	0.822108	0.796818	0.762751	0.699792	0.633485	0.613063	0.614752	0.61925	0.621854	0.626398	0.628393	0.62612	0.608961	0.596619	0.585101	0.567706	0.553062	0.544138	0.542932	0.541023	0.528102	0.512027	0.498433	0.480805	0.455953	0.437939	0.418379	0.416179	0.414759	0.406436	0.397662	0.392591	0.388577	0.39304	0.398335	0.397933	0.389256	0.375125	0.352728	0.32363	0.297491	0.273198	0.245847	0.220475
1935	5	0.577362	0.675656	0.763447	0.78631	0.78841	0.787853	0.771632	0.745234	0.691302	0.632641	0.614573	0.616526	0.62111	0.62394	0.628505	0.63068	0.6288	0.612601	0.601021	0.590135	0.573551	0.559505	0.550888	0.549687	0.547824	0.535332	0.519733	0.506499	0.489326	0.465108	0.447478	0.428304	0.425994	0.424444	0.416163	0.407443	0.402347	0.398292	0.402516	0.407562	0.40704	0.3983	0.384329	0.362247	0.333576	0.30779	0.283797	0.256786
1935	6	0.433206	0.508077	0.600316	0.687753	0.723225	0.737112	0.744091	0.736155	0.717026	0.671384	0.619909	0.604714	0.607723	0.613094	0.61667	0.62176	0.624538	0.62341	0.60844	0.597894	0.587891	0.572316	0.559082	0.550996	0.550027	0.548405	0.536476	0.521492	0.508761	0.49217	0.46873	0.451602	0.432919	0.430631	0.42907	0.420934	0.412364	0.407343	0.403344	0.40744	0.412341	0.411792	0.403101	0.38936	0.367651	0.339455	0.314071	0.290426
1935	7	0.587254	0.51225	0.538392	0.602976	0.674645	0.708088	0.723596	0.7315	0.726659	0.710905	0.6702	0.623271	0.609356	0.612318	0.617542	0.621071	0.626012	0.62878	0.627835	0.61339	0.603368	0.593798	0.578822	0.566042	0.558183	0.557185	0.555564	0.543962	0.52936	0.516921	0.500707	0.477804	0.460997	0.442642	0.440251	0.438563	0.430456	0.421925	0.416884	0.412863	0.416758	0.421444	0.420795	0.41202	0.398427	0.377005	0.349194	0.324131
1935	8	0.620103	0.606295	0.551484	0.563108	0.612178	0.67223	0.702679	0.718154	0.725876	0.722835	0.709344	0.672386	0.62904	0.616027	0.618773	0.623699	0.627049	0.631738	0.6344	0.633526	0.619375	0.609759	0.600527	0.586058	0.573658	0.565972	0.564912	0.563263	0.551948	0.537689	0.52551	0.509638	0.48722	0.47071	0.45266	0.450163	0.448345	0.440259	0.431761	0.426698	0.422653	0.426351	0.430824	0.430076	0.421209	0.40776	0.38662	0.359188
1935	9	0.500085	0.564417	0.576641	0.544519	0.556631	0.600283	0.654884	0.684887	0.7016	0.710293	0.709558	0.69867	0.66545	0.625693	0.613972	0.617001	0.622093	0.625673	0.630504	0.633407	0.6329	0.619276	0.610279	0.601581	0.587775	0.575907	0.568552	0.567605	0.566086	0.555163	0.541337	0.529507	0.514054	0.492096	0.475964	0.458302	0.455805	0.453962	0.445984	0.4376	0.432592	0.428592	0.432175	0.436514	0.435736	0.426853	0.413597	0.392776
1935	10	0.296594	0.402398	0.481813	0.514354	0.502654	0.520935	0.564664	0.618111	0.649923	0.669299	0.680301	0.682693	0.675035	0.645865	0.609913	0.599992	0.603896	0.609698	0.613978	0.619408	0.622954	0.623168	0.610377	0.602287	0.594387	0.58146	0.57033	0.56352	0.56291	0.561726	0.551331	0.538066	0.526712	0.511787	0.490392	0.474748	0.457578	0.455214	0.453476	0.445721	0.437558	0.432708	0.428848	0.432426	0.436739	0.436024	0.427187	0.414198
1935	11	0.256813	0.278206	0.356968	0.430403	0.468813	0.468049	0.489797	0.533091	0.585257	0.61819	0.639531	0.652522	0.657454	0.652508	0.62683	0.594197	0.585879	0.590579	0.597039	0.601977	0.607971	0.612115	0.613	0.601103	0.593855	0.586701	0.574597	0.564167	0.557887	0.557618	0.556772	0.54688	0.53415	0.523251	0.508831	0.48793	0.472758	0.456062	0.453836	0.452211	0.444678	0.436732	0.432039	0.428311	0.431892	0.43619	0.435545	0.426698
1935	12	0.172223	0.215434	0.244432	0.313171	0.382128	0.423571	0.430428	0.455062	0.498248	0.549588	0.58359	0.606743	0.621787	0.629087	0.626691	0.604291	0.574806	0.568102	0.573689	0.580892	0.586551	0.593177	0.597982	0.599589	0.588693	0.582321	0.575954	0.564708	0.555018	0.549322	0.549453	0.549001	0.539656	0.527509	0.517116	0.503246	0.48289	0.468232	0.452053	0.45002	0.448558	0.441292	0.433604	0.429106	0.425544	0.429167	0.433489	0.432948
1936	1	0.310687	0.235867	0.24168	0.256749	0.309329	0.367916	0.406349	0.415686	0.440506	0.482453	0.531945	0.565996	0.59019	0.606721	0.616017	0.615964	0.596759	0.570544	0.565539	0.572152	0.580371	0.587438	0.595248	0.601403	0.604442	0.594917	0.589887	0.584877	0.574866	0.566304	0.561673	0.562871	0.56354	0.555248	0.544063	0.534459	0.521312	0.501565	0.487538	0.471867	0.46985	0.468255	0.461	0.453263	0.448784	0.445462	0.449487	0.454204
1936	2	0.370667	0.341244	0.279727	0.273403	0.279621	0.320271	0.369664	0.40381	0.413048	0.436238	0.475339	0.521867	0.554637	0.57844	0.595098	0.604972	0.605901	0.588528	0.564231	0.559967	0.566769	0.575108	0.582327	0.590245	0.596562	0.599857	0.590894	0.586345	0.581763	0.572291	0.564182	0.559866	0.561211	0.56204	0.554099	0.543314	0.534048	0.521301	0.501927	0.488283	0.47301	0.47109	0.469577	0.462506	0.454949	0.45059	0.447358	0.45134
1936	3	0.513694	0.443205	0.400022	0.338001	0.32153	0.31916	0.348995	0.38934	0.41818	0.425658	0.446143	0.481767	0.524765	0.555512	0.578162	0.594173	0.60393	0.605207	0.58905	0.566123	0.562195	0.568853	0.57702	0.584136	0.591916	0.598164	0.601497	0.592933	0.588655	0.58431	0.575196	0.567374	0.563226	0.564587	0.565452	0.557747	0.547241	0.538201	0.525742	0.506609	0.493247	0.478275	0.47637	0.474862	0.467897	0.460451	0.456146	0.452948
1936	4	0.468659	0.493718	0.454567	0.419953	0.364808	0.346794	0.341443	0.365211	0.399781	0.425192	0.431796	0.450494	0.483518	0.523766	0.552959	0.574756	0.59036	0.600144	0.60186	0.586907	0.565324	0.561791	0.568395	0.576477	0.583555	0.591262	0.5975	0.600925	0.5929	0.58893	0.58486	0.576129	0.568624	0.564678	0.566091	0.567024	0.559579	0.549379	0.540592	0.528445	0.509621	0.496561	0.48191	0.480048	0.478576	0.471747	0.464437	0.460211
1936	5	0.806578	0.646458	0.606781	0.550606	0.504723	0.443349	0.416968	0.403968	0.418898	0.445508	0.465202	0.468535	0.483636	0.512753	0.549057	0.575453	0.595194	0.609073	0.617791	0.618922	0.604166	0.583019	0.579157	0.585091	0.592531	0.599084	0.606247	0.612026	0.615109	0.607053	0.602972	0.598782	0.590046	0.582494	0.578408	0.579563	0.58028	0.572829	0.56267	0.553883	0.541803	0.523025	0.510037	0.495486	0.493475	0.491858	0.484982	0.477637
1936	6	0.773754	0.795	0.697857	0.658246	0.60468	0.558615	0.497658	0.468191	0.451395	0.460769	0.481934	0.497648	0.498806	0.511312	0.537402	0.570547	0.594691	0.612779	0.625234	0.633118	0.633815	0.61931	0.598639	0.594555	0.599945	0.606846	0.61296	0.619671	0.625075	0.627887	0.619856	0.615702	0.611428	0.602707	0.595125	0.590921	0.591849	0.592386	0.584961	0.574868	0.566107	0.554114	0.535412	0.522509	0.508072	0.505937	0.504196	0.497288
1936	7	0.415329	0.598199	0.673207	0.632376	0.615324	0.578902	0.543934	0.491899	0.466738	0.452077	0.460938	0.480756	0.495759	0.497342	0.509547	0.534561	0.566377	0.589819	0.607588	0.619805	0.627895	0.629054	0.615537	0.595983	0.592334	0.59781	0.604746	0.610901	0.617638	0.62311	0.62606	0.618484	0.614625	0.610616	0.60223	0.594917	0.590888	0.591868	0.592482	0.585306	0.575505	0.566986	0.555287	0.536876	0.524257	0.510123	0.508055	0.506376
1936	8	0.158888	0.28876	0.455191	0.548562	0.541235	0.54299	0.522746	0.499695	0.457881	0.438961	0.428362	0.438685	0.458901	0.474601	0.477681	0.490597	0.515466	0.546848	0.570344	0.588434	0.600961	0.609759	0.611821	0.599654	0.581533	0.578658	0.58456	0.591843	0.598309	0.605339	0.611131	0.614453	0.607578	0.604225	0.600687	0.592828	0.585963	0.582283	0.583485	0.584331	0.577537	0.568166	0.560024	0.548749	0.530789	0.518581	0.50487	0.502991
1936	9	0.152434	0.156825	0.245838	0.383791	0.474326	0.481031	0.491696	0.48087	0.4654	0.430745	0.416251	0.408594	0.419837	0.440156	0.456251	0.46045	0.47385	0.498508	0.52943	0.552907	0.571223	0.583934	0.593314	0.596141	0.585151	0.568295	0.566096	0.572365	0.579952	0.586686	0.593959	0.600017	0.603652	0.597297	0.594396	0.591285	0.58391	0.577463	0.574109	0.575517	0.57658	0.570141	0.561168	0.553375	0.542495	0.52495	0.513123	0.499807
1936	10	-0.0522413	0.0507525	0.0882946	0.173762	0.300958	0.391796	0.4095	0.428152	0.425902	0.417687	0.390104	0.380384	0.376202	0.389127	0.410296	0.427386	0.433126	0.447469	0.472405	0.503367	0.527225	0.546107	0.559321	0.569547	0.573352	0.563678	0.548197	0.546836	0.55366	0.561726	0.56887	0.576526	0.582979	0.587041	0.5813	0.578947	0.576357	0.569547	0.563605	0.56067	0.562381	0.563747	0.557728	0.549217	0.541836	0.531406	0.514303	0.502915
1936	11	-0.265151	-0.159711	-0.0558348	-0.0012696	0.0857271	0.207982	0.300311	0.327266	0.353265	0.358975	0.357767	0.337399	0.332661	0.332304	0.347438	0.370002	0.388547	0.39617	0.411821	0.437411	0.468792	0.493339	0.513051	0.527182	0.538458	0.543416	0.535184	0.521187	0.520818	0.52836	0.537062	0.544742	0.552915	0.559884	0.564486	0.55944	0.557734	0.555761	0.549602	0.544247	0.541814	0.543911	0.545652	0.540101	0.532107	0.525199	0.515275	0.498632
1936	12	-0.472686	-0.369543	-0.265346	-0.161859	-0.0977633	-0.00908486	0.110173	0.203951	0.238408	0.270793	0.283583	0.288834	0.275481	0.275642	0.279188	0.296784	0.321049	0.341314	0.351018	0.368196	0.394664	0.4267	0.452135	0.472851	0.48815	0.500613	0.50685	0.500158	0.487734	0.488471	0.496854	0.506307	0.514632	0.523438	0.531035	0.536286	0.532058	0.531096	0.529834	0.524415	0.519734	0.517889	0.520458	0.522649	0.517623	0.510204	0.503829	0.49447
1937	1	-0.156302	-0.318921	-0.303483	-0.242484	-0.165052	-0.111519	-0.0334432	0.0746279	0.162891	0.199108	0.233099	0.24898	0.257562	0.248603	0.251682	0.25759	0.276495	0.301655	0.322856	0.333958	0.352203	0.37959	0.412252	0.438717	0.46065	0.477049	0.490776	0.498492	0.493371	0.482565	0.484606	0.494237	0.504949	0.51431	0.524056	0.532503	0.538541	0.53512	0.534972	0.534388	0.529353	0.524876	0.523272	0.525949	0.528347	0.523824	0.51718	0.511549
1937	2	0.0806383	-0.0375115	-0.186684	-0.20833	-0.178548	-0.124568	-0.0843765	-0.0193639	0.0753815	0.155079	0.188921	0.221154	0.236941	0.24596	0.238607	0.24228	0.248536	0.26707	0.291571	0.312368	0.323571	0.341617	0.368442	0.400407	0.426466	0.448189	0.464553	0.478394	0.486388	0.481896	0.471826	0.474205	0.483956	0.494756	0.5042	0.514027	0.522584	0.528783	0.525624	0.52577	0.525479	0.520812	0.516669	0.515324	0.518166	0.520725	0.516462	0.510113
1937	3	0.165127	0.123148	0.0302558	-0.0997059	-0.134439	-0.12175	-0.0833176	-0.0530658	0.00140995	0.0848118	0.156673	0.187792	0.217848	0.232944	0.241813	0.235384	0.239186	0.245413	0.263314	0.286954	0.307141	0.318213	0.335876	0.362005	0.393147	0.418666	0.440043	0.456308	0.470119	0.47825	0.47424	0.464765	0.467368	0.477142	0.48794	0.497388	0.507216	0.515804	0.522085	0.51909	0.519454	0.519383	0.515011	0.511138	0.509993	0.512946	0.515616	0.511567
1937	4	0.00366667	0.0848499	0.0838164	0.023736	-0.0808906	-0.113143	-0.105263	-0.0735663	-0.0476857	0.000888355	0.076915	0.143622	0.173412	0.202446	0.217659	0.227021	0.222026	0.226463	0.233131	0.250866	0.274078	0.294026	0.305263	0.32283	0.348526	0.379108	0.404314	0.425547	0.442025	0.455968	0.464382	0.460966	0.452186	0.455127	0.465035	0.475933	0.48548	0.495406	0.504117	0.510567	0.507876	0.508533	0.508752	0.504745	0.501211	0.500336	0.503469	0.506311
1937	5	0.290795	0.150007	0.156281	0.138042	0.0791009	-0.0193858	-0.0560372	-0.0561121	-0.0329921	-0.013359	0.028076	0.095947	0.156498	0.183597	0.210316	0.224324	0.23295	0.227988	0.23204	0.238262	0.255118	0.277307	0.296449	0.307289	0.324277	0.349162	0.37883	0.403364	0.424101	0.440323	0.454049	0.462401	0.459221	0.450786	0.453758	0.463529	0.474279	0.483706	0.493514	0.502137	0.508551	0.50594	0.506685	0.507	0.503166	0.499792	0.499018	0.502174
1937	6	0.262905	0.278501	0.19058	0.186067	0.165987	0.112288	0.0216815	-0.0157439	-0.020206	-0.00267865	0.0127345	0.0489197	0.110439	0.166095	0.191082	0.21595	0.229022	0.237097	0.232209	0.235998	0.241888	0.258011	0.279328	0.297788	0.308302	0.324788	0.348953	0.377806	0.401746	0.422046	0.438065	0.451602	0.459904	0.45695	0.448839	0.451842	0.461488	0.47211	0.481441	0.491156	0.49971	0.506103	0.503591	0.504428	0.504844	0.50118	0.497963	0.497288
1937	7	0.128745	0.197064	0.2302	0.176623	0.176277	0.161461	0.116088	0.0350638	0.000108759	-0.00548568	0.00928505	0.0225911	0.0555021	0.112555	0.164749	0.188479	0.212253	0.224965	0.232967	0.228454	0.23236	0.238265	0.254002	0.274775	0.292839	0.303262	0.319473	0.343129	0.37138	0.39491	0.414934	0.430909	0.444388	0.452761	0.450128	0.442424	0.445556	0.455176	0.465763	0.475086	0.484794	0.49336	0.49981	0.497449	0.498447	0.49903	0.495596	0.492593
1937	8	0.33186	0.23102	0.243327	0.257603	0.210127	0.204932	0.188533	0.145578	0.0692098	0.0342059	0.0260904	0.037254	0.0476627	0.0767789	0.129051	0.177376	0.199276	0.221397	0.233169	0.240539	0.235702	0.239236	0.244722	0.259715	0.279629	0.296991	0.307021	0.322693	0.345625	0.373063	0.395973	0.415513	0.431189	0.44441	0.45266	0.450163	0.44269	0.445793	0.455243	0.465664	0.474862	0.484445	0.492908	0.499303	0.496949	0.498	0.498647	0.495342
1937	9	0.38421	0.360634	0.28476	0.281501	0.286183	0.242501	0.233999	0.216367	0.175165	0.102521	0.0675349	0.0573819	0.0655249	0.0734404	0.0992483	0.147305	0.192154	0.212352	0.232913	0.243754	0.250469	0.245201	0.248314	0.25334	0.267584	0.286646	0.303302	0.312912	0.328034	0.350251	0.376885	0.399164	0.4182	0.433423	0.446354	0.454448	0.452037	0.444745	0.447789	0.457051	0.467289	0.476345	0.485784	0.494123	0.500439	0.498053	0.499127	0.499807
1937	10	0.354725	0.373097	0.363767	0.307045	0.300958	0.302386	0.262943	0.25337	0.2358	0.196728	0.127767	0.0933975	0.0820607	0.0880744	0.0941895	0.117435	0.162088	0.204098	0.22294	0.242249	0.252362	0.258578	0.252954	0.255761	0.260436	0.274065	0.292414	0.308478	0.317748	0.332412	0.354012	0.379941	0.401667	0.420258	0.435054	0.447733	0.455693	0.45337	0.446254	0.449258	0.458362	0.468447	0.477388	0.48671	0.494947	0.501202	0.498747	0.499856
1937	11	0.546719	0.45334	0.435585	0.41552	0.361079	0.348023	0.343378	0.304395	0.29185	0.272562	0.233776	0.166898	0.132023	0.118801	0.122223	0.126107	0.146505	0.187599	0.226584	0.243785	0.261551	0.270613	0.27601	0.269802	0.271999	0.276048	0.288834	0.306274	0.321558	0.330294	0.344334	0.365182	0.390277	0.411314	0.429321	0.443476	0.455762	0.463447	0.461064	0.453981	0.45682	0.465654	0.47548	0.484207	0.493315	0.501357	0.507459	0.504754
1937	12	0.465278	0.507842	0.460059	0.446748	0.43011	0.383328	0.369844	0.363753	0.327305	0.314164	0.294905	0.257561	0.193703	0.159303	0.145192	0.146954	0.149369	0.167659	0.20593	0.2425	0.258474	0.275074	0.283395	0.288239	0.281756	0.283559	0.28718	0.299319	0.316032	0.330701	0.339047	0.3526	0.372825	0.397218	0.417686	0.435221	0.44885	0.460836	0.468333	0.465962	0.458974	0.461718	0.47035	0.479981	0.488546	0.497493	0.505393	0.511388
1938	1	0.485772	0.469405	0.494728	0.462271	0.451616	0.437822	0.397727	0.385373	0.379571	0.346946	0.3346	0.316546	0.281668	0.221741	0.188858	0.174877	0.175935	0.177811	0.194759	0.230946	0.265861	0.281596	0.297871	0.306352	0.31152	0.305358	0.307407	0.311309	0.323385	0.339973	0.354686	0.363397	0.377298	0.397632	0.422014	0.442498	0.460055	0.473602	0.485714	0.493303	0.490851	0.483697	0.486246	0.494562	0.503991	0.512629	0.521903	0.530147
1938	2	0.602651	0.545152	0.512881	0.521511	0.491039	0.478407	0.463884	0.426477	0.413048	0.405679	0.374255	0.361148	0.342846	0.308867	0.25119	0.218623	0.203861	0.203478	0.204041	0.219108	0.25276	0.285456	0.299994	0.315111	0.322807	0.327361	0.320861	0.322454	0.325867	0.337255	0.353076	0.367123	0.375377	0.388729	0.408391	0.432024	0.451888	0.468923	0.481875	0.493638	0.500994	0.498523	0.491441	0.493867	0.501957	0.511161	0.519603	0.528673
1938	3	0.629866	0.617754	0.575145	0.542224	0.543622	0.515081	0.501548	0.486804	0.451786	0.43783	0.429445	0.399253	0.3857	0.367355	0.334316	0.278758	0.24663	0.231302	0.22973	0.229189	0.242604	0.273979	0.304666	0.318123	0.332187	0.339169	0.343164	0.336453	0.337628	0.340589	0.35133	0.366426	0.379841	0.387659	0.400486	0.419503	0.442412	0.461675	0.4782	0.490561	0.501983	0.509106	0.506611	0.499595	0.501898	0.509764	0.518746	0.526993
1938	4	0.933516	0.785702	0.727697	0.669374	0.622788	0.610954	0.577389	0.558533	0.540007	0.503979	0.487239	0.476064	0.445354	0.430054	0.410465	0.377188	0.322488	0.289924	0.27336	0.27007	0.267946	0.279313	0.308092	0.336468	0.348526	0.361215	0.36716	0.370287	0.363101	0.363565	0.365803	0.375656	0.389806	0.402378	0.409552	0.421664	0.439879	0.461905	0.480407	0.496265	0.507876	0.518795	0.525528	0.522855	0.515761	0.517807	0.525326	0.533971
1938	5	1.43675	1.20113	1.018	0.918879	0.835686	0.768169	0.737857	0.693307	0.664728	0.638677	0.597977	0.575702	0.559485	0.526096	0.507241	0.484718	0.449558	0.393841	0.359515	0.340632	0.334732	0.330222	0.338858	0.364487	0.390029	0.400169	0.410967	0.415357	0.417113	0.408777	0.408055	0.409124	0.417688	0.430523	0.441886	0.448057	0.459136	0.476279	0.497154	0.514627	0.529552	0.54011	0.550262	0.556346	0.553232	0.545806	0.547361	0.554315
1938	6	1.51135	1.4834	1.32198	1.15979	1.05511	0.965163	0.888535	0.847793	0.796707	0.761639	0.730281	0.686283	0.65981	0.639645	0.604154	0.582365	0.557381	0.520638	0.464003	0.428164	0.407243	0.399014	0.392365	0.398531	0.421286	0.444223	0.452586	0.461624	0.46456	0.465026	0.455588	0.453733	0.453677	0.460999	0.472562	0.482749	0.487939	0.498016	0.514132	0.533903	0.550382	0.564402	0.573931	0.583327	0.588769	0.585209	0.577436	0.578495
1938	7	1.21749	1.37153	1.40486	1.30842	1.18472	1.09559	1.01444	0.941122	0.899918	0.849332	0.813363	0.781042	0.737142	0.7096	0.68815	0.652528	0.629739	0.603987	0.567092	0.510749	0.474597	0.452769	0.443252	0.435386	0.439965	0.460699	0.481789	0.488974	0.496836	0.498846	0.498508	0.488462	0.485911	0.485143	0.491612	0.502264	0.511617	0.516134	0.525503	0.540863	0.559805	0.575547	0.588908	0.597658	0.606527	0.61154	0.607726	0.599789
1938	8	1.02356	1.12576	1.26387	1.31935	1.26234	1.16921	1.09675	1.02696	0.960337	0.922121	0.874605	0.84002	0.808612	0.766279	0.739107	0.717647	0.682838	0.660034	0.6344	0.598097	0.542647	0.506843	0.484757	0.474564	0.466028	0.469549	0.488777	0.508482	0.514858	0.521903	0.523314	0.522473	0.512123	0.509147	0.507925	0.513785	0.523753	0.532484	0.536524	0.545367	0.560135	0.578417	0.593581	0.606435	0.614582	0.623064	0.627782	0.623839
1938	9	0.84766	0.942802	1.04354	1.17267	1.23843	1.20635	1.13576	1.07774	1.01873	0.959416	0.925356	0.88185	0.849636	0.820043	0.779979	0.753971	0.733267	0.699849	0.67767	0.652727	0.617481	0.563317	0.528278	0.506366	0.495923	0.487103	0.489963	0.5081	0.526798	0.532646	0.539144	0.540191	0.539059	0.528512	0.525312	0.523831	0.529278	0.538754	0.547041	0.550764	0.559232	0.573552	0.591321	0.606042	0.618516	0.626206	0.634413	0.638938
1938	10	0.529108	0.695377	0.816228	0.928891	1.06016	1.13669	1.12486	1.07393	1.03001	0.982227	0.931393	0.902985	0.864743	0.836181	0.809506	0.772582	0.748666	0.729596	0.698241	0.677425	0.653833	0.620204	0.567831	0.534078	0.512877	0.502711	0.494092	0.496784	0.514343	0.532502	0.538177	0.544476	0.545467	0.54433	0.53387	0.530708	0.529223	0.53451	0.543746	0.551828	0.555446	0.563747	0.577812	0.595273	0.609742	0.622015	0.629415	0.637514
1938	11	0.546719	0.540899	0.651762	0.757804	0.863777	0.988061	1.06674	1.0666	1.02868	0.994597	0.955051	0.910777	0.886682	0.852605	0.826964	0.802633	0.768298	0.74609	0.728363	0.698773	0.679102	0.656654	0.624422	0.573725	0.541096	0.520501	0.510551	0.502085	0.5046	0.521608	0.539252	0.544742	0.55083	0.551743	0.550572	0.540113	0.536962	0.535452	0.540568	0.549557	0.557425	0.560923	0.569043	0.582843	0.599991	0.614203	0.626267	0.633309
1938	12	0.465278	0.507842	0.518861	0.609995	0.705976	0.805824	0.923673	1.00281	1.01097	0.98318	0.95711	0.924593	0.88628	0.866168	0.835996	0.813206	0.791216	0.759432	0.738986	0.722675	0.694865	0.67641	0.655174	0.624385	0.575464	0.544021	0.524126	0.514503	0.506295	0.508755	0.525345	0.542597	0.547997	0.553974	0.554897	0.553777	0.543405	0.54034	0.538878	0.543899	0.552716	0.560442	0.563883	0.57188	0.585468	0.60236	0.61637	0.628274
1939	1	0.71919	0.586161	0.572581	0.565022	0.629458	0.707431	0.794305	0.900627	0.975294	0.98743	0.966024	0.945299	0.917935	0.884212	0.867238	0.840402	0.820165	0.800482	0.771119	0.752385	0.737605	0.712135	0.695316	0.675847	0.647045	0.600041	0.570065	0.551283	0.542268	0.534619	0.537452	0.554292	0.57191	0.577763	0.584078	0.58533	0.584482	0.574267	0.571458	0.570113	0.574854	0.58321	0.59059	0.593677	0.601413	0.614975	0.632096	0.646379
1939	2	0.892584	0.807281	0.687724	0.652848	0.63197	0.676056	0.737945	0.811769	0.905918	0.973975	0.986277	0.967655	0.949268	0.924331	0.892816	0.876941	0.851546	0.832232	0.813291	0.785027	0.766844	0.752423	0.727755	0.711291	0.692233	0.664119	0.618143	0.588744	0.570132	0.560992	0.553187	0.555583	0.57165	0.588545	0.594017	0.599932	0.60092	0.599865	0.589424	0.586463	0.584943	0.589391	0.597394	0.604453	0.607315	0.614766	0.627966	0.644667
1939	3	0.92026	0.908627	0.84752	0.746421	0.70725	0.681595	0.713404	0.764168	0.828127	0.912462	0.974856	0.987081	0.970656	0.954157	0.931258	0.901647	0.88674	0.862661	0.844223	0.825999	0.798778	0.781132	0.767075	0.743177	0.727067	0.708418	0.680976	0.636076	0.607249	0.588823	0.579585	0.571649	0.573645	0.588989	0.605201	0.610315	0.615853	0.616591	0.615337	0.604672	0.601569	0.599883	0.604051	0.611717	0.618467	0.621113	0.628292	0.64114
1939	4	0.875416	0.902482	0.903257	0.860081	0.775211	0.738127	0.7122	0.736964	0.780367	0.837269	0.914091	0.972049	0.984339	0.969945	0.955234	0.934273	0.906544	0.892688	0.869978	0.852494	0.835066	0.808924	0.791885	0.778278	0.755187	0.739499	0.721326	0.694613	0.650925	0.622732	0.604574	0.595322	0.587336	0.589022	0.603737	0.619351	0.624175	0.629405	0.629953	0.628558	0.617768	0.614569	0.612761	0.616698	0.624079	0.630571	0.633048	0.639995
1939	5	0.863877	0.880028	0.900517	0.904149	0.871142	0.797695	0.763188	0.737816	0.757735	0.795611	0.846902	0.917573	0.971855	0.984137	0.971345	0.958062	0.938695	0.912471	0.899504	0.877979	0.861315	0.844597	0.819423	0.802945	0.789751	0.767379	0.752076	0.734334	0.708277	0.665631	0.638011	0.620091	0.610811	0.602756	0.604128	0.618239	0.633278	0.637813	0.642741	0.643098	0.641557	0.630659	0.627357	0.625427	0.629138	0.636244	0.642485	0.644792
1939	6	1.17097	1.0245	0.990444	0.98279	0.972143	0.935419	0.863046	0.825466	0.796707	0.809774	0.840645	0.885091	0.948633	0.998039	1.00879	0.995967	0.982664	0.963579	0.937575	0.924496	0.903215	0.886566	0.869867	0.845	0.828497	0.815185	0.793054	0.777705	0.759991	0.734192	0.69213	0.664717	0.646712	0.63712	0.628729	0.629553	0.642858	0.657147	0.661234	0.665701	0.6657	0.663849	0.652642	0.649075	0.646869	0.65021	0.656907	0.662763
1939	7	1.33205	1.25698	1.13534	1.088	1.06611	1.04591	1.00588	0.933636	0.893254	0.861368	0.868423	0.892999	0.93117	0.98815	1.03284	1.04176	1.02849	1.0148	0.995625	0.969381	0.955908	0.934574	0.917702	0.900805	0.87602	0.859308	0.845717	0.823656	0.808116	0.790288	0.764599	0.722921	0.695586	0.677396	0.667413	0.658613	0.658832	0.671293	0.6848	0.688408	0.692376	0.691973	0.689769	0.678151	0.674276	0.671754	0.67469	0.680947
1939	8	1.19643	1.27003	1.24462	1.1594	1.12051	1.09964	1.07962	1.04202	0.973734	0.934198	0.902147	0.906053	0.926741	0.960703	1.01294	1.05425	1.06215	1.04906	1.03554	1.01677	0.990691	0.977264	0.956261	0.939529	0.922756	0.898336	0.8817	0.868098	0.846323	0.830822	0.813094	0.787705	0.746603	0.719527	0.701338	0.691144	0.6821	0.681878	0.693657	0.706533	0.709789	0.713388	0.712704	0.710265	0.698372	0.694299	0.691568	0.694203
1939	9	0.963501	1.08831	1.1797	1.18727	1.13265	1.10701	1.09283	1.07774	1.04572	0.983719	0.947487	0.917466	0.920472	0.939293	0.970867	1.02005	1.05934	1.06715	1.05495	1.04229	1.0245	0.999161	0.986307	0.966075	0.94989	0.933612	0.909881	0.893656	0.88036	0.859111	0.843891	0.826485	0.801587	0.761157	0.734532	0.716551	0.706356	0.69727	0.696813	0.70812	0.720557	0.723616	0.727004	0.726185	0.723648	0.711637	0.707494	0.704678
1939	10	0.587231	0.783261	0.93424	1.04731	1.08388	1.05725	1.0473	1.04354	1.0368	1.0129	0.95929	0.928599	0.902682	0.90699	0.925924	0.956919	1.00477	1.04341	1.05211	1.0416	1.03052	1.01435	0.990416	0.978751	0.959821	0.944678	0.929345	0.906699	0.891285	0.878674	0.858231	0.843593	0.826784	0.802618	0.763103	0.737164	0.719635	0.709689	0.700806	0.700367	0.711464	0.723705	0.726766	0.730147	0.729381	0.726925	0.714967	0.710928
1939	11	0.198825	0.394964	0.592808	0.757804	0.887711	0.948066	0.946199	0.952287	0.96047	0.963748	0.949417	0.905612	0.881907	0.861498	0.868655	0.889147	0.92092	0.96873	1.00782	1.01816	1.00998	1.00105	0.987042	0.965191	0.955216	0.938032	0.924349	0.910355	0.889161	0.874925	0.863341	0.843972	0.830202	0.814257	0.791064	0.752698	0.727676	0.710838	0.701372	0.692911	0.692713	0.70382	0.716061	0.719281	0.722824	0.722275	0.720058	0.708296
1939	12	0.113605	0.156946	0.303242	0.476431	0.634016	0.765591	0.837149	0.850676	0.867427	0.884083	0.894862	0.888121	0.85262	0.834857	0.819253	0.828973	0.850911	0.88343	0.931252	0.970769	0.982639	0.976611	0.969696	0.957714	0.937902	0.929539	0.914033	0.901769	0.889084	0.869318	0.856253	0.845698	0.827405	0.814525	0.799467	0.777266	0.740064	0.715978	0.699857	0.690908	0.682906	0.682989	0.694154	0.706439	0.709845	0.713578	0.713274	0.71132
1940	1	-0.0395421	0.0314939	0.0859378	0.212706	0.368617	0.51771	0.647755	0.726368	0.751922	0.778068	0.802553	0.820606	0.821546	0.794704	0.783502	0.773467	0.786656	0.811094	0.845257	0.893984	0.934898	0.94963	0.94689	0.943271	0.934588	0.917734	0.911959	0.89919	0.889169	0.878596	0.861102	0.850247	0.841822	0.825416	0.814145	0.800537	0.779722	0.743895	0.721046	0.705863	0.697353	0.68958	0.689879	0.701047	0.713441	0.717316	0.72182	0.722314
1940	2	-0.151422	-0.0957895	-0.0311985	0.0252557	0.138659	0.280735	0.421057	0.547363	0.629118	0.662353	0.694331	0.724041	0.747151	0.75364	0.73348	0.727166	0.721284	0.736874	0.762809	0.797887	0.846867	0.888352	0.904533	0.903847	0.902161	0.895444	0.880703	0.876582	0.865533	0.857006	0.847817	0.831813	0.822182	0.814842	0.799582	0.7893	0.776687	0.756984	0.722485	0.700703	0.686376	0.67854	0.67139	0.672121	0.683493	0.696052	0.700204	0.704981
1940	3	-0.357867	-0.255183	-0.183858	-0.114298	-0.0525886	0.0546286	0.187951	0.321862	0.445065	0.529116	0.568597	0.605531	0.639845	0.6675	0.679054	0.665133	0.663473	0.661639	0.679707	0.707295	0.743476	0.792925	0.83515	0.852852	0.854258	0.854559	0.84986	0.837396	0.835002	0.825744	0.818783	0.811049	0.7966	0.788264	0.782073	0.768013	0.758787	0.747233	0.728697	0.6956	0.674945	0.66154	0.654449	0.64799	0.649227	0.66088	0.673674	0.678159
1940	4	-0.635919	-0.499428	-0.384622	-0.29918	-0.221663	-0.152293	-0.0462568	0.0826221	0.212795	0.334279	0.420707	0.465836	0.507369	0.546078	0.578104	0.594512	0.58664	0.589569	0.591805	0.612507	0.641959	0.679478	0.72965	0.772825	0.792152	0.795724	0.798095	0.795502	0.785537	0.784975	0.777609	0.772315	0.766135	0.753335	0.746391	0.741441	0.728665	0.720593	0.710193	0.692914	0.661374	0.641932	0.629537	0.623283	0.617612	0.619454	0.631487	0.644605
1940	5	-0.51187	-0.580347	-0.509905	-0.422034	-0.346633	-0.275423	-0.208104	-0.108065	0.0135317	0.137598	0.254953	0.340946	0.38882	0.432694	0.473787	0.508389	0.527979	0.524395	0.530585	0.535759	0.558243	0.588898	0.627213	0.677682	0.721384	0.741881	0.747133	0.751121	0.750201	0.742229	0.743124	0.737285	0.73332	0.728374	0.716898	0.711059	0.707095	0.695367	0.688235	0.678783	0.662557	0.632367	0.613949	0.6024	0.596838	0.591819	0.594144	0.606455
1940	6	-0.0209726	-0.266875	-0.394938	-0.389586	-0.343993	-0.294472	-0.241865	-0.187017	-0.0999265	0.00936059	0.123146	0.232505	0.314106	0.360841	0.403889	0.444476	0.479028	0.499374	0.497594	0.505025	0.511347	0.534132	0.564733	0.602723	0.652488	0.695774	0.716578	0.722634	0.727426	0.727407	0.7206	0.722254	0.717279	0.714041	0.709773	0.699087	0.693865	0.690452	0.679394	0.672825	0.663952	0.648418	0.619148	0.601408	0.590383	0.585209	0.580553	0.583092
1940	7	0.0714223	0.0251184	-0.155123	-0.279259	-0.2985	-0.275972	-0.243389	-0.204638	-0.159909	-0.0837657	0.0147938	0.119325	0.221204	0.298325	0.343388	0.385125	0.424736	0.458764	0.479348	0.478672	0.486862	0.493904	0.516687	0.546989	0.584453	0.633356	0.676057	0.696962	0.703588	0.70896	0.709625	0.70374	0.705965	0.70168	0.699016	0.695285	0.685253	0.680528	0.67756	0.667077	0.660978	0.652594	0.637658	0.609158	0.592009	0.581432	0.576579	0.572225
1940	8	0.0435638	0.0577857	0.0314338	-0.10617	-0.215682	-0.242604	-0.231471	-0.208614	-0.178783	-0.141017	-0.0731148	0.0169258	0.113846	0.209397	0.282623	0.326163	0.366678	0.405355	0.438853	0.459592	0.459777	0.468616	0.476286	0.499039	0.529032	0.565972	0.61403	0.656148	0.677121	0.684261	0.690163	0.691456	0.686429	0.689185	0.68555	0.683433	0.680215	0.670812	0.666566	0.664029	0.654105	0.648466	0.64056	0.626213	0.598469	0.581905	0.571772	0.56724
1940	9	-0.0793748	-0.0178884	0.0122888	0.00382411	-0.10193	-0.194893	-0.221364	-0.214486	-0.196139	-0.171049	-0.1373	-0.0749778	0.00882808	0.0999526	0.190582	0.260827	0.303356	0.343071	0.381178	0.414439	0.435526	0.436666	0.446273	0.454675	0.477552	0.507402	0.543993	0.591406	0.633105	0.654233	0.661926	0.668387	0.670327	0.666079	0.6694	0.666446	0.664914	0.66225	0.653507	0.649776	0.647702	0.638354	0.6332	0.625792	0.612046	0.585071	0.569104	0.559436
1940	10	-0.226687	-0.154409	-0.0888195	-0.048401	-0.0431703	-0.124862	-0.202678	-0.225473	-0.219174	-0.202298	-0.179275	-0.147504	-0.0887543	-0.00933641	0.0775507	0.16452	0.232636	0.274644	0.313965	0.351859	0.385167	0.406795	0.408981	0.419482	0.428734	0.451903	0.481795	0.518235	0.565223	0.606687	0.628061	0.636353	0.643412	0.646022	0.642561	0.64648	0.644227	0.643307	0.641233	0.633172	0.629989	0.628412	0.619654	0.615011	0.608125	0.594992	0.568749	0.553391
1940	11	-0.0911443	-0.159711	-0.134476	-0.0905955	-0.057953	-0.0521264	-0.121805	-0.191221	-0.213201	-0.208966	-0.194626	-0.174155	-0.145087	-0.0902798	-0.0154225	0.0670949	0.150229	0.215881	0.256897	0.295421	0.332696	0.365646	0.387395	0.390282	0.401276	0.41101	0.434185	0.46388	0.499966	0.546365	0.587431	0.608867	0.61755	0.625006	0.628089	0.62515	0.629489	0.627763	0.627295	0.62566	0.618132	0.615361	0.614152	0.605857	0.601607	0.595131	0.582496	0.556789
1940	12	-0.120885	-0.106277	-0.147691	-0.132166	-0.0977633	-0.0694644	-0.0629637	-0.12331	-0.185628	-0.206364	-0.203332	-0.190745	-0.171936	-0.145007	-0.0935137	-0.0226069	0.0560581	0.135761	0.199182	0.239277	0.277046	0.313725	0.346317	0.368148	0.371726	0.383152	0.393316	0.416478	0.44597	0.48171	0.527537	0.568213	0.589702	0.598758	0.606598	0.610138	0.607699	0.612446	0.61123	0.611205	0.610001	0.602994	0.600627	0.599777	0.591929	0.588061	0.581983	0.569832
1941	1	-0.097921	-0.114503	-0.108761	-0.139688	-0.129468	-0.10153	-0.0765664	-0.0693954	-0.121542	-0.176706	-0.195526	-0.192861	-0.181219	-0.163326	-0.137865	-0.0890404	-0.0214785	0.0539577	0.130708	0.192315	0.23194	0.269718	0.306449	0.339444	0.362119	0.366861	0.37927	0.390504	0.414201	0.444089	0.480202	0.52641	0.567725	0.590044	0.600083	0.608808	0.613195	0.611549	0.617065	0.616555	0.616855	0.615808	0.609102	0.606892	0.606284	0.598984	0.59589	0.590588
1941	2	-0.151422	-0.124929	-0.128375	-0.120731	-0.1433	-0.134455	-0.110081	-0.087384	-0.0799678	-0.126126	-0.176191	-0.193709	-0.19156	-0.180966	-0.164106	-0.140206	-0.0940065	-0.0297135	0.042437	0.116194	0.175788	0.214514	0.251508	0.287596	0.320149	0.342786	0.348114	0.36084	0.372396	0.396017	0.425646	0.461355	0.506924	0.547768	0.570066	0.580409	0.589457	0.594253	0.593069	0.598958	0.598934	0.599678	0.599076	0.592899	0.591106	0.590858	0.583993	0.581258
1941	3	-0.357867	-0.255183	-0.203325	-0.187262	-0.169519	-0.180547	-0.168098	-0.143061	-0.119607	-0.109989	-0.149552	-0.193937	-0.209049	-0.206202	-0.195537	-0.178694	-0.15542	-0.110926	-0.0490458	0.0205791	0.0920076	0.150117	0.188336	0.224872	0.260623	0.293007	0.315838	0.322069	0.335303	0.347359	0.371084	0.400631	0.436109	0.481209	0.521727	0.544117	0.554865	0.564331	0.569626	0.569013	0.575362	0.575904	0.577171	0.577092	0.571517	0.570212	0.57039	0.564014
1941	4	-0.345166	-0.353338	-0.28702	-0.240463	-0.221663	-0.201231	-0.206421	-0.192577	-0.167921	-0.144612	-0.133831	-0.168423	-0.208334	-0.221609	-0.218329	-0.207747	-0.191048	-0.168458	-0.125617	-0.0660314	0.00118413	0.0703674	0.12699	0.164623	0.200627	0.235955	0.268081	0.290999	0.298103	0.311727	0.324179	0.347929	0.37733	0.412522	0.457109	0.497253	0.51968	0.530768	0.540592	0.546323	0.546252	0.553	0.554047	0.555783	0.556179	0.551161	0.550306	0.550874
1941	5	-0.167821	-0.25895	-0.294344	-0.259887	-0.228362	-0.216334	-0.199655	-0.204553	-0.192512	-0.170369	-0.14902	-0.138877	-0.170703	-0.207915	-0.220525	-0.217646	-0.207818	-0.192008	-0.170574	-0.129681	-0.07256	-0.00787682	0.0589407	0.113891	0.150679	0.185929	0.22061	0.25225	0.275008	0.282591	0.296352	0.308959	0.332541	0.361625	0.396376	0.440321	0.479958	0.502274	0.513533	0.523549	0.529552	0.529859	0.536853	0.538252	0.540312	0.541046	0.536445	0.535913
1941	6	-0.0777542	-0.123337	-0.199741	-0.241963	-0.225379	-0.205174	-0.199355	-0.187017	-0.192939	-0.183278	-0.16394	-0.144886	-0.135889	-0.165911	-0.20122	-0.213602	-0.211374	-0.202482	-0.187787	-0.167619	-0.128685	-0.0739799	-0.0117745	0.0527143	0.105963	0.141808	0.176218	0.210158	0.241211	0.263691	0.271591	0.285355	0.297989	0.321305	0.349991	0.38423	0.427479	0.466558	0.488706	0.500062	0.510194	0.516391	0.516989	0.524153	0.525826	0.528133	0.529129	0.524868
1941	7	-0.157891	-0.118184	-0.135855	-0.191014	-0.227275	-0.216315	-0.20059	-0.197147	-0.18658	-0.192159	-0.183531	-0.165802	-0.148096	-0.139593	-0.167652	-0.200946	-0.212791	-0.210834	-0.202504	-0.188655	-0.169398	-0.132036	-0.0793534	-0.0192618	0.0432224	0.0950185	0.130087	0.163796	0.197122	0.227696	0.249975	0.258237	0.272059	0.284773	0.307892	0.336251	0.370055	0.412689	0.451281	0.473308	0.484794	0.495073	0.501491	0.502377	0.509739	0.511708	0.514285	0.515564
1941	8	-0.129439	-0.144344	-0.122688	-0.135275	-0.180194	-0.212765	-0.205753	-0.193541	-0.192189	-0.183315	-0.188862	-0.181287	-0.165086	-0.148695	-0.14077	-0.167232	-0.198833	-0.210272	-0.208629	-0.20087	-0.187969	-0.169605	-0.133751	-0.0830086	-0.0249524	0.0355852	0.085943	0.120209	0.153191	0.185868	0.215923	0.237948	0.246481	0.260302	0.273039	0.295919	0.323916	0.357253	0.399248	0.437325	0.4592	0.470776	0.481163	0.487765	0.488892	0.496417	0.498647	0.501461
1941	9	0.38421	0.127708	0.0317526	0.00382411	-0.0313575	-0.0855337	-0.126845	-0.13133	-0.128623	-0.13457	-0.131764	-0.141162	-0.137648	-0.125414	-0.112497	-0.107167	-0.134077	-0.165728	-0.17825	-0.178199	-0.172152	-0.161363	-0.144841	-0.111298	-0.0631651	-0.00773666	0.0502964	0.0986564	0.13156	0.163334	0.194874	0.223935	0.245234	0.253348	0.266715	0.27905	0.301314	0.328609	0.361164	0.402236	0.439531	0.460996	0.472382	0.482601	0.489116	0.490142	0.497572	0.499807
1941	10	1.11025	0.753967	0.462139	0.307045	0.229765	0.163294	0.0905058	0.0329672	0.011724	0.000296057	-0.017373	-0.0244861	-0.0413039	-0.0447599	-0.0389255	-0.0316747	-0.0310067	-0.0604749	-0.0939987	-0.109193	-0.112128	-0.109051	-0.101703	-0.0881026	-0.0577942	-0.013053	0.0390546	0.093929	0.139637	0.170525	0.200526	0.230351	0.257856	0.27787	0.284844	0.297212	0.308624	0.329808	0.35598	0.38736	0.427156	0.463342	0.484083	0.494934	0.504648	0.510741	0.511192	0.518211
1941	11	1.06842	1.09533	0.867911	0.623875	0.468813	0.378031	0.300311	0.220532	0.155365	0.124414	0.104139	0.0790574	0.0651388	0.0431788	0.0346317	0.035621	0.0385058	0.0355735	0.00427385	-0.0305545	-0.0478098	-0.0531305	-0.0524732	-0.0478659	-0.0367197	-0.00918923	0.0325954	0.0817821	0.133863	0.177228	0.206346	0.234776	0.263076	0.289193	0.308062	0.313975	0.325456	0.336047	0.356259	0.381411	0.41172	0.450342	0.485505	0.505579	0.515943	0.525199	0.530908	0.530772
1941	12	0.934056	1.00482	1.04799	0.891927	0.693983	0.554351	0.465046	0.386581	0.306791	0.239812	0.204327	0.179377	0.150408	0.132454	0.107504	0.095693	0.0933833	0.0932304	0.0878262	0.0555505	0.0201165	0.00151921	-0.00550048	-0.00662859	-0.00405855	0.00518159	0.0304539	0.0697629	0.116466	0.166155	0.207531	0.235176	0.262291	0.289314	0.314274	0.332206	0.337269	0.348045	0.357987	0.377393	0.401686	0.431078	0.46868	0.502956	0.522469	0.532449	0.541344	0.546762
1942	1	0.835887	0.878014	0.942331	0.990636	0.878404	0.717416	0.596028	0.514201	0.440506	0.365425	0.300767	0.264573	0.238278	0.20831	0.188858	0.163061	0.149862	0.145964	0.144192	0.137586	0.105502	0.0707428	0.0519256	0.0443507	0.0425242	0.0439464	0.0521474	0.0761041	0.113791	0.158888	0.207139	0.247564	0.274753	0.301418	0.327971	0.352489	0.370079	0.374796	0.385369	0.395053	0.413845	0.437371	0.466049	0.502822	0.536466	0.555807	0.565981	0.575091
1942	2	0.776617	0.807281	0.843125	0.900898	0.949018	0.863799	0.729382	0.622911	0.548095	0.479018	0.40795	0.345593	0.30915	0.281907	0.25119	0.230451	0.203861	0.189346	0.183842	0.180516	0.172709	0.140613	0.106042	0.0867189	0.0782538	0.0753945	0.0755665	0.0825203	0.104838	0.140616	0.183735	0.23005	0.26888	0.294931	0.320562	0.346111	0.369724	0.386612	0.390727	0.400809	0.410046	0.428226	0.451077	0.479012	0.514924	0.547822	0.566718	0.576618
1942	3	0.804109	0.792284	0.808612	0.833926	0.882546	0.926438	0.857451	0.74168	0.646687	0.5778	0.512937	0.445668	0.3857	0.349434	0.321702	0.290587	0.268964	0.241885	0.226371	0.219562	0.214944	0.206151	0.174149	0.139845	0.120136	0.110915	0.107155	0.106309	0.112138	0.132949	0.16695	0.208217	0.252712	0.290037	0.315016	0.339668	0.364264	0.387013	0.403228	0.406757	0.416369	0.425177	0.442769	0.464969	0.492184	0.527263	0.559436	0.577897
1942	4	0.642996	0.72731	0.747205	0.772065	0.79866	0.845726	0.889122	0.833606	0.733633	0.649423	0.587032	0.527203	0.464436	0.407741	0.372743	0.345575	0.315047	0.293449	0.266655	0.250866	0.243418	0.238114	0.228862	0.197357	0.16365	0.143922	0.134315	0.13001	0.128631	0.133665	0.153293	0.185827	0.225529	0.26847	0.304525	0.328628	0.352475	0.376289	0.398335	0.414024	0.417167	0.426437	0.434935	0.452059	0.473726	0.500336	0.534693	0.56624
1942	5	0.806578	0.734051	0.763447	0.77158	0.78841	0.807537	0.847621	0.886171	0.837451	0.747325	0.669893	0.611424	0.554745	0.494962	0.440333	0.405815	0.378604	0.347968	0.32597	0.299045	0.282677	0.274367	0.268176	0.25826	0.226959	0.193581	0.173636	0.163494	0.158521	0.156396	0.160548	0.178951	0.210006	0.248142	0.289524	0.324279	0.347449	0.370439	0.393416	0.4147	0.429793	0.432472	0.441318	0.449429	0.466019	0.487098	0.513053	0.546648
1942	6	0.773754	0.795	0.756379	0.77627	0.782495	0.796606	0.812066	0.847793	0.883023	0.839857	0.757872	0.686283	0.631399	0.577692	0.520713	0.468115	0.434254	0.407227	0.376664	0.354503	0.32763	0.310888	0.301936	0.295065	0.284653	0.253631	0.220637	0.200577	0.190024	0.184508	0.181776	0.185174	0.202494	0.232219	0.268932	0.308889	0.342454	0.36478	0.386998	0.409221	0.429815	0.444373	0.446647	0.455114	0.46288	0.478983	0.499521	0.524868
1942	7	0.529948	0.655495	0.711723	0.705872	0.733965	0.747836	0.76637	0.783908	0.819955	0.85535	0.818869	0.745417	0.680349	0.630006	0.58016	0.526696	0.476921	0.444595	0.4186	0.388854	0.367281	0.341112	0.32462	0.31561	0.308603	0.298183	0.267825	0.235532	0.21571	0.205099	0.199385	0.196413	0.199386	0.215955	0.244672	0.280266	0.319089	0.351727	0.373435	0.395084	0.416758	0.436855	0.451057	0.453092	0.461343	0.468921	0.484694	0.504844
1942	8	0.447163	0.490835	0.59	0.650385	0.659472	0.692112	0.711246	0.73322	0.752674	0.789266	0.825028	0.794303	0.728279	0.669059	0.622922	0.576723	0.526625	0.47964	0.448968	0.424159	0.39532	0.374515	0.349212	0.333148	0.324261	0.317293	0.307021	0.277434	0.245933	0.226466	0.215923	0.210135	0.207047	0.209719	0.225664	0.253499	0.288094	0.325894	0.357702	0.378874	0.400028	0.421225	0.440892	0.4548	0.456662	0.464754	0.472197	0.487693
1942	9	0.615952	0.535307	0.537727	0.602962	0.65069	0.659905	0.689237	0.707554	0.728592	0.746753	0.781494	0.815704	0.788243	0.727288	0.672076	0.628741	0.585033	0.537365	0.492369	0.462743	0.43861	0.410157	0.389715	0.364893	0.348949	0.339934	0.332776	0.322434	0.293364	0.262425	0.24312	0.232483	0.226478	0.222997	0.225257	0.240499	0.267399	0.300957	0.337703	0.368638	0.38922	0.409832	0.4305	0.449682	0.463235	0.464827	0.472691	0.47993
1942	10	0.703471	0.666082	0.599849	0.588386	0.633151	0.66993	0.676718	0.701687	0.717802	0.736798	0.752843	0.785158	0.817318	0.791923	0.734661	0.682367	0.641018	0.599118	0.553305	0.509814	0.480903	0.457185	0.428838	0.408568	0.384032	0.368067	0.358822	0.351385	0.340878	0.312177	0.281656	0.262407	0.251603	0.245323	0.24136	0.243176	0.257712	0.283701	0.316258	0.351989	0.382079	0.402075	0.422152	0.442296	0.460993	0.474178	0.475413	0.483031
1942	11	1.01046	0.86191	0.789315	0.713162	0.68426	0.708075	0.730931	0.73127	0.748997	0.760124	0.774761	0.78682	0.815052	0.843713	0.818625	0.763308	0.712458	0.671871	0.630713	0.585844	0.543022	0.514125	0.490205	0.461471	0.440849	0.416103	0.399696	0.389854	0.381802	0.370809	0.342144	0.311738	0.29227	0.281052	0.274267	0.269517	0.270687	0.284346	0.309275	0.3407	0.375292	0.404406	0.423684	0.443107	0.462604	0.480695	0.493389	0.494041
1942	12	1.10981	1.06327	0.950014	0.87709	0.801919	0.765591	0.77658	0.789818	0.785394	0.797368	0.804316	0.815176	0.823768	0.848276	0.873669	0.84868	0.794947	0.74526	0.705253	0.664674	0.620593	0.578314	0.549368	0.525201	0.496088	0.475079	0.450084	0.433214	0.422767	0.414095	0.40261	0.373949	0.343628	0.323926	0.312286	0.304994	0.299444	0.299969	0.312762	0.33665	0.366964	0.400438	0.428593	0.447158	0.46593	0.484781	0.502266	0.514464
1943	1	1.12759	1.11146	1.07853	0.990636	0.925818	0.857195	0.820165	0.824864	0.833152	0.827332	0.836376	0.841389	0.850463	0.85736	0.879799	0.903397	0.879735	0.82878	0.781229	0.74273	0.703693	0.661664	0.62098	0.593131	0.569826	0.541108	0.52051	0.496092	0.4794	0.468985	0.460384	0.449195	0.421245	0.39149	0.371992	0.360316	0.352849	0.346831	0.347055	0.359325	0.382342	0.411633	0.44417	0.471434	0.489378	0.507832	0.526625	0.544095
1943	2	1.24043	1.18584	1.15388	1.11973	1.04295	0.982363	0.917774	0.879752	0.878915	0.882327	0.873996	0.879543	0.881899	0.888398	0.892816	0.912412	0.93342	0.909928	0.860407	0.813961	0.776077	0.737647	0.696389	0.656271	0.628453	0.604998	0.576031	0.55516	0.530586	0.513535	0.502612	0.493479	0.481868	0.453977	0.42436	0.404688	0.392654	0.384741	0.377966	0.377601	0.389057	0.41108	0.439304	0.470759	0.497094	0.514349	0.532167	0.550326
1943	3	1.2106	1.22853	1.19765	1.16932	1.13961	1.07333	1.01843	0.959044	0.922198	0.918546	0.91921	0.909747	0.913128	0.913849	0.918648	0.921355	0.938832	0.957874	0.934868	0.886952	0.84179	0.804717	0.767075	0.726725	0.687318	0.659702	0.636269	0.607314	0.586331	0.561745	0.544471	0.533172	0.523633	0.511713	0.483964	0.454552	0.434788	0.422478	0.4142	0.406757	0.405886	0.416613	0.437728	0.464969	0.495422	0.5209	0.537526	0.554759
1943	4	0.991613	1.10682	1.15681	1.15343	1.13862	1.11958	1.06602	1.01944	0.967289	0.934214	0.93072	0.931149	0.92234	0.925332	0.925905	0.930323	0.93258	0.949076	0.967161	0.94528	0.89943	0.855993	0.820173	0.783732	0.744625	0.706275	0.679226	0.656177	0.627715	0.606958	0.58267	0.565466	0.554069	0.544391	0.532406	0.505005	0.47598	0.456322	0.443931	0.435478	0.427634	0.426437	0.436613	0.456998	0.483426	0.513042	0.537816	0.553947
1943	5	1.09305	1.05518	1.11589	1.15453	1.15476	1.14212	1.12622	1.07901	1.03672	0.988739	0.957524	0.953286	0.952898	0.944119	0.946262	0.94623	0.949895	0.951274	0.966572	0.98351	0.962328	0.918067	0.875951	0.841067	0.805528	0.767379	0.729832	0.703158	0.680327	0.652113	0.631441	0.607306	0.590046	0.578441	0.568515	0.556357	0.529173	0.500417	0.480775	0.468233	0.459546	0.451266	0.449698	0.459298	0.47894	0.504552	0.533326	0.557382
1943	6	1.56808	1.34001	1.24398	1.24828	1.25657	1.24275	1.21986	1.19755	1.14858	1.10457	1.05583	1.02271	1.01491	1.01131	1.00044	0.999905	0.997584	0.999009	0.998022	1.01094	1.02566	1.00403	0.960268	0.918493	0.883661	0.848212	0.810323	0.772916	0.746034	0.722884	0.69432	0.673241	0.648788	0.631047	0.618845	0.608306	0.595628	0.568331	0.539558	0.519654	0.506699	0.497529	0.488518	0.486346	0.49516	0.513864	0.538479	0.566238
1943	7	1.61841	1.60059	1.44336	1.3525	1.3389	1.334	1.31378	1.28544	1.2597	1.21039	1.16571	1.11689	1.08259	1.07215	1.06606	1.05355	1.05085	1.04667	1.04623	1.04314	1.05399	1.06675	1.04477	1.00149	0.960066	0.925311	0.889973	0.85234	0.815085	0.788029	0.764599	0.735709	0.714268	0.689538	0.671364	0.658613	0.647508	0.634351	0.606964	0.578195	0.558061	0.544728	0.535113	0.525376	0.522644	0.530724	0.548547	0.572225
1943	8	1.48452	1.55852	1.57183	1.46474	1.39235	1.37789	1.37083	1.35077	1.32201	1.29647	1.24914	1.20571	1.15825	1.12418	1.1125	1.10513	1.0919	1.08795	1.08273	1.08117	1.0766	1.08603	1.09741	1.07546	1.03298	0.992199	0.957819	0.922868	0.885725	0.848859	0.821875	0.798399	0.769427	0.747846	0.723047	0.704638	0.691525	0.680034	0.666566	0.639234	0.610601	0.590377	0.576803	0.566879	0.556572	0.553409	0.560882	0.577948
1943	9	1.19516	1.35019	1.45197	1.49395	1.42646	1.37521	1.36757	1.36476	1.34929	1.32392	1.30155	1.25832	1.21795	1.17335	1.14099	1.12961	1.12232	1.10952	1.10547	1.10024	1.09849	1.09338	1.10221	1.11294	1.09157	1.0503	1.01055	0.976945	0.942746	0.906387	0.870198	0.843575	0.820337	0.791499	0.770058	0.745457	0.727077	0.713858	0.702226	0.688672	0.66158	0.633238	0.613098	0.599459	0.589402	0.578743	0.575324	0.582369
1943	10	0.877816	1.04688	1.20957	1.32852	1.3922	1.35513	1.32304	1.32457	1.32859	1.31963	1.29959	1.28203	1.24409	1.2079	1.16705	1.13732	1.12724	1.12097	1.10939	1.10605	1.10152	1.10028	1.09534	1.10422	1.11491	1.09452	1.05474	1.01631	0.983775	0.950597	0.915221	0.879911	0.853872	0.831088	0.802623	0.781539	0.757338	0.739191	0.726078	0.714513	0.701063	0.674357	0.646433	0.626525	0.612976	0.60294	0.592082	0.58857
1943	11	0.662667	0.774368	0.926856	1.08514	1.21079	1.28799	1.27335	1.25709	1.2674	1.27839	1.27615	1.26194	1.24956	1.21717	1.18548	1.14866	1.12191	1.11361	1.10881	1.09881	1.09656	1.09308	1.09267	1.08836	1.09763	1.10858	1.08935	1.0512	1.01424	0.982932	0.950923	0.916635	0.882319	0.856988	0.834787	0.806807	0.786208	0.762527	0.744733	0.731846	0.720463	0.707222	0.680978	0.653529	0.633932	0.620561	0.610635	0.599641
1943	12	0.406671	0.53708	0.656059	0.802901	0.957814	1.08743	1.17457	1.17775	1.17501	1.19374	1.21174	1.21634	1.20843	1.2016	1.17502	1.14821	1.11578	1.09244	1.0864	1.08353	1.07546	1.07469	1.07262	1.0734	1.07016	1.08015	1.09169	1.07386	1.03754	1.00226	0.972385	0.941741	0.908717	0.875587	0.85116	0.829734	0.802461	0.782531	0.759542	0.74227	0.729772	0.718731	0.705845	0.680184	0.653311	0.634137	0.621059	0.611357
1944	1	0.135582	0.265061	0.397406	0.520987	0.665024	0.817259	0.949462	1.04457	1.06328	1.07363	1.1013	1.12713	1.13961	1.13929	1.13935	1.11992	1.09938	1.07283	1.05417	1.05166	1.05203	1.04759	1.0498	1.05078	1.05438	1.05351	1.06554	1.07912	1.06376	1.0302	0.997591	0.970332	0.942245	0.911371	0.880159	0.857269	0.837142	0.810997	0.792188	0.770162	0.753349	0.741047	0.730267	0.717565	0.692335	0.666146	0.647837	0.635531
1944	2	0.0226264	0.0790382	0.182569	0.302594	0.420569	0.557469	0.70369	0.83443	0.93292	0.961756	0.980664	1.0143	1.04551	1.06357	1.06891	1.07399	1.05995	1.04412	1.02194	1.00684	1.0069	1.0095	1.00717	1.01112	1.01376	1.0188	1.0194	1.03248	1.04694	1.03324	1.00171	0.970983	0.945348	0.918807	0.889384	0.859576	0.83782	0.818706	0.793568	0.775669	0.754578	0.738543	0.726884	0.716683	0.704563	0.680114	0.654663	0.636934
1944	3	-0.00918521	0.00674834	0.0497193	0.133753	0.239699	0.348549	0.476123	0.614247	0.740769	0.83945	0.874691	0.899435	0.937098	0.972072	0.994303	1.00413	1.01325	1.00372	0.991938	0.973566	0.961603	0.963908	0.968455	0.968004	0.973492	0.977616	0.983962	0.985974	0.999989	1.01526	1.0031	0.973481	0.944527	0.920425	0.895342	0.867298	0.838826	0.818149	0.8	0.775826	0.7588	0.738609	0.723324	0.71229	0.702652	0.691101	0.667415	0.642682
1944	4	-0.22888	-0.119623	-0.0723147	-0.0202942	0.0598698	0.160878	0.265596	0.387518	0.519976	0.643363	0.742255	0.782876	0.812645	0.853949	0.892385	0.918472	0.93258	0.945552	0.940352	0.932482	0.91782	0.908944	0.913521	0.920071	0.921522	0.928612	0.934289	0.942023	0.945666	0.960722	0.976908	0.966349	0.938681	0.911548	0.889035	0.865462	0.838849	0.811777	0.792253	0.775143	0.752072	0.73599	0.716765	0.702305	0.691977	0.682981	0.672076	0.649214
1944	5	0.0615038	-0.0836703	-0.0592199	-0.0388032	-0.00367199	0.0593869	0.146696	0.240729	0.352452	0.475692	0.592445	0.687966	0.730133	0.761802	0.804115	0.843683	0.871494	0.887778	0.902858	0.900365	0.894987	0.882802	0.875951	0.881911	0.889668	0.892316	0.900364	0.90699	0.915558	0.920196	0.935815	0.952476	0.94302	0.916787	0.890987	0.869617	0.847149	0.821611	0.795596	0.776913	0.760554	0.738286	0.722883	0.704374	0.690505	0.680668	0.672113	0.661661
1944	6	0.54673	0.3072	0.132038	0.0975186	0.082978	0.0924482	0.132188	0.200183	0.278712	0.376515	0.487453	0.594517	0.683486	0.723719	0.754338	0.795087	0.833453	0.860827	0.877127	0.892479	0.89097	0.886566	0.875518	0.869498	0.87578	0.883779	0.886795	0.895024	0.901874	0.9106	0.915502	0.931077	0.947642	0.938715	0.913356	0.888363	0.867658	0.845866	0.821037	0.795709	0.777517	0.761577	0.739722	0.724681	0.706581	0.693014	0.683396	0.67502
1944	7	0.816459	0.684143	0.480611	0.308951	0.247482	0.211162	0.201666	0.222307	0.273436	0.337698	0.422387	0.521476	0.618822	0.700757	0.73799	0.766554	0.804904	0.841277	0.867413	0.882795	0.897667	0.896387	0.892288	0.881755	0.87602	0.882156	0.889973	0.892975	0.901025	0.907756	0.91632	0.921123	0.936372	0.952589	0.943922	0.919165	0.894728	0.874457	0.853134	0.828833	0.804007	0.786135	0.770454	0.748785	0.733957	0.716121	0.70272	0.693197
1944	8	1.25405	1.03919	0.878836	0.679476	0.505762	0.423684	0.368502	0.341482	0.343969	0.378556	0.428362	0.499654	0.586507	0.673478	0.747405	0.780276	0.805566	0.84041	0.873746	0.897616	0.910911	0.924348	0.922385	0.917779	0.907009	0.900873	0.906255	0.913343	0.915854	0.923262	0.929432	0.937417	0.941635	0.956177	0.971689	0.962935	0.938444	0.914247	0.894119	0.872998	0.848991	0.824432	0.806655	0.791018	0.769268	0.754451	0.736684	0.723266
1944	9	1.36888	1.3211	1.16025	1.012	0.827034	0.659905	0.568998	0.50354	0.4654	0.455056	0.47713	0.51547	0.575711	0.652197	0.730179	0.797017	0.825906	0.848191	0.879796	0.910299	0.932003	0.943214	0.95521	0.952475	0.947267	0.936149	0.929524	0.934111	0.940436	0.942407	0.949116	0.954662	0.962002	0.965456	0.979252	0.994032	0.985126	0.960819	0.936784	0.916731	0.895744	0.871964	0.847603	0.829863	0.814218	0.792319	0.777464	0.759714
1944	10	1.05214	1.22261	1.2489	1.15092	1.03644	0.878499	0.728433	0.640905	0.575253	0.534292	0.518466	0.534107	0.565943	0.619308	0.688921	0.760815	0.822902	0.849487	0.870127	0.899807	0.928634	0.949162	0.959222	0.970568	0.967707	0.962456	0.951474	0.944826	0.949092	0.955093	0.956867	0.963227	0.968469	0.975468	0.978477	0.991826	1.00616	0.997316	0.973373	0.949675	0.929868	0.909171	0.885749	0.861722	0.844162	0.82865	0.806737	0.791986
1944	11	0.836573	0.949447	1.10368	1.15952	1.1031	1.01806	0.885927	0.754135	0.673951	0.612018	0.571912	0.554375	0.566709	0.594698	0.643509	0.70825	0.775744	0.834443	0.859678	0.879445	0.907941	0.935739	0.955637	0.965191	0.976315	0.973671	0.968679	0.958101	0.951703	0.955931	0.961871	0.963651	0.969873	0.975003	0.981846	0.984581	0.997664	1.01173	1.00307	0.979589	0.956324	0.936854	0.916523	0.893514	0.86989	0.852589	0.837291	0.815416
1944	12	0.641086	0.741731	0.852034	0.995785	1.06573	1.03714	0.975585	0.86589	0.751212	0.679677	0.62321	0.585898	0.568884	0.579878	0.605759	0.651595	0.712864	0.777146	0.833435	0.858003	0.877437	0.90528	0.932528	0.952205	0.961709	0.972936	0.970785	0.966306	0.956353	0.950435	0.954856	0.960949	0.962924	0.969211	0.974424	0.981298	0.983969	0.996964	1.01092	1.0026	0.979706	0.956991	0.937972	0.918105	0.895587	0.872449	0.855496	0.840497
1945	1	0.485772	0.556973	0.65043	0.755829	0.890257	0.967013	0.958081	0.915779	0.826383	0.728802	0.667254	0.61796	0.58537	0.570913	0.582518	0.608088	0.652613	0.712048	0.774489	0.829622	0.85475	0.875416	0.904011	0.932244	0.953223	0.963846	0.976367	0.975961	0.972974	0.964581	0.960168	0.966043	0.973626	0.976858	0.984177	0.99029	0.997909	1.0011	1.01472	1.02912	1.02106	0.998364	0.975941	0.957058	0.937479	0.915586	0.893387	0.877275
1945	2	0.602651	0.545152	0.571164	0.638255	0.725917	0.844038	0.917774	0.91752	0.885666	0.809006	0.722405	0.66702	0.622019	0.591918	0.578323	0.589204	0.613345	0.655638	0.712325	0.772167	0.825323	0.849938	0.870319	0.898345	0.926076	0.946845	0.957482	0.970119	0.970191	0.967717	0.95994	0.955996	0.962048	0.969768	0.973197	0.980601	0.986822	0.994509	0.997692	1.01126	1.02561	1.01796	0.995928	0.974128	0.955766	0.936704	0.915334	0.893645
1945	3	0.804109	0.705021	0.633515	0.62974	0.672188	0.740361	0.840505	0.90658	0.90876	0.882041	0.813477	0.734443	0.682998	0.640624	0.611793	0.598115	0.607651	0.629896	0.669635	0.723337	0.780344	0.83125	0.855004	0.874787	0.901953	0.928907	0.949196	0.959615	0.972105	0.972394	0.970187	0.962795	0.95911	0.965154	0.972838	0.976311	0.983649	0.98983	0.997442	1.00044	1.01384	1.02802	1.02064	0.999145	0.977846	0.959895	0.941248	0.92031
1945	4	1.39824	1.10682	0.942267	0.830743	0.786936	0.796818	0.838575	0.915375	0.967289	0.964508	0.936262	0.869796	0.793567	0.742408	0.699633	0.669581	0.653601	0.660067	0.678948	0.714906	0.764569	0.817749	0.865433	0.887351	0.905681	0.931167	0.956574	0.975649	0.985116	0.996771	0.996618	0.994067	0.986492	0.982537	0.988086	0.995287	0.998414	1.0053	1.01106	1.01824	1.02065	1.03352	1.04719	1.03976	1.0185	0.997409	0.979593	0.961107
1945	5	0.921174	1.17194	1.05715	0.948337	0.859324	0.817379	0.822292	0.856501	0.923805	0.970634	0.968585	0.943082	0.881806	0.810719	0.762305	0.721406	0.692277	0.676107	0.681516	0.698882	0.732746	0.779941	0.830729	0.876465	0.897556	0.915263	0.939906	0.964539	0.983094	0.992279	1.00369	1.00361	1.00115	0.993767	0.989893	0.995294	1.00233	1.00539	1.01212	1.01776	1.02477	1.02697	1.0396	1.05302	1.04576	1.02492	1.00423	0.986729
1945	6	0.603489	0.76631	0.990444	0.953289	0.889174	0.826353	0.795073	0.803139	0.836546	0.900021	0.945485	0.946258	0.92496	0.869734	0.804396	0.759635	0.721538	0.694284	0.678974	0.684353	0.701169	0.733853	0.779463	0.828667	0.873153	0.893941	0.911463	0.935725	0.960019	0.978445	0.987764	0.999259	0.999522	0.997409	0.990435	0.986856	0.992325	0.999419	1.00261	1.0094	1.01511	1.02216	1.02438	1.03694	1.0503	1.04334	1.02305	1.00286
1945	7	0.644559	0.626847	0.730981	0.911645	0.900047	0.857137	0.809143	0.783908	0.793299	0.825259	0.884941	0.92862	0.93117	0.91299	0.862582	0.80194	0.760183	0.724407	0.6987	0.683952	0.68921	0.705439	0.736974	0.78106	0.828742	0.872001	0.892432	0.909707	0.933543	0.957451	0.975686	0.985055	0.996564	0.997102	0.99527	0.98864	0.985305	0.990805	0.997926	1.00124	1.00807	1.01382	1.02089	1.02308	1.03556	1.04884	1.04217	1.02239
1945	8	0.620103	0.635158	0.628514	0.708567	0.860454	0.861099	0.83119	0.793479	0.772771	0.783227	0.814011	0.870497	0.912566	0.916518	0.900922	0.854645	0.798129	0.759066	0.725423	0.701163	0.686893	0.692086	0.707819	0.738331	0.781025	0.827301	0.869422	0.88953	0.906584	0.930026	0.953577	0.971635	0.981054	0.992582	0.993395	0.991847	0.985562	0.982477	0.988022	0.995182	0.998622	1.00551	1.01132	1.01843	1.02061	1.03303	1.04625	1.03987
1945	9	0.905582	0.768174	0.73229	0.705231	0.756499	0.878503	0.878167	0.851104	0.816314	0.795364	0.803627	0.830969	0.882693	0.921627	0.925222	0.910495	0.866666	0.812872	0.775367	0.742882	0.719244	0.704683	0.709241	0.723994	0.753098	0.79409	0.838674	0.879378	0.898845	0.915392	0.938155	0.96107	0.978668	0.987705	0.998986	0.999813	0.99831	0.992148	0.989105	0.994512	1.00154	1.00496	1.01174	1.01746	1.02446	1.02643	1.03866	1.05169
1945	10	0.703471	0.812554	0.757218	0.73644	0.716188	0.75932	0.86633	0.868825	0.846765	0.816567	0.797482	0.80565	0.831545	0.880437	0.917609	0.921622	0.90827	0.867117	0.816204	0.780562	0.749555	0.7269	0.712485	0.716871	0.731105	0.759268	0.799026	0.842357	0.882036	0.90115	0.917413	0.939728	0.962218	0.979535	0.988356	0.999543	1.00051	0.999159	0.993227	0.990339	0.995731	1.00275	1.00623	1.01302	1.01875	1.02573	1.02759	1.03973
1945	11	0.604694	0.657638	0.750015	0.728043	0.720165	0.708075	0.748153	0.845593	0.851326	0.834172	0.808567	0.791985	0.800725	0.825927	0.872824	0.908808	0.913476	0.901588	0.863045	0.814922	0.781155	0.751666	0.730075	0.716086	0.720471	0.73437	0.761797	0.800537	0.842833	0.881676	0.900564	0.916635	0.938604	0.96076	0.977872	0.986514	0.997664	0.998805	0.997651	0.991976	0.989273	0.994683	1.00171	1.00528	1.0121	1.01785	1.02485	1.02658
1945	12	0.641086	0.624791	0.656059	0.728709	0.71797	0.715298	0.707355	0.744174	0.833247	0.840726	0.826953	0.804755	0.790106	0.799073	0.823439	0.868387	0.903142	0.908229	0.897523	0.861225	0.81555	0.783418	0.755255	0.734583	0.720977	0.725301	0.738832	0.765518	0.803253	0.844531	0.882548	0.90119	0.917057	0.938682	0.960507	0.977412	0.98586	0.996964	0.998265	0.997289	0.991854	0.989324	0.994747	1.00178	1.00541	1.01225	1.01802	1.02502
1946	1	0.660839	0.644536	0.630968	0.65309	0.712444	0.707431	0.7081	0.703637	0.738384	0.821174	0.830739	0.820606	0.802267	0.790228	0.80025	0.824653	0.868566	0.90306	0.909283	0.90042	0.867081	0.824949	0.795378	0.769588	0.750885	0.738398	0.743498	0.757636	0.784407	0.822026	0.863304	0.901713	0.921324	0.937975	0.960173	0.982465	0.999823	1.00856	1.02019	1.02198	1.02106	1.01552	1.01296	1.01817	1.02514	1.0291	1.03661	1.04307
1946	2	0.718631	0.690785	0.668298	0.652848	0.6672	0.715582	0.712254	0.713566	0.710137	0.741791	0.817853	0.827711	0.819339	0.803053	0.792185	0.802055	0.825494	0.867549	0.90079	0.90719	0.899189	0.867668	0.827551	0.799319	0.774613	0.756652	0.744474	0.749459	0.763194	0.789221	0.825831	0.866071	0.903598	0.922884	0.939273	0.961081	0.983002	1.00012	1.00863	1.02018	1.02212	1.02139	1.0161	1.01373	1.01897	1.02595	1.02996	1.03745
1946	3	0.687949	0.705021	0.691883	0.673496	0.660501	0.671801	0.713404	0.711697	0.713889	0.711673	0.74113	0.811785	0.822038	0.815314	0.800957	0.791278	0.801158	0.823869	0.864367	0.896576	0.903233	0.896106	0.86635	0.828176	0.801263	0.777644	0.760453	0.748722	0.753665	0.767081	0.792451	0.828147	0.867439	0.904159	0.923161	0.939325	0.960783	0.982366	0.99927	1.00757	1.01908	1.02117	1.02064	1.01563	1.01346	1.01874	1.02574	1.02981
1946	4	0.875416	0.785702	0.766712	0.742725	0.716589	0.698998	0.703774	0.736964	0.733633	0.734259	0.731168	0.757311	0.822184	0.831642	0.825343	0.811809	0.802396	0.811627	0.833114	0.871692	0.902495	0.908944	0.902206	0.873717	0.837036	0.811058	0.788189	0.771482	0.760008	0.764696	0.777609	0.802168	0.836818	0.875039	0.910827	0.929406	0.945227	0.966222	0.987359	1.00394	1.01193	1.02327	1.02539	1.02495	1.02012	1.01805	1.0233	1.03024
1946	5	0.462741	0.675656	0.685116	0.697925	0.693853	0.679588	0.670307	0.67847	0.711232	0.71111	0.714147	0.713479	0.739613	0.801825	0.812477	0.808184	0.796822	0.789001	0.798898	0.820414	0.858254	0.88868	0.895736	0.89008	0.863375	0.828574	0.803978	0.782296	0.766504	0.755746	0.760642	0.773507	0.797686	0.8317	0.869226	0.904421	0.92285	0.938564	0.959356	0.980293	0.996778	1.00477	1.01614	1.01849	1.01831	1.01382	1.01202	1.01739
1946	6	0.376441	0.42199	0.580808	0.613985	0.640245	0.647866	0.642123	0.639395	0.650622	0.683418	0.686133	0.691381	0.692956	0.719294	0.779367	0.791148	0.788688	0.779329	0.773015	0.783616	0.805256	0.842516	0.872692	0.880386	0.87578	0.850753	0.817723	0.794465	0.773947	0.759071	0.74907	0.754218	0.76709	0.79096	0.824415	0.861325	0.895992	0.914319	0.929985	0.950639	0.971434	0.987875	0.995918	1.00736	1.00996	1.01005	1.00592	1.00439
1946	7	0.47264	0.426296	0.442089	0.558876	0.591595	0.618653	0.62949	0.626679	0.626694	0.638678	0.6702	0.674167	0.680349	0.683069	0.708917	0.766554	0.778817	0.777531	0.769561	0.764134	0.775048	0.796509	0.832988	0.862705	0.870767	0.866924	0.843258	0.811704	0.789534	0.769957	0.755803	0.746366	0.751634	0.76441	0.787897	0.820739	0.856987	0.891079	0.909242	0.924813	0.945282	0.965888	0.982236	0.990235	1.0017	1.00448	1.0048	1.00096
1946	8	0.389513	0.433102	0.416673	0.432185	0.529411	0.562874	0.591294	0.605162	0.605284	0.608083	0.621198	0.652065	0.657395	0.664639	0.668567	0.69416	0.749782	0.762603	0.762505	0.755914	0.751339	0.76265	0.784049	0.819901	0.849268	0.857745	0.854689	0.832378	0.802286	0.781218	0.762605	0.749206	0.740378	0.745823	0.758569	0.781746	0.814046	0.849703	0.883284	0.901331	0.916849	0.937179	0.957639	0.973937	0.98194	0.993459	0.996471	0.997045
1946	9	0.442148	0.41886	0.440436	0.427628	0.439051	0.520782	0.55182	0.579104	0.593627	0.594834	0.598882	0.612161	0.641835	0.647779	0.655475	0.66005	0.685092	0.738701	0.751786	0.752541	0.746997	0.742968	0.754479	0.775677	0.810826	0.839753	0.848495	0.846061	0.824904	0.796074	0.77593	0.75812	0.745334	0.736882	0.742427	0.755092	0.777936	0.809697	0.844769	0.877839	0.895744	0.911181	0.931348	0.951638	0.967856	0.975817	0.987357	0.990545
1946	10	0.587231	0.519596	0.481813	0.48474	0.467063	0.471268	0.538804	0.564925	0.588829	0.601797	0.602176	0.60584	0.618118	0.645865	0.651496	0.658832	0.66329	0.68728	0.738687	0.751555	0.752643	0.747645	0.743683	0.755064	0.775799	0.810067	0.838369	0.847124	0.845039	0.824729	0.796855	0.777364	0.760105	0.747709	0.73939	0.744881	0.757338	0.779756	0.81092	0.845358	0.877869	0.895559	0.910851	0.930796	0.950855	0.966926	0.974711	0.986205
1946	11	0.894537	0.745186	0.651762	0.594112	0.57654	0.548062	0.541472	0.594072	0.612548	0.630532	0.639531	0.637026	0.63835	0.648061	0.672696	0.676788	0.682675	0.686008	0.70816	0.756848	0.768786	0.769481	0.764339	0.759887	0.770588	0.79038	0.823371	0.850672	0.859048	0.856924	0.837066	0.809777	0.790592	0.773559	0.761253	0.752698	0.757887	0.769912	0.791706	0.822099	0.85574	0.887528	0.90483	0.919812	0.939379	0.959059	0.974835	0.982205
1946	12	0.934056	0.917126	0.812841	0.728709	0.669996	0.644886	0.612167	0.599624	0.641827	0.654899	0.668488	0.674486	0.66988	0.669349	0.676927	0.698897	0.701671	0.706286	0.708627	0.72912	0.775323	0.78639	0.786708	0.781415	0.776533	0.786575	0.80546	0.83723	0.863567	0.871571	0.8694	0.849966	0.823235	0.804348	0.787537	0.775323	0.766536	0.771439	0.783054	0.804257	0.833915	0.866796	0.897894	0.914823	0.929503	0.948703	0.968017	0.983504
1947	1	0.777539	0.848831	0.864496	0.799858	0.736154	0.687462	0.664996	0.635442	0.623301	0.66106	0.672892	0.685512	0.691412	0.687288	0.6872	0.694717	0.715913	0.719123	0.723939	0.726638	0.746853	0.792293	0.803954	0.805429	0.801471	0.797325	0.807911	0.827215	0.858905	0.885385	0.894125	0.893135	0.875297	0.849975	0.832149	0.816187	0.804605	0.796085	0.801308	0.813027	0.833842	0.862848	0.895175	0.925678	0.94235	0.957156	0.976805	0.996586
1947	2	0.602651	0.690785	0.765427	0.798764	0.761145	0.715582	0.677998	0.660685	0.63587	0.625687	0.660642	0.672204	0.684587	0.69075	0.687354	0.687749	0.69523	0.715682	0.719056	0.723942	0.72683	0.746512	0.790484	0.80207	0.803843	0.800347	0.79649	0.807025	0.825994	0.857006	0.882994	0.891764	0.891073	0.87396	0.849473	0.832247	0.816806	0.805613	0.797214	0.802442	0.814034	0.834542	0.863092	0.894917	0.924975	0.941485	0.956159	0.9756
1947	3	0.455605	0.530482	0.614059	0.688081	0.730623	0.710978	0.679509	0.651728	0.639967	0.620397	0.613123	0.646784	0.659024	0.67198	0.679054	0.67696	0.678358	0.686327	0.706568	0.710503	0.715824	0.71922	0.73871	0.781564	0.793314	0.795591	0.792739	0.789464	0.800143	0.818975	0.849504	0.875168	0.884107	0.883827	0.867522	0.843937	0.827392	0.81255	0.801828	0.793654	0.798979	0.810537	0.830831	0.85902	0.890436	0.920135	0.936554	0.951156
1947	4	0.526773	0.493718	0.532609	0.596019	0.657964	0.698998	0.686923	0.66262	0.640161	0.631243	0.614752	0.609023	0.640934	0.65317	0.666109	0.673532	0.672201	0.674166	0.6823	0.702106	0.70633	0.71184	0.715506	0.734648	0.77631	0.788057	0.790666	0.788296	0.785537	0.796241	0.814842	0.844814	0.87008	0.879095	0.879129	0.863524	0.840749	0.824803	0.810488	0.800169	0.792186	0.797552	0.809022	0.829063	0.856862	0.887841	0.917156	0.933454
1947	5	0.691974	0.617259	0.567612	0.580071	0.622932	0.669746	0.704083	0.693307	0.671371	0.65075	0.642233	0.626732	0.62111	0.650624	0.661956	0.674071	0.681075	0.679635	0.681516	0.689287	0.708255	0.712344	0.717667	0.721253	0.739791	0.780128	0.791621	0.794286	0.792124	0.789538	0.800057	0.818251	0.847516	0.872218	0.881096	0.881218	0.866075	0.843888	0.828349	0.814379	0.804301	0.796369	0.801648	0.812922	0.832613	0.859942	0.890411	0.919266
1947	6	1.2277	0.967128	0.834405	0.746765	0.723225	0.737112	0.761085	0.780811	0.763507	0.737572	0.713725	0.701576	0.683486	0.675045	0.700106	0.708426	0.717807	0.722633	0.719278	0.719576	0.725661	0.742664	0.74556	0.749726	0.752316	0.769454	0.807856	0.818408	0.820467	0.817875	0.814769	0.824537	0.841803	0.869899	0.893591	0.901882	0.901659	0.886568	0.864617	0.849134	0.83517	0.825012	0.816752	0.821651	0.832455	0.851541	0.87816	0.907885
1947	7	1.33205	1.28562	1.09684	0.970432	0.876322	0.837265	0.834806	0.843801	0.853273	0.831277	0.802351	0.775952	0.760805	0.740552	0.729683	0.750827	0.756456	0.763364	0.766187	0.760926	0.75972	0.764194	0.779334	0.78106	0.784089	0.785686	0.801459	0.837998	0.847603	0.849023	0.845958	0.842271	0.85127	0.867607	0.894549	0.917235	0.924921	0.924322	0.909242	0.887488	0.87203	0.858038	0.847774	0.839127	0.843638	0.85397	0.872453	0.898375
1947	8	1.13881	1.24117	1.24462	1.11578	1.01413	0.930677	0.891158	0.883863	0.886653	0.891928	0.869096	0.84002	0.813337	0.797212	0.77645	0.764619	0.783253	0.78736	0.792844	0.794562	0.788165	0.786171	0.789696	0.803587	0.804648	0.807005	0.808033	0.822852	0.857912	0.866897	0.867972	0.864701	0.86072	0.869206	0.884865	0.910893	0.93279	0.940064	0.939265	0.924352	0.902929	0.887639	0.873761	0.863529	0.854662	0.858922	0.868915	0.886926
1947	9	1.07933	1.11741	1.19915	1.21648	1.1209	1.03747	0.964038	0.926652	0.917525	0.916886	0.919823	0.897114	0.868526	0.842127	0.825628	0.804843	0.792556	0.80934	0.812423	0.816934	0.817918	0.810701	0.808198	0.811038	0.823945	0.824532	0.826396	0.827023	0.841079	0.87487	0.883351	0.884165	0.880755	0.876457	0.884525	0.899616	0.924855	0.946076	0.953022	0.952086	0.93737	0.916296	0.901201	0.88746	0.877292	0.868251	0.872307	0.882012
1947	10	0.819703	0.959013	1.03258	1.12132	1.15503	1.08704	1.02145	0.959984	0.928211	0.920873	0.920235	0.923476	0.902682	0.876011	0.851085	0.835337	0.815479	0.803647	0.819575	0.82246	0.826747	0.827662	0.820259	0.817808	0.820491	0.832926	0.833451	0.835208	0.835789	0.849454	0.882343	0.890593	0.891377	0.888028	0.883636	0.891509	0.906258	0.930944	0.951713	0.958515	0.9576	0.9432	0.922564	0.907771	0.894276	0.88428	0.875173	0.879157
1947	11	0.546719	0.686821	0.828614	0.921479	1.01934	1.06805	1.02369	0.97515	0.926363	0.902046	0.898713	0.900448	0.905783	0.888176	0.864486	0.841958	0.82786	0.809705	0.799072	0.814922	0.818264	0.822923	0.8243	0.817374	0.815428	0.818384	0.83076	0.831573	0.833567	0.834421	0.848014	0.880304	0.888573	0.889545	0.886457	0.88217	0.890051	0.904666	0.929005	0.949508	0.956324	0.955564	0.941579	0.921455	0.907058	0.893907	0.884182	0.875094
1947	12	0.289451	0.420125	0.558062	0.699031	0.801919	0.906402	0.966933	0.941958	0.908441	0.871695	0.855249	0.856859	0.862237	0.870641	0.856926	0.836856	0.817333	0.805489	0.789585	0.780674	0.796984	0.801252	0.806723	0.808963	0.802988	0.801893	0.80546	0.818107	0.819492	0.821998	0.823384	0.83716	0.869104	0.877622	0.878995	0.87637	0.872419	0.880508	0.895184	0.91937	0.939788	0.94678	0.946321	0.932871	0.913353	0.899456	0.886753	0.877403
1948	1	0.193952	0.235867	0.339011	0.462271	0.593891	0.697446	0.802925	0.870322	0.860227	0.839648	0.813827	0.805019	0.811907	0.821557	0.833744	0.824653	0.808995	0.793408	0.784599	0.771694	0.76535	0.783387	0.78966	0.797158	0.801471	0.797325	0.798002	0.803223	0.817001	0.819763	0.823676	0.826658	0.841822	0.874534	0.88416	0.886613	0.884991	0.881823	0.890687	0.905898	0.930079	0.950334	0.957433	0.957058	0.943973	0.925179	0.912275	0.900518
1948	2	-0.0353877	0.0790382	0.143704	0.244211	0.361842	0.48829	0.592356	0.698457	0.770899	0.772344	0.761708	0.744775	0.742339	0.75364	0.767026	0.782348	0.777112	0.765129	0.752712	0.746447	0.736064	0.731737	0.750566	0.758056	0.766641	0.772074	0.769243	0.771046	0.77715	0.79148	0.795051	0.799695	0.803393	0.818919	0.851468	0.861528	0.864565	0.863593	0.861004	0.870265	0.885729	0.909967	0.930352	0.937823	0.93794	0.925549	0.907483	0.895191
1948	3	-0.183516	-0.10966	-0.00867195	0.0608007	0.157864	0.270176	0.391372	0.4943	0.599644	0.675163	0.685476	0.682879	0.673408	0.676459	0.691665	0.708496	0.726735	0.725122	0.716641	0.707295	0.703534	0.695634	0.693325	0.713015	0.721767	0.731494	0.7381	0.736738	0.739721	0.746774	0.76173	0.766164	0.771597	0.776064	0.792009	0.82447	0.835015	0.838677	0.838393	0.83644	0.846145	0.861912	0.886263	0.906829	0.914717	0.915363	0.903696	0.88638
1948	4	0.00366667	-0.090411	-0.0723147	-0.00561736	0.0481402	0.131521	0.231885	0.342903	0.439847	0.540341	0.614752	0.629477	0.631394	0.626398	0.632584	0.649826	0.668481	0.688265	0.689003	0.682907	0.675678	0.673594	0.667413	0.666472	0.686536	0.696051	0.706468	0.71383	0.713591	0.717376	0.725043	0.74033	0.745345	0.751306	0.756297	0.772447	0.804655	0.815499	0.819605	0.819831	0.818348	0.828333	0.844247	0.86857	0.88919	0.897369	0.898425	0.887364
1948	5	0.176154	0.0915906	-0.000444107	-0.00932763	0.0318026	0.0692332	0.138249	0.225888	0.325872	0.415323	0.509462	0.580806	0.597408	0.601703	0.599235	0.607011	0.625066	0.644355	0.664747	0.666898	0.662334	0.6565	0.65548	0.65045	0.650384	0.670484	0.680399	0.691168	0.69896	0.699425	0.703707	0.711716	0.727091	0.732426	0.73866	0.743932	0.76009	0.791907	0.802874	0.807243	0.807801	0.806618	0.81673	0.832657	0.856835	0.877393	0.885733	0.887067
1948	6	-0.191324	-0.00851548	-0.00456852	-0.0500735	-0.0474736	-0.00675329	0.0301823	0.095946	0.179078	0.274202	0.360507	0.451761	0.522484	0.54229	0.549918	0.550849	0.561112	0.580885	0.601722	0.623512	0.627692	0.625184	0.621243	0.621779	0.618335	0.61955	0.640098	0.6508	0.662294	0.670863	0.672419	0.677503	0.686147	0.701896	0.707796	0.714539	0.720313	0.736707	0.768376	0.779681	0.784505	0.78558	0.784936	0.795355	0.811477	0.835688	0.856348	0.864991
1948	7	-0.329897	-0.2615	-0.116586	-0.0880672	-0.108572	-0.0970083	-0.0550817	-0.017368	0.0467776	0.12698	0.218603	0.302596	0.391623	0.461962	0.484625	0.495237	0.499285	0.511896	0.533345	0.555655	0.578841	0.584984	0.58447	0.582374	0.584453	0.582576	0.585073	0.60612	0.617638	0.629888	0.639255	0.64193	0.64784	0.65716	0.673339	0.679844	0.687141	0.693457	0.710142	0.741735	0.753425	0.758743	0.760368	0.760283	0.771056	0.787424	0.811725	0.832537
1948	8	-0.187111	-0.259859	-0.238289	-0.135275	-0.109219	-0.123249	-0.111459	-0.0729574	-0.0380258	0.0221222	0.097735	0.184626	0.265112	0.350844	0.419581	0.443618	0.455952	0.461954	0.475941	0.498246	0.521163	0.54507	0.552526	0.553426	0.552658	0.555822	0.555088	0.558499	0.579765	0.591809	0.604545	0.614453	0.617954	0.624454	0.634238	0.650662	0.657595	0.665279	0.671984	0.688823	0.720229	0.73218	0.73787	0.73993	0.740265	0.751286	0.767798	0.792096
1948	9	-0.0793748	-0.134375	-0.201828	-0.200811	-0.125455	-0.105417	-0.118252	-0.108652	-0.0746119	-0.0433774	0.0121766	0.0828345	0.16474	0.241344	0.323421	0.389997	0.41455	0.427856	0.43509	0.449862	0.472536	0.495575	0.519795	0.52813	0.53004	0.530237	0.53417	0.534283	0.538353	0.559666	0.572033	0.585061	0.595318	0.59932	0.606239	0.616339	0.63289	0.640132	0.648093	0.65508	0.671988	0.703154	0.715279	0.721247	0.723648	0.724293	0.735482	0.75207
1948	10	-0.401152	-0.242344	-0.226588	-0.255781	-0.244934	-0.17455	-0.150936	-0.157059	-0.144468	-0.110207	-0.0787821	-0.0244861	0.0441033	0.123495	0.198178	0.278303	0.344022	0.369876	0.384759	0.393767	0.409873	0.433472	0.457204	0.482238	0.491842	0.49509	0.496551	0.50155	0.502779	0.507773	0.529408	0.542339	0.555887	0.566703	0.571419	0.578947	0.589554	0.606428	0.614154	0.622562	0.629989	0.647131	0.678232	0.690672	0.697047	0.699903	0.700968	0.712457
1948	11	-0.265151	-0.334911	-0.252444	-0.239483	-0.261521	-0.252238	-0.190733	-0.168343	-0.172246	-0.159572	-0.126976	-0.0966371	-0.0447487	0.0209364	0.0971975	0.169381	0.247049	0.311331	0.337729	0.353509	0.363628	0.380495	0.40453	0.428615	0.454039	0.464483	0.468673	0.471043	0.476797	0.478846	0.484502	0.506267	0.519555	0.533427	0.544609	0.549777	0.557734	0.568685	0.585739	0.593803	0.602522	0.610258	0.627517	0.658461	0.671106	0.677776	0.680979	0.682281
1948	12	-0.0622595	-0.164777	-0.245736	-0.2064	-0.205758	-0.230487	-0.22746	-0.176592	-0.158268	-0.16298	-0.15237	-0.122971	-0.0949526	-0.0465477	0.0153737	0.0878066	0.156834	0.231452	0.293659	0.319852	0.335856	0.346429	0.363477	0.387436	0.411417	0.436777	0.447616	0.452341	0.455251	0.461426	0.463978	0.470016	0.491693	0.505116	0.519104	0.530455	0.535841	0.544038	0.555158	0.572239	0.580491	0.589377	0.597287	0.614546	0.645234	0.65797	0.664822	0.66826
1949	1	-0.0395421	-0.0561025	-0.128232	-0.198428	-0.176913	-0.181449	-0.205943	-0.20585	-0.16218	-0.145899	-0.150402	-0.140874	-0.113707	-0.0872009	-0.0415173	0.0173194	0.0865427	0.153041	0.225099	0.285672	0.312116	0.329109	0.340765	0.358748	0.383424	0.407862	0.433785	0.445698	0.451458	0.455405	0.462586	0.466354	0.47356	0.495887	0.51005	0.524677	0.536627	0.542577	0.551391	0.562968	0.580104	0.588357	0.597321	0.605241	0.62252	0.653353	0.666727	0.674274
1949	2	0.0226264	-0.00837328	-0.0311985	-0.0915327	-0.155049	-0.144341	-0.152922	-0.178082	-0.18129	-0.144468	-0.13125	-0.13666	-0.128963	-0.104561	-0.0801998	-0.037676	0.0176997	0.0833527	0.146808	0.215892	0.274311	0.300236	0.317106	0.328869	0.346729	0.371066	0.395186	0.420818	0.432882	0.438957	0.443239	0.450647	0.454724	0.462133	0.484241	0.498408	0.513031	0.525042	0.531093	0.540051	0.551713	0.568817	0.577213	0.586297	0.594348	0.611578	0.642099	0.655493
1949	3	-0.125404	-0.0514548	-0.0476006	-0.0559298	-0.0993596	-0.151148	-0.142663	-0.150561	-0.173396	-0.176957	-0.143984	-0.132029	-0.137093	-0.130016	-0.107217	-0.0840389	-0.0437298	0.0090376	0.0718743	0.132911	0.199578	0.256285	0.281968	0.298925	0.310983	0.328911	0.3531	0.377204	0.402712	0.415063	0.421565	0.426285	0.434025	0.438502	0.446201	0.468182	0.482439	0.497139	0.509286	0.515524	0.524696	0.536511	0.553651	0.562252	0.571517	0.579756	0.596994	0.627258
1949	4	-0.17074	-0.148836	-0.0918322	-0.079003	-0.0808906	-0.113143	-0.155841	-0.147947	-0.154561	-0.174926	-0.178202	-0.147959	-0.136751	-0.141254	-0.134477	-0.112879	-0.0905614	-0.0520878	-0.00155549	0.0588138	0.117706	0.1822	0.237351	0.262822	0.27986	0.292195	0.31019	0.334248	0.358459	0.383849	0.396473	0.403382	0.408521	0.41658	0.421441	0.429417	0.451279	0.465628	0.480407	0.492689	0.499154	0.508533	0.520495	0.537673	0.546479	0.555925	0.564356	0.581605
1949	5	-0.0531543	-0.112882	-0.117998	-0.0830176	-0.0746235	-0.0784678	-0.106725	-0.145175	-0.139337	-0.146213	-0.165624	-0.169508	-0.142248	-0.132275	-0.136858	-0.130822	-0.11069	-0.089647	-0.0531353	-0.0048918	0.053006	0.10973	0.172044	0.225574	0.250631	0.267547	0.279944	0.297825	0.321601	0.345685	0.370822	0.38355	0.39069	0.396074	0.404291	0.409377	0.417491	0.439143	0.453476	0.468233	0.480548	0.487146	0.496628	0.508645	0.525777	0.534699	0.544242	0.552782
1949	6	-0.0777542	-0.0659251	-0.102152	-0.109114	-0.0830531	-0.0761979	-0.0803314	-0.105101	-0.139788	-0.135116	-0.141854	-0.160188	-0.164313	-0.139348	-0.130265	-0.134777	-0.129258	-0.110303	-0.090339	-0.0554935	-0.00923578	0.046484	0.101281	0.16164	0.213705	0.238383	0.255185	0.267639	0.285418	0.308936	0.332925	0.357823	0.370645	0.377993	0.3836	0.391957	0.397248	0.405492	0.426955	0.441283	0.456026	0.468379	0.475119	0.484702	0.496774	0.513864	0.522896	0.532529
1949	7	0.300702	0.111094	0.0568164	0.000167587	-0.0254861	-0.017475	-0.0208464	-0.0323488	-0.0598959	-0.0958091	-0.0953838	-0.104699	-0.124421	-0.130745	-0.109477	-0.102598	-0.108385	-0.104532	-0.0877182	-0.0699291	-0.0375133	0.00610142	0.0590813	0.111427	0.169349	0.21946	0.243229	0.259443	0.271474	0.288709	0.311561	0.334982	0.359264	0.371805	0.379011	0.384512	0.392705	0.39791	0.406022	0.427086	0.441182	0.45569	0.467868	0.474449	0.483928	0.495861	0.512727	0.52169
1949	8	0.562459	0.433102	0.262588	0.184855	0.115513	0.0756565	0.0685431	0.055153	0.0356994	0.00399641	-0.0345343	-0.0389779	-0.0516168	-0.0735338	-0.0826513	-0.0654091	-0.0611586	-0.0687297	-0.0669716	-0.0526471	-0.0375231	-0.0078223	0.0328998	0.0829214	0.132596	0.187865	0.235788	0.258377	0.273754	0.285106	0.301558	0.323524	0.346101	0.369555	0.381604	0.388467	0.393673	0.401523	0.406473	0.414299	0.434835	0.448564	0.462705	0.474579	0.480834	0.490085	0.501759	0.518289
1949	9	0.326269	0.447973	0.401519	0.281501	0.215624	0.153044	0.113727	0.102996	0.0874099	0.0660475	0.0343201	-0.0037059	-0.0100713	-0.0237746	-0.0460646	-0.0562692	-0.0413916	-0.0385147	-0.046802	-0.046127	-0.0333241	-0.0199386	0.0079053	0.0465395	0.094342	0.141998	0.195226	0.241496	0.263315	0.278189	0.289171	0.305141	0.32651	0.348446	0.371342	0.383134	0.389865	0.394973	0.402672	0.40754	0.415243	0.435414	0.448928	0.46285	0.474558	0.480649	0.489797	0.501336
1949	10	0.470982	0.402398	0.462139	0.42551	0.324688	0.262647	0.202592	0.162172	0.147531	0.129207	0.105439	0.0728966	0.0346138	0.0260863	0.0109939	-0.0120542	-0.0235796	-0.011085	-0.00970087	-0.0189079	-0.0194537	-0.00824181	0.00328277	0.0292549	0.0658227	0.111455	0.157129	0.208358	0.252982	0.273954	0.288234	0.298736	0.314131	0.334826	0.355998	0.378263	0.389702	0.3962	0.401118	0.408583	0.413286	0.420795	0.440564	0.45381	0.46746	0.478947	0.484747	0.493738
1949	11	0.488742	0.482527	0.435585	0.475053	0.444873	0.358026	0.300311	0.243404	0.203136	0.186144	0.166141	0.141063	0.108136	0.0698693	0.0596583	0.0434896	0.0198846	0.00728824	0.017748	0.0178615	0.007879	0.00627639	0.0160846	0.026079	0.0503601	0.0850457	0.128689	0.172537	0.22192	0.265018	0.285197	0.298911	0.308952	0.323795	0.343844	0.36423	0.385889	0.396979	0.403241	0.407961	0.415189	0.419718	0.427026	0.446395	0.459371	0.472747	0.484009	0.489449
1949	12	0.406671	0.449365	0.460059	0.431907	0.466095	0.443691	0.369844	0.318097	0.265761	0.22742	0.209988	0.189802	0.16484	0.132454	0.0949409	0.0838634	0.0672558	0.0436096	0.0304586	0.0394333	0.038691	0.0282818	0.0259657	0.0347109	0.0435804	0.0664794	0.099576	0.141502	0.183764	0.231524	0.27329	0.292822	0.306088	0.315782	0.330184	0.3497	0.36942	0.390574	0.401403	0.407507	0.412102	0.419163	0.423582	0.430747	0.449776	0.462536	0.475693	0.48678
1950	1	0.485772	0.440214	0.4558	0.462271	0.43976	0.46778	0.44946	0.385373	0.338945	0.291508	0.255656	0.238585	0.218993	0.194879	0.163727	0.127611	0.116341	0.0999612	0.0767676	0.0635378	0.0715776	0.0707428	0.0605056	0.0581412	0.0664958	0.0747026	0.0967585	0.128908	0.169685	0.210952	0.257791	0.299047	0.318702	0.332125	0.341978	0.356402	0.375822	0.395303	0.416385	0.427208	0.433097	0.437371	0.44417	0.448307	0.455279	0.474248	0.487269	0.5007
1950	2	0.544658	0.516024	0.474024	0.47773	0.479295	0.458641	0.481014	0.464255	0.406295	0.362896	0.318096	0.283375	0.265825	0.24596	0.221829	0.191023	0.155461	0.143416	0.126608	0.103329	0.0895764	0.0962709	0.0946324	0.0839671	0.0809122	0.0882508	0.0953895	0.116113	0.146719	0.185822	0.225522	0.270745	0.310644	0.329596	0.34252	0.351969	0.365903	0.384741	0.403488	0.424017	0.434532	0.440228	0.444349	0.450952	0.454949	0.461748	0.48034	0.4931
1950	3	0.513694	0.530482	0.516773	0.483877	0.48518	0.485694	0.467649	0.486804	0.471949	0.419572	0.379347	0.337365	0.304174	0.28671	0.267042	0.243271	0.21313	0.178385	0.165917	0.148957	0.125816	0.111777	0.1174	0.115159	0.104231	0.100655	0.107155	0.113501	0.133061	0.162291	0.199877	0.23815	0.28189	0.320545	0.338868	0.351351	0.360451	0.373947	0.392256	0.410323	0.430347	0.440593	0.446129	0.450128	0.456564	0.460451	0.467101	0.485343
1950	4	0.584886	0.552119	0.552119	0.537333	0.50553	0.503338	0.501553	0.484181	0.499944	0.485798	0.43734	0.399353	0.359482	0.327411	0.309873	0.29025	0.266676	0.23704	0.202959	0.190052	0.172898	0.149828	0.135479	0.140072	0.137237	0.126026	0.121928	0.127607	0.133274	0.151697	0.179584	0.215689	0.252563	0.294846	0.332269	0.349949	0.361975	0.370705	0.383744	0.401509	0.418912	0.43841	0.448357	0.453705	0.457558	0.463805	0.46756	0.474041
1950	5	1.15034	0.880028	0.763447	0.712656	0.670213	0.620532	0.602754	0.589448	0.565071	0.572278	0.55372	0.504258	0.464673	0.423798	0.39015	0.370307	0.348727	0.323267	0.292424	0.257457	0.242869	0.224389	0.200319	0.184715	0.187504	0.183378	0.171164	0.165893	0.17017	0.174424	0.191214	0.217315	0.251544	0.286646	0.327121	0.36296	0.379631	0.390865	0.398876	0.411131	0.428043	0.444432	0.463107	0.472458	0.477325	0.480751	0.486542	0.489905
1950	6	1.6248	1.39737	1.14647	0.99754	0.91288	0.846184	0.778079	0.743597	0.717026	0.683418	0.680614	0.655695	0.602987	0.559991	0.516541	0.479935	0.456641	0.432036	0.403538	0.370517	0.333754	0.316763	0.296284	0.27056	0.253121	0.253631	0.247782	0.234109	0.227251	0.229756	0.23216	0.246988	0.271002	0.303083	0.336152	0.374571	0.408585	0.423997	0.43422	0.441283	0.452531	0.468379	0.483493	0.50114	0.509686	0.513864	0.516663	0.521804
1950	7	1.73294	1.68648	1.52035	1.30842	1.161	1.06578	0.988776	0.911178	0.8666	0.831277	0.791339	0.781042	0.75134	0.696335	0.65077	0.605342	0.566377	0.540232	0.513096	0.48188	0.447002	0.408695	0.389586	0.367332	0.340131	0.321038	0.319473	0.312046	0.297032	0.288709	0.289567	0.290215	0.303204	0.325254	0.355305	0.386443	0.422906	0.455176	0.469384	0.478642	0.484794	0.495073	0.509897	0.523734	0.540389	0.548155	0.551662	0.553848
1950	8	1.83016	1.78928	1.74503	1.61011	1.4278	1.28846	1.19097	1.1098	1.02732	0.976468	0.935197	0.890815	0.874765	0.8414	0.784748	0.737219	0.690276	0.649423	0.620915	0.591655	0.557993	0.521546	0.481933	0.460967	0.437151	0.408648	0.388077	0.384625	0.375763	0.359531	0.349864	0.349196	0.348177	0.359439	0.37963	0.407747	0.437034	0.471616	0.502206	0.515257	0.52359	0.528869	0.538212	0.552046	0.564629	0.580322	0.587331	0.590186
1950	9	1.65837	1.75748	1.76308	1.74217	1.63797	1.48446	1.35898	1.26657	1.18739	1.10523	1.05261	1.00905	0.962972	0.943709	0.908623	0.8518	0.803673	0.756361	0.714728	0.684926	0.654487	0.619276	0.582003	0.541732	0.519542	0.494715	0.465404	0.443833	0.438975	0.429066	0.411969	0.401301	0.399446	0.397005	0.406875	0.425537	0.452037	0.479769	0.512755	0.541923	0.554028	0.561614	0.566194	0.574771	0.587784	0.59931	0.614198	0.620591
1950	10	1.74925	1.72039	1.77975	1.78724	1.77159	1.68273	1.54703	1.43089	1.34216	1.26443	1.18245	1.12837	1.08288	1.03533	1.01323	0.976529	0.919405	0.870643	0.822945	0.780562	0.749555	0.718009	0.681286	0.64321	0.602275	0.57892	0.553115	0.523002	0.500466	0.494284	0.483368	0.465415	0.45377	0.450768	0.446912	0.455452	0.472662	0.497629	0.523887	0.555365	0.583184	0.594378	0.601244	0.605142	0.612976	0.625194	0.635637	0.64975
1950	11	1.70582	1.73707	1.73222	1.78423	1.79695	1.78776	1.71233	1.59231	1.48563	1.40176	1.32684	1.24645	1.19227	1.14604	1.09794	1.07396	1.03631	0.979331	0.930382	0.882671	0.839911	0.808078	0.77576	0.737987	0.699369	0.657991	0.633715	0.607146	0.576422	0.553117	0.545822	0.534055	0.515384	0.502899	0.498892	0.493728	0.501084	0.51699	0.540568	0.565486	0.595584	0.622166	0.632529	0.638734	0.642014	0.649168	0.660657	0.670038
1950	12	1.63697	1.67695	1.71405	1.7226	1.77303	1.79123	1.78866	1.72526	1.61921	1.52192	1.4437	1.37261	1.29496	1.24185	1.19594	1.14821	1.12324	1.08535	1.02906	0.980434	0.933133	0.890419	0.85819	0.825492	0.787115	0.748279	0.706751	0.68185	0.65478	0.623692	0.599859	0.591694	0.579276	0.560081	0.546943	0.542116	0.535841	0.542189	0.556966	0.579324	0.603057	0.631929	0.657412	0.667057	0.672694	0.675447	0.682015	0.692866
1951	1	1.36091	1.49073	1.56488	1.62151	1.64871	1.7056	1.73364	1.74136	1.69259	1.60305	1.51833	1.44917	1.38534	1.31379	1.26493	1.22227	1.17755	1.15417	1.11819	1.06453	1.01812	0.973378	0.932597	0.901919	0.870693	0.833192	0.795524	0.755237	0.73086	0.704353	0.673964	0.650804	0.643053	0.63098	0.612088	0.599026	0.594054	0.587316	0.59335	0.607624	0.629105	0.651836	0.679782	0.70435	0.713441	0.718915	0.72182	0.728513
1951	2	1.35637	1.36053	1.44516	1.51356	1.57119	1.60468	1.66257	1.69534	1.70905	1.67033	1.59247	1.51695	1.45446	1.39589	1.32882	1.28284	1.24227	1.19949	1.17672	1.14185	1.08999	1.04495	1.00147	0.961609	0.93139	0.900584	0.863365	0.826213	0.786454	0.762106	0.735687	0.70548	0.682306	0.674174	0.661876	0.642883	0.629579	0.624182	0.616766	0.622164	0.63566	0.656253	0.678116	0.70513	0.728874	0.737491	0.742604	0.74519
1951	3	1.61699	1.49021	1.45047	1.49006	1.53682	1.58243	1.61137	1.66341	1.69473	1.7093	1.67584	1.60563	1.53624	1.47808	1.42295	1.35881	1.31459	1.27521	1.23363	1.21093	1.17663	1.12603	1.0819	1.03928	0.999988	0.969925	0.939262	0.902101	0.865212	0.825744	0.801229	0.774713	0.74451	0.721164	0.712518	0.699874	0.680651	0.666982	0.661048	0.652811	0.657475	0.670103	0.689726	0.710642	0.736649	0.759496	0.767564	0.772247
1951	4	1.86282	1.74888	1.6248	1.56404	1.57227	1.59872	1.6303	1.65112	1.69475	1.72168	1.73423	1.70298	1.63757	1.5721	1.51659	1.46354	1.40116	1.35784	1.31898	1.27799	1.25492	1.22073	1.17091	1.12729	1.0852	1.04616	1.016	0.985256	0.947987	0.911154	0.871786	0.846946	0.820187	0.789847	0.766204	0.756944	0.743864	0.724315	0.710193	0.703639	0.694514	0.698367	0.710056	0.728645	0.748556	0.773503	0.795401	0.802862
1951	5	1.95216	1.93068	1.84012	1.72878	1.6628	1.65371	1.66639	1.68706	1.70079	1.7369	1.75931	1.76939	1.73945	1.67764	1.61503	1.56139	1.5098	1.44858	1.4058	1.36721	1.32654	1.303	1.26878	1.21952	1.17624	1.13452	1.09559	1.06524	1.03433	0.996784	0.9599	0.920518	0.895269	0.868166	0.837575	0.813543	0.80362	0.790051	0.770121	0.755503	0.748305	0.738286	0.741318	0.75207	0.769635	0.788552	0.81245	0.833401
1951	6	1.68152	1.82749	1.86789	1.82335	1.74236	1.68877	1.6785	1.68856	1.70612	1.71804	1.75087	1.77179	1.78168	1.7544	1.69686	1.63784	1.58683	1.53746	1.47816	1.43669	1.39905	1.35931	1.33594	1.30224	1.254	1.21147	1.17046	1.13203	1.10189	1.07116	1.03375	0.997128	0.958018	0.932643	0.90545	0.874844	0.850657	0.840316	0.826484	0.806394	0.791493	0.783865	0.773214	0.775632	0.785657	0.802399	0.820512	0.843544
1951	7	1.61841	1.65785	1.77056	1.82261	1.80134	1.74121	1.69856	1.68955	1.69934	1.71574	1.72712	1.75787	1.77801	1.78817	1.76353	1.70994	1.65439	1.60605	1.55897	1.50163	1.4616	1.42506	1.38638	1.36338	1.33035	1.28321	1.24153	1.2013	1.16347	1.13363	1.10321	1.06603	1.02977	0.991032	0.965646	0.938464	0.907938	0.883691	0.873044	0.859049	0.838891	0.823799	0.815838	0.804633	0.806541	0.815944	0.831968	0.849379
1951	8	1.48452	1.55852	1.61032	1.71187	1.77047	1.76538	1.72193	1.68958	1.68361	1.69489	1.71168	1.72364	1.75341	1.77351	1.78441	1.76247	1.71275	1.66071	1.61518	1.57055	1.51531	1.47695	1.44175	1.40437	1.38199	1.34985	1.304	1.26336	1.22408	1.18703	1.1577	1.12775	1.09101	1.05528	1.01707	0.991847	0.96483	0.934532	0.910372	0.89956	0.88553	0.865432	0.850274	0.842106	0.830494	0.832013	0.840914	0.856336
1951	9	1.65837	1.58294	1.60753	1.63997	1.72022	1.77246	1.771	1.7348	1.70676	1.70049	1.71084	1.72626	1.73723	1.76498	1.78398	1.79459	1.77425	1.72739	1.67796	1.63452	1.5917	1.53793	1.50074	1.46645	1.42997	1.40791	1.37634	1.33147	1.29161	1.25304	1.21654	1.18749	1.15782	1.12119	1.08581	1.04798	1.02279	0.995833	0.965651	0.94148	0.930433	0.916296	0.896176	0.880878	0.87244	0.860342	0.861424	0.869782
1951	10	1.86541	1.77894	1.70111	1.69847	1.71231	1.77207	1.81407	1.81056	1.77636	1.74896	1.74021	1.74803	1.76083	1.76975	1.79466	1.81168	1.82107	1.80126	1.75625	1.70853	1.66637	1.62467	1.57166	1.53512	1.50126	1.46525	1.44316	1.41182	1.36756	1.32815	1.29	1.25373	1.22472	1.19507	1.15827	1.123	1.08532	1.06	1.03294	1.00272	0.978398	0.967019	0.952686	0.93244	0.916908	0.90812	0.895392	0.89598
1951	11	1.82168	1.85372	1.81077	1.75448	1.74911	1.75778	1.80699	1.84368	1.84019	1.80883	1.78301	1.77306	1.77942	1.79053	1.79812	1.82086	1.83637	1.84488	1.82572	1.78253	1.73646	1.69558	1.65499	1.60285	1.56699	1.53361	1.49809	1.47605	1.44501	1.4014	1.3625	1.32478	1.28878	1.25984	1.23023	1.19325	1.15813	1.12062	1.0952	1.06806	1.03783	1.01339	1.00171	0.987199	0.96685	0.951114	0.942013	0.92865
1951	12	1.69553	1.7646	1.81197	1.79675	1.76104	1.76107	1.77137	1.81649	1.85151	1.85003	1.82268	1.79968	1.79006	1.79628	1.80684	1.81408	1.83558	1.85032	1.85855	1.84043	1.79929	1.75512	1.71575	1.67651	1.62554	1.5906	1.55794	1.52314	1.50138	1.47085	1.42808	1.38988	1.35275	1.31721	1.28851	1.25914	1.22217	1.18735	1.15016	1.12479	1.09772	1.0676	1.04317	1.03131	1.01671	0.99636	0.980519	0.971203
1952	1	1.71084	1.69492	1.73992	1.78286	1.77903	1.75549	1.75949	1.77165	1.81436	1.84924	1.85075	1.82828	1.80928	1.8014	1.80899	1.8205	1.82886	1.85074	1.86602	1.87521	1.85942	1.82215	1.78141	1.74531	1.70913	1.66051	1.62775	1.59721	1.56416	1.54374	1.51484	1.47418	1.438	1.40247	1.36819	1.3404	1.31175	1.27505	1.24087	1.20413	1.17852	1.15102	1.12064	1.09579	1.08358	1.06907	1.0492	1.03377
1952	2	1.64616	1.68074	1.67814	1.71773	1.75897	1.76269	1.74815	1.75573	1.76978	1.81079	1.84498	1.84852	1.82964	1.81345	1.80662	1.81471	1.82634	1.83495	1.85627	1.87134	1.8807	1.86615	1.83091	1.79209	1.75757	1.72283	1.67558	1.64393	1.61429	1.58216	1.56221	1.53398	1.49428	1.45893	1.42412	1.39047	1.3631	1.33485	1.29837	1.26466	1.22843	1.20307	1.17583	1.14574	1.12106	1.10881	1.09433	1.07456
1952	3	1.50089	1.57743	1.62548	1.63583	1.67698	1.71947	1.72993	1.72334	1.73503	1.75187	1.79264	1.82722	1.83334	1.81832	1.80528	1.8001	1.80928	1.82161	1.83099	1.8523	1.86762	1.87751	1.86446	1.83141	1.79467	1.76191	1.7288	1.68318	1.65282	1.62428	1.59323	1.57393	1.54653	1.50792	1.47351	1.43955	1.40662	1.37979	1.35206	1.31593	1.28281	1.24719	1.22218	1.1953	1.1656	1.14119	1.129	1.11463
1952	4	1.45632	1.48625	1.54681	1.59336	1.60742	1.64761	1.68924	1.70313	1.70142	1.71562	1.73423	1.77452	1.80918	1.81736	1.80557	1.79523	1.79156	1.80173	1.81477	1.8249	1.84623	1.86179	1.87217	1.86053	1.8295	1.7947	1.76362	1.73207	1.68811	1.65904	1.6316	1.60162	1.58299	1.55644	1.51892	1.48544	1.45234	1.42018	1.39392	1.36673	1.33104	1.29853	1.26354	1.23891	1.21245	1.18318	1.15909	1.14699
1952	5	1.20763	1.34707	1.40953	1.47849	1.53285	1.55534	1.59888	1.64257	1.66096	1.66451	1.68191	1.7031	1.74419	1.77986	1.79054	1.78216	1.77476	1.77299	1.78459	1.79876	1.81	1.83178	1.84796	1.85917	1.84911	1.82015	1.78737	1.75805	1.72816	1.68593	1.65823	1.63198	1.60311	1.5852	1.5595	1.52305	1.49051	1.45827	1.42691	1.40126	1.37468	1.33953	1.30767	1.27336	1.24919	1.2232	1.19443	1.17071
1952	6	0.944	1.08187	1.22448	1.30727	1.38692	1.4509	1.48317	1.53234	1.58003	1.60379	1.61299	1.63423	1.65864	1.70133	1.73855	1.75201	1.74717	1.74288	1.74336	1.75674	1.77236	1.78496	1.80755	1.82466	1.83693	1.82859	1.80175	1.77109	1.74364	1.71553	1.67521	1.64899	1.62404	1.59639	1.5793	1.55454	1.51924	1.48775	1.45648	1.42604	1.40113	1.37527	1.34081	1.30971	1.27618	1.25256	1.22713	1.19893
1952	7	1.4466	1.19971	1.21235	1.29372	1.35076	1.41347	1.4677	1.49499	1.53948	1.5834	1.60605	1.61545	1.63611	1.66002	1.70127	1.73744	1.75124	1.74764	1.74446	1.74526	1.75882	1.77448	1.7872	1.80952	1.82657	1.83896	1.8314	1.80584	1.77647	1.75014	1.72309	1.6839	1.65855	1.63433	1.60738	1.59065	1.5664	1.53183	1.50099	1.47039	1.44053	1.41605	1.39061	1.35646	1.32584	1.2928	1.26948	1.24437
1952	8	1.83016	1.64506	1.41786	1.3775	1.41598	1.44745	1.49072	1.53148	1.54969	1.58624	1.62358	1.6424	1.64951	1.66751	1.68903	1.72726	1.76107	1.77382	1.77016	1.7669	1.76683	1.77963	1.7945	1.8066	1.828	1.84435	1.85627	1.84894	1.82415	1.79558	1.76993	1.74352	1.70497	1.6801	1.65627	1.62972	1.61307	1.58906	1.55495	1.52456	1.49441	1.46495	1.44071	1.41551	1.38145	1.35113	1.31844	1.29525
1952	9	1.60048	1.72839	1.64642	1.47935	1.43821	1.4646	1.48775	1.52336	1.55839	1.57295	1.60577	1.6398	1.65699	1.66344	1.68029	1.70073	1.73721	1.76975	1.78234	1.77933	1.77662	1.77635	1.78899	1.80358	1.81552	1.83644	1.8525	1.86433	1.8575	1.83366	1.80604	1.78119	1.75555	1.71773	1.69349	1.67023	1.64422	1.62782	1.60422	1.5707	1.54085	1.51127	1.4823	1.4584	1.43355	1.3997	1.36977	1.33751
1952	10	0.877816	1.25189	1.46519	1.47651	1.38034	1.36506	1.40058	1.43089	1.47108	1.50978	1.52829	1.56369	1.59966	1.61935	1.62843	1.64703	1.66897	1.70611	1.73941	1.75362	1.75278	1.75204	1.75309	1.76689	1.78243	1.79529	1.81675	1.83344	1.84602	1.84042	1.81807	1.79191	1.76837	1.74395	1.70741	1.68426	1.66199	1.63695	1.62124	1.59843	1.56587	1.5369	1.50817	1.48001	1.45676	1.43254	1.39925	1.37
1952	11	0.256813	0.570085	0.926856	1.1744	1.24668	1.20802	1.2217	1.27233	1.31514	1.36475	1.41133	1.4375	1.47871	1.51943	1.54392	1.55751	1.57965	1.60469	1.64399	1.67934	1.69628	1.69855	1.70065	1.70409	1.7199	1.73719	1.75167	1.77435	1.79233	1.80628	1.80244	1.78196	1.75767	1.73582	1.713	1.67813	1.65643	1.6355	1.61174	1.59704	1.57532	1.54397	1.51612	1.48842	1.46128	1.4389	1.41554	1.38305
1952	12	0.289451	0.27392	0.47966	0.773225	1.00578	1.09748	1.08806	1.1169	1.17501	1.2247	1.27963	1.33094	1.36227	1.40731	1.45121	1.4792	1.49623	1.521	1.54838	1.58924	1.6261	1.64519	1.65002	1.65448	1.65992	1.67736	1.69607	1.7119	1.73558	1.75465	1.76978	1.76751	1.74874	1.72618	1.70589	1.68456	1.65124	1.63088	1.61121	1.58866	1.57491	1.55422	1.52401	1.4972	1.47047	1.44428	1.42272	1.40017
1953	1	0.193952	0.235867	0.24168	0.403553	0.653169	0.867179	0.966701	0.976386	1.0159	1.07979	1.13512	1.19466	1.25044	1.28694	1.33609	1.38366	1.41577	1.43708	1.4652	1.49565	1.53897	1.57884	1.60139	1.61028	1.61865	1.62722	1.64756	1.66915	1.68749	1.71338	1.7349	1.75284	1.7538	1.73798	1.71814	1.70023	1.68102	1.64957	1.6311	1.613	1.59136	1.57806	1.55803	1.52842	1.50233	1.47671	1.45206	1.43194
1953	2	0.254662	0.224713	0.240864	0.244211	0.373588	0.587117	0.780763	0.879752	0.899167	0.943426	1.00873	1.06613	1.1273	1.18483	1.22402	1.27496	1.32413	1.35838	1.38196	1.41183	1.44385	1.48809	1.52882	1.55288	1.56368	1.57383	1.58398	1.60557	1.62824	1.64765	1.67429	1.69664	1.71548	1.71772	1.70341	1.68513	1.66865	1.65083	1.62087	1.60368	1.5868	1.56639	1.55408	1.53511	1.50668	1.48165	1.45698	1.43325
1953	3	0.223227	0.23954	0.22488	0.23588	0.239699	0.348549	0.535447	0.711697	0.807968	0.833366	0.880256	0.945836	1.00421	1.06612	1.12459	1.16572	1.21787	1.26816	1.30411	1.3296	1.36092	1.39424	1.4392	1.48061	1.50598	1.51846	1.5302	1.54184	1.56455	1.5882	1.60858	1.63589	1.659	1.67865	1.68208	1.66918	1.65236	1.63723	1.62072	1.59217	1.5762	1.56049	1.54124	1.52988	1.51194	1.48465	1.46065	1.43691
1953	4	0.352423	0.289297	0.278959	0.258543	0.259259	0.258731	0.34987	0.513922	0.673545	0.764557	0.792144	0.839119	0.903263	0.961022	1.02227	1.08043	1.12226	1.17461	1.22517	1.262	1.28863	1.32073	1.35473	1.3999	1.44155	1.46773	1.48144	1.49437	1.50717	1.53066	1.55497	1.57604	1.60377	1.6274	1.64764	1.65203	1.64034	1.6248	1.61084	1.59546	1.56816	1.55325	1.53854	1.52033	1.5098	1.49277	1.46653	1.44345
1953	5	0.176154	0.266832	0.254226	0.255928	0.244634	0.246457	0.248053	0.32977	0.478698	0.626605	0.714147	0.744095	0.791752	0.855187	0.912816	0.973838	1.03203	1.07473	1.12752	1.17857	1.21637	1.24424	1.27725	1.31208	1.35763	1.39962	1.42669	1.44164	1.45578	1.46976	1.49407	1.5191	1.54085	1.569	1.59311	1.61389	1.61916	1.60859	1.59425	1.58139	1.5671	1.54104	1.52714	1.5134	1.49619	1.48648	1.47034	1.44511
1953	6	0.660246	0.42199	0.405217	0.363151	0.34385	0.320589	0.310684	0.304413	0.371697	0.502894	0.636465	0.71687	0.745042	0.790091	0.850281	0.905377	0.964013	1.02027	1.06183	1.11339	1.16339	1.20076	1.22862	1.26142	1.29602	1.34101	1.38256	1.4097	1.42512	1.43972	1.45412	1.47859	1.50372	1.52557	1.55361	1.57771	1.59855	1.60426	1.59444	1.58092	1.56879	1.55522	1.52997	1.51674	1.50365	1.48711	1.47792	1.46237
1953	7	0.98834	0.827372	0.615431	0.558876	0.496674	0.459644	0.424148	0.40204	0.386753	0.440038	0.554559	0.674167	0.746608	0.771504	0.812746	0.868779	0.920429	0.975845	1.02936	1.06879	1.11836	1.16662	1.20288	1.23006	1.26208	1.2959	1.33985	1.38053	1.4073	1.42272	1.43736	1.45169	1.47595	1.50083	1.52249	1.55013	1.57395	1.5946	1.60051	1.59121	1.57828	1.56666	1.5536	1.52887	1.51611	1.50347	1.48742	1.47858
1953	8	1.02356	1.01034	0.89809	0.723112	0.659472	0.592699	0.548452	0.507228	0.477982	0.457082	0.499989	0.601263	0.709377	0.775117	0.797196	0.835074	0.887381	0.935895	0.988352	1.03931	1.0766	1.12425	1.1708	1.20595	1.23243	1.26361	1.29663	1.33954	1.37933	1.40568	1.42105	1.43566	1.44987	1.47387	1.49847	1.51989	1.54712	1.57063	1.59106	1.59713	1.58834	1.57595	1.56481	1.55225	1.52802	1.5157	1.5035	1.48792
1953	9	0.73181	0.884595	0.926829	0.865928	0.732986	0.679779	0.62053	0.579104	0.539638	0.509753	0.488199	0.525648	0.61822	0.718454	0.779979	0.80093	0.837022	0.88704	0.933692	0.984345	1.03375	1.06983	1.11634	1.16189	1.19651	1.22277	1.2536	1.28627	1.32857	1.36783	1.39406	1.40962	1.42442	1.4387	1.46268	1.48723	1.50865	1.53571	1.55913	1.57954	1.58593	1.57774	1.56602	1.55546	1.54349	1.51989	1.50811	1.49645
1953	10	0.296594	0.519596	0.698207	0.780854	0.763637	0.66993	0.633621	0.587719	0.554887	0.522018	0.496143	0.477744	0.513766	0.601603	0.697237	0.756892	0.778361	0.814226	0.863387	0.909475	0.959508	1.00843	1.0443	1.09058	1.13594	1.1707	1.19733	1.22837	1.26121	1.30343	1.34259	1.36907	1.38513	1.40041	1.41508	1.43933	1.46413	1.48581	1.51298	1.53657	1.55721	1.56412	1.55668	1.54577	1.53595	1.5247	1.50187	1.49078
1953	11	-0.149145	0.0738597	0.298002	0.489936	0.600478	0.618069	0.558696	0.540714	0.510204	0.488587	0.464843	0.445891	0.432972	0.470177	0.555944	0.649258	0.708735	0.731953	0.768769	0.818148	0.864649	0.914958	0.964202	1.00077	1.04752	1.09331	1.12875	1.15623	1.18795	1.22143	1.264	1.30341	1.33047	1.34731	1.36335	1.37872	1.40352	1.42883	1.45101	1.47852	1.50251	1.52357	1.53115	1.52457	1.51459	1.50562	1.49523	1.47331
1953	12	-0.0622595	-0.106277	0.0287761	0.20927	0.382128	0.493992	0.525627	0.485497	0.477736	0.456661	0.442084	0.424344	0.410164	0.400922	0.438294	0.521506	0.61212	0.670855	0.695133	0.732342	0.781511	0.828003	0.878204	0.927414	0.964355	1.01123	1.05714	1.09298	1.12104	1.15321	1.1871	1.22984	1.26937	1.29686	1.31435	1.33102	1.34693	1.37217	1.39788	1.42048	1.44825	1.47256	1.49396	1.50212	1.49631	1.48716	1.47897	1.46935
1954	1	-0.156302	-0.114503	-0.128232	-0.0222148	0.131452	0.28802	0.397727	0.438421	0.413424	0.414701	0.402264	0.394503	0.382908	0.373953	0.368948	0.407249	0.48877	0.577619	0.636315	0.66227	0.70061	0.75073	0.798237	0.849539	0.899978	0.938228	0.986276	1.03354	1.07074	1.10034	1.13407	1.16974	1.2142	1.25515	1.2842	1.30324	1.32132	1.33841	1.36487	1.39161	1.41469	1.44259	1.4672	1.4888	1.49747	1.4927	1.4851	1.47841
1954	2	-0.151422	-0.15407	-0.128375	-0.135331	-0.0493079	0.0830388	0.224042	0.328251	0.372531	0.356784	0.363024	0.355963	0.352474	0.344812	0.339271	0.336902	0.375111	0.4543	0.540669	0.598551	0.625255	0.663768	0.713497	0.760807	0.811815	0.862032	0.900517	0.948534	0.995773	1.03324	1.06326	1.0973	1.13321	1.17768	1.21863	1.248	1.2676	1.28623	1.30384	1.33069	1.3578	1.38131	1.40951	1.43448	1.45646	1.46572	1.46169	1.45489
1954	3	-0.241631	-0.196972	-0.183858	-0.158076	-0.157825	-0.0825528	0.0353678	0.164403	0.263584	0.310022	0.301414	0.311577	0.30897	0.309112	0.304884	0.302416	0.302463	0.34066	0.417794	0.50195	0.559122	0.586544	0.625245	0.674627	0.721767	0.772516	0.822541	0.861361	0.909364	0.956601	0.994323	1.02477	1.05911	1.09527	1.13974	1.18069	1.21039	1.23053	1.2497	1.26781	1.29504	1.32252	1.34645	1.37496	1.40028	1.42264	1.43249	1.4292
1954	4	-0.287022	-0.265691	-0.228461	-0.211106	-0.186469	-0.181655	-0.113692	-0.00662662	0.112615	0.206992	0.254365	0.251033	0.264064	0.26493	0.267958	0.266539	0.266676	0.26877	0.306883	0.38209	0.46416	0.520599	0.548591	0.587386	0.636367	0.683273	0.733709	0.783492	0.82267	0.870598	0.917778	0.955689	0.986492	1.02107	1.05742	1.10185	1.14277	1.17275	1.19338	1.21304	1.23165	1.25921	1.28701	1.31133	1.34012	1.36577	1.3885	1.39891
1954	5	0.405428	0.0623818	-0.0396277	-0.0682793	-0.0864491	-0.088315	-0.0982765	-0.0486905	0.0401162	0.143636	0.227287	0.269491	0.265551	0.277012	0.277233	0.279562	0.277768	0.277392	0.279005	0.31504	0.386785	0.465444	0.519792	0.546964	0.584642	0.632234	0.677927	0.72714	0.775821	0.814319	0.861369	0.907735	0.945097	0.975535	1.00967	1.04556	1.08938	1.12976	1.15949	1.18009	1.19973	1.21827	1.24568	1.27336	1.29762	1.3263	1.35188	1.3746
1954	6	0.660246	0.536771	0.268633	0.141794	0.082978	0.0428482	0.0216815	-0.000851503	0.0329389	0.105671	0.19491	0.2682	0.304634	0.298879	0.30792	0.306576	0.307386	0.304442	0.302758	0.303259	0.336816	0.404889	0.479964	0.531939	0.557909	0.594142	0.640098	0.684323	0.732078	0.779427	0.816959	0.862892	0.908213	0.944787	0.974624	1.0081	1.04332	1.08636	1.12608	1.15541	1.17581	1.19529	1.21357	1.2407	1.26811	1.29218	1.32059	1.34597
1954	7	0.587254	0.626847	0.557652	0.353058	0.235615	0.171401	0.124646	0.0949839	0.0667781	0.0908538	0.152505	0.231326	0.296948	0.329285	0.322617	0.330066	0.327817	0.327699	0.324098	0.321488	0.321286	0.352866	0.417831	0.489827	0.539794	0.564803	0.599828	0.64437	0.687327	0.733811	0.779992	0.816697	0.861648	0.906052	0.941947	0.971271	1.00417	1.03882	1.08118	1.12031	1.14933	1.16959	1.18895	1.20702	1.23392	1.26112	1.28505	1.31326
1954	8	0.274205	0.433102	0.512968	0.490374	0.340213	0.244708	0.188533	0.145578	0.116123	0.0885817	0.108757	0.1643	0.23675	0.297803	0.328277	0.322248	0.329479	0.327529	0.327584	0.324298	0.321652	0.321581	0.352036	0.414735	0.484404	0.532986	0.557544	0.591843	0.635398	0.677496	0.723092	0.768456	0.8047	0.84898	0.892759	0.928241	0.957291	0.989853	1.02414	1.06601	1.10475	1.13362	1.1539	1.17332	1.19137	1.2182	1.24534	1.26926
1954	9	-0.137332	0.0694709	0.245838	0.354566	0.368498	0.26238	0.191046	0.148345	0.114412	0.0903632	0.0675349	0.087925	0.141118	0.210416	0.269456	0.29997	0.295942	0.30421	0.303678	0.304945	0.302903	0.30117	0.302047	0.332244	0.393568	0.46173	0.509611	0.534283	0.568397	0.611453	0.653156	0.698299	0.74325	0.779362	0.823345	0.866858	0.902253	0.931333	0.963847	0.998047	1.0397	1.07827	1.1072	1.1277	1.14735	1.16563	1.19256	1.21982
1954	10	-0.28484	-0.213032	-0.0494592	0.114522	0.229765	0.262647	0.185348	0.131772	0.1	0.0739607	0.0551986	0.0370194	0.0583374	0.110212	0.177381	0.235145	0.266053	0.264062	0.27351	0.274488	0.277071	0.276365	0.27565	0.277591	0.307772	0.368067	0.435066	0.482483	0.507405	0.541494	0.584216	0.625669	0.670502	0.71517	0.751246	0.795044	0.838397	0.873789	0.902978	0.935531	0.969732	1.01126	1.04974	1.0788	1.09957	1.11949	1.13801	1.16512
1954	11	-0.381167	-0.334911	-0.272107	-0.13526	0.0138886	0.127953	0.171103	0.113791	0.073468	0.050335	0.0308623	0.0170496	0.00302936	0.0253849	0.0763425	0.141843	0.19864	0.230022	0.229952	0.240558	0.24299	0.246854	0.247448	0.247896	0.250892	0.281141	0.340571	0.40657	0.453628	0.478846	0.512972	0.55543	0.5967	0.641287	0.685728	0.721778	0.765439	0.808678	0.844097	0.873417	0.906033	0.940256	0.981669	1.02007	1.04926	1.07029	1.09049	1.1092
1954	12	-0.472686	-0.428053	-0.38301	-0.325183	-0.205758	-0.0694644	0.0409203	0.0897974	0.0469208	0.0167389	0.000509559	-0.0134938	-0.022784	-0.0331219	-0.00975352	0.0404874	0.104581	0.160571	0.192433	0.194153	0.205853	0.209662	0.214751	0.216593	0.218246	0.222269	0.252623	0.311275	0.376361	0.423111	0.448636	0.482824	0.525059	0.566188	0.610574	0.654836	0.690901	0.734465	0.777628	0.813112	0.842593	0.875305	0.909583	0.950919	0.989259	1.0186	1.0399	1.06039
1955	1	-0.565029	-0.523364	-0.478753	-0.433408	-0.378568	-0.271362	-0.145566	-0.0390737	0.0139084	-0.0165131	-0.0375986	-0.0473008	-0.0558414	-0.0603342	-0.0666509	-0.0417686	0.00832114	0.0716515	0.127336	0.160121	0.164096	0.177657	0.183482	0.190524	0.194339	0.197722	0.203325	0.234511	0.293112	0.35808	0.405334	0.432036	0.467283	0.510216	0.552066	0.597069	0.641908	0.678655	0.72287	0.76659	0.802345	0.83197	0.864887	0.899252	0.940726	0.97954	1.00986	1.03222
1955	2	-0.615645	-0.591238	-0.556021	-0.514962	-0.472314	-0.421195	-0.324298	-0.208316	-0.106987	-0.0527639	-0.0750752	-0.0899841	-0.0952579	-0.100066	-0.101176	-0.104714	-0.0791119	-0.0297135	0.0323362	0.0872483	0.120367	0.125832	0.14027	0.14726	0.155345	0.160244	0.164768	0.171299	0.20256	0.26041	0.324487	0.371407	0.398346	0.433588	0.476257	0.517932	0.562708	0.607347	0.644107	0.688208	0.731844	0.767686	0.797512	0.830557	0.865012	0.906425	0.945168	0.9756
1955	3	-0.474111	-0.546267	-0.553759	-0.537533	-0.508664	-0.474564	-0.430946	-0.345569	-0.240634	-0.146517	-0.093871	-0.111394	-0.122702	-0.125534	-0.128245	-0.127422	-0.129358	-0.103869	-0.0557639	0.00453113	0.0581985	0.091132	0.0975369	0.112416	0.120136	0.128868	0.134484	0.139873	0.14701	0.17809	0.234997	0.298013	0.344413	0.371389	0.406449	0.44871	0.490062	0.534468	0.578768	0.61537	0.659222	0.702643	0.738442	0.768346	0.801402	0.835841	0.877096	0.915683
1955	4	-0.345166	-0.411772	-0.482231	-0.504705	-0.503245	-0.485103	-0.459343	-0.423185	-0.348291	-0.253746	-0.167109	-0.117264	-0.131978	-0.141254	-0.142862	-0.144501	-0.142665	-0.143772	-0.11891	-0.072434	-0.0141483	0.0379934	0.0703914	0.0773306	0.0923355	0.10046	0.109542	0.115592	0.121666	0.129157	0.159866	0.215689	0.277517	0.323251	0.350103	0.384838	0.426579	0.467489	0.511412	0.555262	0.591604	0.635091	0.678184	0.713829	0.743707	0.776679	0.811011	0.852027
1955	5	-0.397179	-0.375814	-0.41192	-0.466259	-0.488569	-0.492102	-0.47848	-0.456933	-0.425174	-0.357592	-0.270785	-0.18993	-0.142248	-0.154522	-0.161958	-0.162394	-0.162989	-0.16024	-0.160507	-0.136081	-0.0909363	-0.0343395	0.0165251	0.0485122	0.0559825	0.0711473	0.0796842	0.0891281	0.0956146	0.10231	0.110166	0.140586	0.195467	0.256248	0.301396	0.328147	0.362594	0.403863	0.444376	0.487862	0.531302	0.567446	0.610597	0.653388	0.688891	0.718746	0.751638	0.785867
1955	6	-0.475284	-0.439138	-0.414458	-0.433876	-0.474479	-0.492928	-0.49695	-0.484925	-0.465362	-0.43615	-0.373764	-0.292806	-0.216427	-0.170338	-0.180351	-0.186013	-0.185246	-0.184755	-0.181066	-0.180433	-0.156252	-0.112177	-0.0569986	-0.0071977	0.024496	0.0325196	0.04789	0.0568662	0.0667015	0.0736466	0.0810027	0.0892505	0.119451	0.173501	0.233344	0.277978	0.304664	0.338872	0.379733	0.419908	0.463015	0.506103	0.542111	0.584971	0.627503	0.662893	0.692745	0.725578
1955	7	-0.731318	-0.60551	-0.54054	-0.499893	-0.500322	-0.524566	-0.534451	-0.534285	-0.520005	-0.499314	-0.470042	-0.410235	-0.332777	-0.259045	-0.213362	-0.220616	-0.223978	-0.221465	-0.219385	-0.214326	-0.212339	-0.187881	-0.144337	-0.0900556	-0.0408668	-0.00911225	-0.000281044	0.0155343	0.0251707	0.0356083	0.0432061	0.051437	0.0602607	0.0904555	0.143911	0.203043	0.247358	0.274137	0.308259	0.34886	0.388846	0.431718	0.474593	0.510591	0.553294	0.595694	0.631086	0.661041
1955	8	-0.417818	-0.577567	-0.546599	-0.513694	-0.487785	-0.491289	-0.514391	-0.525191	-0.527376	-0.515694	-0.497559	-0.471024	-0.415691	-0.343246	-0.273621	-0.229896	-0.236044	-0.238582	-0.235612	-0.233094	-0.227885	-0.225497	-0.201546	-0.159178	-0.106358	-0.0583271	-0.0270629	-0.0179698	-0.0021622	0.00767698	0.0182877	0.0261307	0.0347716	0.0437999	0.0736601	0.126236	0.184394	0.228125	0.254736	0.288536	0.328672	0.368255	0.410688	0.453152	0.488892	0.531246	0.573328	0.608542
1955	9	-0.543094	-0.483885	-0.571733	-0.551674	-0.525433	-0.503127	-0.504956	-0.524466	-0.533759	-0.535878	-0.524894	-0.507765	-0.482624	-0.43037	-0.361644	-0.295108	-0.252722	-0.257611	-0.259146	-0.255515	-0.252369	-0.246812	-0.243851	-0.220159	-0.178679	-0.127026	-0.0799045	-0.0489563	-0.039505	-0.0236014	-0.0134727	-0.00260495	0.00555669	0.0145701	0.0238779	0.0535147	0.105356	0.162689	0.205952	0.232475	0.266038	0.305795	0.345058	0.387134	0.429265	0.464827	0.506902	0.548733
1955	10	-0.168536	-0.359597	-0.384053	-0.478002	-0.482336	-0.472705	-0.461412	-0.468748	-0.490859	-0.503165	-0.508708	-0.50123	-0.487389	-0.46547	-0.417528	-0.353482	-0.290975	-0.250992	-0.255862	-0.257529	-0.254237	-0.251379	-0.246423	-0.243681	-0.220876	-0.180771	-0.130691	-0.0848809	-0.0546848	-0.045345	-0.029725	-0.0197039	-0.00895296	-0.000834289	0.00811121	0.0173651	0.0465106	0.0974168	0.15375	0.196349	0.222567	0.255707	0.294937	0.333724	0.375295	0.416948	0.452078	0.493738
1955	11	-0.0331462	-0.101315	-0.252444	-0.299041	-0.393255	-0.412344	-0.414765	-0.412389	-0.424822	-0.449781	-0.46525	-0.473925	-0.470032	-0.45957	-0.440942	-0.397202	-0.33768	-0.279126	-0.241647	-0.246829	-0.248923	-0.246217	-0.243878	-0.239589	-0.237283	-0.215504	-0.176857	-0.128405	-0.0839797	-0.0546451	-0.045564	-0.0303394	-0.0205514	-0.0100358	-0.00207794	0.00661592	0.0157076	0.0442881	0.0942208	0.149523	0.191407	0.21725	0.249909	0.288565	0.326823	0.367841	0.408968	0.443534
1955	12	-0.0622595	-0.0477796	-0.0888664	-0.2064	-0.253758	-0.341199	-0.365996	-0.374508	-0.377163	-0.392305	-0.418525	-0.4358	-0.446216	-0.444894	-0.436973	-0.420943	-0.380705	-0.325046	-0.269908	-0.234582	-0.239946	-0.242336	-0.240084	-0.238147	-0.234331	-0.232367	-0.211494	-0.174172	-0.127219	-0.0840725	-0.0555284	-0.0466694	-0.0318017	-0.0222167	-0.0119074	-0.00408585	0.00437995	0.0133326	0.0413879	0.0904033	0.144733	0.185945	0.211441	0.243649	0.281763	0.319523	0.360019	0.400648
1956	1	-0.156302	-0.114503	-0.0892898	-0.110319	-0.200636	-0.24139	-0.318077	-0.342316	-0.351833	-0.355401	-0.37039	-0.395626	-0.412709	-0.42307	-0.422751	-0.416039	-0.401468	-0.363669	-0.310975	-0.258445	-0.224514	-0.229246	-0.231238	-0.228722	-0.226511	-0.222629	-0.220499	-0.19994	-0.163374	-0.1173	-0.0747737	-0.0463399	-0.0371026	-0.0220585	-0.012224	-0.00171855	0.00630422	0.0149501	0.0240877	0.0520339	0.100539	0.15424	0.195064	0.220317	0.252298	0.290329	0.328263	0.36896
1956	2	-0.151422	-0.15407	-0.128375	-0.106132	-0.119801	-0.193776	-0.230039	-0.29902	-0.323152	-0.334004	-0.339112	-0.354496	-0.379363	-0.396716	-0.407457	-0.408391	-0.403098	-0.390161	-0.354903	-0.305172	-0.255313	-0.223025	-0.227718	-0.229776	-0.227484	-0.225468	-0.221804	-0.219841	-0.199992	-0.164555	-0.119798	-0.0784006	-0.0506476	-0.0415574	-0.0268015	-0.0171054	-0.00674437	0.00120043	0.00968235	0.0187351	0.0462099	0.0938527	0.146635	0.186836	0.21179	0.243358	0.280871	0.31832
1956	3	-0.474111	-0.313395	-0.261725	-0.216448	-0.181212	-0.180547	-0.235926	-0.263063	-0.321323	-0.341344	-0.350021	-0.353876	-0.367364	-0.38996	-0.405841	-0.415355	-0.416057	-0.410872	-0.398417	-0.364612	-0.316818	-0.268717	-0.237326	-0.241454	-0.24306	-0.240498	-0.238218	-0.234165	-0.23196	-0.212416	-0.177713	-0.1339	-0.0932902	-0.0659189	-0.0567237	-0.0420289	-0.0322469	-0.0218148	-0.0137435	-0.00518485	0.00397607	0.0311764	0.0781562	0.130211	0.169963	0.194772	0.226073	0.263197
1956	4	-0.635919	-0.557867	-0.423665	-0.357899	-0.303786	-0.259959	-0.248572	-0.28928	-0.308207	-0.356823	-0.372338	-0.37819	-0.380148	-0.391261	-0.411205	-0.425171	-0.432983	-0.432963	-0.427424	-0.415005	-0.382165	-0.335822	-0.289049	-0.258239	-0.261636	-0.262614	-0.259608	-0.256903	-0.252156	-0.249565	-0.230162	-0.196022	-0.152988	-0.113017	-0.0859083	-0.0765185	-0.0617999	-0.051851	-0.0412692	-0.0329972	-0.0242258	-0.0148871	0.0121156	0.058515	0.109921	0.149294	0.174019	0.205106
1956	5	-0.855994	-0.755681	-0.666695	-0.53997	-0.464912	-0.403457	-0.351735	-0.330738	-0.358696	-0.369672	-0.409164	-0.419687	-0.422074	-0.421505	-0.42971	-0.446568	-0.458134	-0.463824	-0.462527	-0.456095	-0.443185	-0.410739	-0.36526	-0.319287	-0.28865	-0.2911	-0.291225	-0.287546	-0.284198	-0.278592	-0.275408	-0.255898	-0.222046	-0.17951	-0.139926	-0.112878	-0.103149	-0.088267	-0.0780215	-0.067164	-0.0585742	-0.04941	-0.0397826	-0.0128454	0.0331247	0.0840305	0.123146	0.147885
1956	6	-0.759295	-0.81244	-0.765876	-0.699638	-0.593112	-0.522698	-0.462937	-0.410443	-0.385623	-0.406044	-0.412419	-0.44584	-0.453325	-0.453702	-0.451672	-0.457982	-0.472679	-0.482593	-0.486885	-0.484811	-0.477892	-0.464809	-0.432968	-0.388503	-0.343467	-0.31318	-0.314932	-0.31444	-0.310296	-0.306499	-0.300231	-0.296624	-0.27713	-0.24365	-0.201675	-0.162547	-0.135643	-0.125681	-0.110723	-0.100275	-0.0892313	-0.0804118	-0.0709457	-0.0611109	-0.034298	0.0112075	0.0615827	0.100401
1956	7	-0.501922	-0.634181	-0.714008	-0.705845	-0.666548	-0.584234	-0.52589	-0.474345	-0.426639	-0.402945	-0.42045	-0.425514	-0.455908	-0.462575	-0.462711	-0.460611	-0.466375	-0.480163	-0.4895	-0.493527	-0.491484	-0.484774	-0.472114	-0.441343	-0.398289	-0.354564	-0.325012	-0.32647	-0.325752	-0.321502	-0.317594	-0.311051	-0.307329	-0.288117	-0.255232	-0.214013	-0.175532	-0.148971	-0.138979	-0.124118	-0.113652	-0.102596	-0.0937181	-0.0841963	-0.0743148	-0.0477636	-0.0028362	0.0469046
1956	8	-0.360138	-0.433146	-0.546599	-0.630148	-0.641603	-0.62062	-0.557262	-0.510114	-0.467037	-0.425038	-0.403841	-0.42019	-0.425149	-0.453796	-0.46046	-0.460987	-0.459327	-0.465078	-0.478483	-0.487683	-0.491969	-0.490273	-0.484052	-0.472052	-0.442522	-0.401021	-0.358751	-0.330101	-0.331461	-0.330707	-0.326526	-0.322671	-0.316055	-0.312369	-0.293569	-0.261392	-0.22103	-0.183295	-0.157182	-0.147268	-0.132596	-0.122209	-0.111236	-0.102392	-0.0929334	-0.0830931	-0.0568833	-0.0126058
1956	9	-0.369184	-0.367373	-0.415973	-0.507812	-0.584262	-0.60257	-0.590902	-0.539588	-0.499994	-0.462906	-0.425219	-0.405923	-0.421185	-0.42595	-0.453006	-0.459574	-0.46037	-0.459062	-0.464773	-0.477815	-0.486869	-0.491396	-0.489984	-0.484176	-0.472748	-0.444323	-0.404219	-0.363268	-0.335439	-0.336705	-0.335908	-0.331778	-0.327959	-0.321389	-0.317726	-0.299299	-0.267774	-0.228202	-0.191159	-0.165458	-0.155613	-0.141117	-0.130801	-0.119903	-0.111088	-0.101687	-0.0918826	-0.0659894
1956	10	-0.575636	-0.476859	-0.443106	-0.463187	-0.52982	-0.591982	-0.608046	-0.598002	-0.551994	-0.515447	-0.480788	-0.444834	-0.42569	-0.438896	-0.442493	-0.467306	-0.472977	-0.473288	-0.471702	-0.476831	-0.489052	-0.497515	-0.50184	-0.500279	-0.494466	-0.483212	-0.455465	-0.416321	-0.376286	-0.348955	-0.349931	-0.348887	-0.344602	-0.340624	-0.333908	-0.330088	-0.311831	-0.28074	-0.241742	-0.205191	-0.179737	-0.169842	-0.155403	-0.14505	-0.134117	-0.12523	-0.115817	-0.10595
1956	11	-0.613222	-0.597747	-0.527738	-0.492622	-0.501046	-0.55245	-0.604355	-0.61833	-0.609158	-0.567114	-0.532913	-0.499769	-0.465253	-0.44622	-0.457632	-0.460168	-0.482962	-0.487777	-0.487603	-0.485729	-0.490288	-0.501716	-0.509592	-0.513515	-0.511774	-0.505913	-0.494778	-0.467622	-0.429336	-0.390125	-0.363238	-0.363925	-0.362629	-0.358178	-0.354028	-0.347198	-0.343209	-0.325091	-0.294384	-0.255904	-0.219795	-0.194557	-0.184598	-0.170201	-0.159799	-0.148822	-0.139856	-0.130492
1956	12	-0.648615	-0.632852	-0.618364	-0.562774	-0.529785	-0.532447	-0.573821	-0.61813	-0.630296	-0.62166	-0.582769	-0.550518	-0.518402	-0.485181	-0.466295	-0.476165	-0.477779	-0.498767	-0.502812	-0.502191	-0.500047	-0.504071	-0.514756	-0.522073	-0.525522	-0.523597	-0.517678	-0.506646	-0.480039	-0.442565	-0.404139	-0.377679	-0.378097	-0.376569	-0.371965	-0.367659	-0.36073	-0.356583	-0.3386	-0.308264	-0.270282	-0.234598	-0.209568	-0.199549	-0.185192	-0.174744	-0.163724	-0.154681
1957	1	-0.740229	-0.698623	-0.67352	-0.653733	-0.603977	-0.571109	-0.56825	-0.600115	-0.636354	-0.64505	-0.635542	-0.598415	-0.567053	-0.535041	-0.502359	-0.483022	-0.49089	-0.4911	-0.509937	-0.512853	-0.5114	-0.508489	-0.511586	-0.521149	-0.527559	-0.530264	-0.527895	-0.521643	-0.510471	-0.484105	-0.447052	-0.408957	-0.382506	-0.382451	-0.380503	-0.375565	-0.370944	-0.363612	-0.359163	-0.341082	-0.31086	-0.273105	-0.23758	-0.212603	-0.202453	-0.187938	-0.177176	-0.165837
1957	2	-0.847806	-0.795291	-0.750444	-0.719416	-0.695612	-0.648645	-0.615677	-0.608964	-0.633939	-0.664216	-0.670621	-0.660551	-0.624983	-0.59451	-0.562716	-0.530665	-0.511106	-0.517395	-0.516559	-0.533588	-0.535585	-0.533506	-0.530152	-0.532562	-0.54125	-0.546956	-0.548966	-0.546254	-0.539786	-0.528565	-0.502583	-0.466178	-0.42872	-0.402583	-0.402185	-0.399924	-0.394755	-0.389901	-0.382378	-0.3777	-0.359686	-0.329768	-0.292448	-0.257287	-0.232458	-0.222194	-0.207675	-0.196825
1957	3	-0.706624	-0.779173	-0.767952	-0.741893	-0.719204	-0.700013	-0.659912	-0.630622	-0.623941	-0.645808	-0.673048	-0.678959	-0.669642	-0.636495	-0.607757	-0.577092	-0.54639	-0.527336	-0.53281	-0.531554	-0.547401	-0.548978	-0.546704	-0.543259	-0.545336	-0.553491	-0.558802	-0.560311	-0.557517	-0.551072	-0.540007	-0.514579	-0.47897	-0.442288	-0.416605	-0.416009	-0.413583	-0.40832	-0.403363	-0.395807	-0.391024	-0.373184	-0.343668	-0.306872	-0.272164	-0.247572	-0.237283	-0.222834
1957	4	-0.752234	-0.733198	-0.775092	-0.768991	-0.74967	-0.72986	-0.712305	-0.676147	-0.648952	-0.641834	-0.660811	-0.685213	-0.690411	-0.681493	-0.650233	-0.622853	-0.593051	-0.563467	-0.544807	-0.54949	-0.547798	-0.562504	-0.563631	-0.561124	-0.557547	-0.559263	-0.566877	-0.57178	-0.572636	-0.569736	-0.563284	-0.552342	-0.527419	-0.492551	-0.456597	-0.431334	-0.430541	-0.427947	-0.422582	-0.417517	-0.409872	-0.404977	-0.387297	-0.358166	-0.321879	-0.28761	-0.263249	-0.252933
1957	5	-0.62657	-0.697234	-0.705895	-0.746378	-0.748817	-0.738363	-0.723546	-0.709352	-0.677815	-0.653569	-0.647203	-0.664796	-0.687714	-0.69298	-0.68495	-0.655782	-0.630014	-0.601513	-0.57328	-0.555311	-0.559596	-0.557792	-0.571741	-0.572703	-0.570192	-0.566661	-0.56822	-0.575502	-0.580179	-0.580664	-0.577788	-0.571439	-0.560694	-0.536297	-0.502165	-0.466931	-0.442113	-0.441191	-0.438503	-0.433103	-0.427993	-0.4203	-0.415357	-0.397882	-0.369163	-0.333404	-0.299597	-0.275502
1957	6	-0.588882	-0.61142	-0.668252	-0.684873	-0.723617	-0.731107	-0.726561	-0.715841	-0.704599	-0.677016	-0.655413	-0.649907	-0.666562	-0.688398	-0.693811	-0.686627	-0.659349	-0.635078	-0.607883	-0.580941	-0.563672	-0.567673	-0.565849	-0.579186	-0.580054	-0.577583	-0.574135	-0.575596	-0.582619	-0.587133	-0.587304	-0.584482	-0.578256	-0.567715	-0.543828	-0.510401	-0.475864	-0.45149	-0.450481	-0.447735	-0.442331	-0.437207	-0.429487	-0.424521	-0.407263	-0.378953	-0.343712	-0.31036
1957	7	-0.329897	-0.462164	-0.521267	-0.588155	-0.619053	-0.663795	-0.680001	-0.684147	-0.680072	-0.673995	-0.651892	-0.63433	-0.631149	-0.648427	-0.670531	-0.677029	-0.671507	-0.646742	-0.624574	-0.599443	-0.574315	-0.55827	-0.562546	-0.561178	-0.574399	-0.575587	-0.57352	-0.570456	-0.572135	-0.579207	-0.583839	-0.58403	-0.58151	-0.575639	-0.565516	-0.542317	-0.509756	-0.476065	-0.452288	-0.451357	-0.448721	-0.443468	-0.438483	-0.430964	-0.42612	-0.409205	-0.381415	-0.346792
1957	8	-0.360138	-0.3465	-0.430976	-0.484581	-0.546944	-0.580824	-0.625858	-0.645807	-0.654765	-0.654708	-0.651929	-0.633706	-0.61904	-0.617423	-0.634862	-0.656852	-0.664029	-0.659746	-0.637041	-0.616604	-0.593314	-0.569713	-0.554685	-0.559122	-0.558093	-0.571123	-0.572538	-0.570788	-0.568036	-0.569869	-0.57694	-0.581638	-0.581813	-0.57954	-0.573974	-0.564221	-0.541658	-0.509912	-0.477021	-0.453806	-0.452936	-0.450393	-0.445273	-0.44041	-0.433082	-0.428346	-0.411756	-0.384468
1957	9	-0.369184	-0.367373	-0.357567	-0.420091	-0.466607	-0.523015	-0.556523	-0.60008	-0.621551	-0.633179	-0.635652	-0.635077	-0.619689	-0.607181	-0.606673	-0.624056	-0.645791	-0.653467	-0.650195	-0.629253	-0.610303	-0.588649	-0.566377	-0.552227	-0.556776	-0.556025	-0.568855	-0.570458	-0.568982	-0.566498	-0.568447	-0.575488	-0.580218	-0.580482	-0.578412	-0.573112	-0.56369	-0.54171	-0.510712	-0.478556	-0.455857	-0.455038	-0.452574	-0.44757	-0.442814	-0.435657	-0.431014	-0.414721
1957	10	-0.517473	-0.447543	-0.423421	-0.403925	-0.446723	-0.482644	-0.530415	-0.559985	-0.599545	-0.619842	-0.631565	-0.634537	-0.634528	-0.620494	-0.608941	-0.608616	-0.625278	-0.646205	-0.653838	-0.651002	-0.631191	-0.613181	-0.592664	-0.571259	-0.557608	-0.562007	-0.561276	-0.573717	-0.575291	-0.573884	-0.571476	-0.573363	-0.580218	-0.584821	-0.585024	-0.582996	-0.577802	-0.568557	-0.546995	-0.516573	-0.484989	-0.462673	-0.461827	-0.459359	-0.454385	-0.449652	-0.442624	-0.437997
1957	11	-0.439177	-0.480926	-0.449078	-0.433056	-0.417208	-0.452373	-0.483705	-0.526798	-0.554538	-0.591816	-0.611857	-0.623829	-0.627748	-0.628669	-0.616187	-0.605783	-0.605902	-0.622177	-0.642606	-0.650396	-0.648122	-0.62948	-0.61246	-0.592961	-0.572485	-0.559415	-0.563792	-0.563187	-0.575379	-0.577029	-0.57578	-0.573515	-0.575415	-0.582162	-0.586709	-0.586978	-0.585044	-0.580003	-0.570973	-0.549847	-0.520009	-0.489	-0.467078	-0.466235	-0.463796	-0.458884	-0.454207	-0.447424
1957	12	-0.414047	-0.428053	-0.461458	-0.443974	-0.433771	-0.421722	-0.452586	-0.481088	-0.520828	-0.547271	-0.582769	-0.602665	-0.614656	-0.619479	-0.621296	-0.610283	-0.600995	-0.601589	-0.617587	-0.637623	-0.645596	-0.643877	-0.626354	-0.610292	-0.591708	-0.57214	-0.559659	-0.564057	-0.563612	-0.575609	-0.577372	-0.576312	-0.57422	-0.576175	-0.582859	-0.587391	-0.587776	-0.585967	-0.581107	-0.572315	-0.551639	-0.52239	-0.491961	-0.470441	-0.469619	-0.467229	-0.462397	-0.457792
1958	1	-0.448239	-0.435742	-0.439802	-0.462783	-0.449746	-0.441212	-0.430219	-0.456046	-0.480539	-0.515626	-0.539631	-0.572416	-0.59117	-0.602227	-0.607113	-0.609115	-0.598947	-0.590219	-0.590877	-0.606253	-0.625551	-0.633271	-0.631748	-0.614956	-0.599498	-0.581542	-0.562604	-0.550455	-0.554737	-0.554304	-0.56602	-0.567757	-0.566746	-0.564721	-0.56667	-0.573283	-0.577792	-0.578101	-0.576371	-0.571628	-0.562993	-0.542604	-0.513713	-0.48364	-0.462357	-0.461514	-0.45908	-0.45422
1958	2	-0.383517	-0.416356	-0.41994	-0.427347	-0.448811	-0.440972	-0.435701	-0.427526	-0.451514	-0.474642	-0.507668	-0.53086	-0.562371	-0.581024	-0.592091	-0.597722	-0.600498	-0.59162	-0.58392	-0.585066	-0.60027	-0.619268	-0.627169	-0.62616	-0.610392	-0.595827	-0.578711	-0.560656	-0.549096	-0.553438	-0.553187	-0.564742	-0.5666	-0.565782	-0.563941	-0.565966	-0.57254	-0.577059	-0.577526	-0.575948	-0.571415	-0.563055	-0.543156	-0.514891	-0.485432	-0.464579	-0.463777	-0.46141
1958	3	-0.474111	-0.429827	-0.436939	-0.435362	-0.43849	-0.454961	-0.447905	-0.443081	-0.435639	-0.457034	-0.47811	-0.508669	-0.530492	-0.56029	-0.578309	-0.588927	-0.594802	-0.597924	-0.589929	-0.582924	-0.584297	-0.599135	-0.617669	-0.625578	-0.62489	-0.609938	-0.596082	-0.579498	-0.562168	-0.551072	-0.555379	-0.555218	-0.56654	-0.568439	-0.567735	-0.566011	-0.568046	-0.574522	-0.578991	-0.579551	-0.578065	-0.573682	-0.56554	-0.546072	-0.518372	-0.489471	-0.469001	-0.468207
1958	4	-0.752234	-0.616309	-0.540799	-0.519387	-0.503245	-0.494892	-0.501501	-0.490142	-0.481911	-0.472034	-0.488831	-0.506109	-0.532886	-0.551999	-0.578941	-0.595176	-0.604219	-0.609322	-0.611887	-0.603927	-0.596877	-0.597834	-0.611758	-0.629348	-0.636816	-0.63599	-0.621398	-0.607838	-0.591216	-0.574245	-0.563284	-0.56728	-0.566947	-0.577805	-0.579514	-0.578709	-0.576916	-0.578778	-0.584982	-0.589233	-0.589633	-0.588072	-0.583676	-0.575599	-0.556416	-0.529139	-0.500662	-0.480455
1958	5	-1.08545	-0.931035	-0.784297	-0.687401	-0.642347	-0.610303	-0.588333	-0.583138	-0.564787	-0.550878	-0.536483	-0.547344	-0.559633	-0.581714	-0.597076	-0.620253	-0.63375	-0.640351	-0.643763	-0.64493	-0.636186	-0.628382	-0.628316	-0.640832	-0.657031	-0.663627	-0.66221	-0.647498	-0.633787	-0.616736	-0.599702	-0.588497	-0.59186	-0.591038	-0.601149	-0.602379	-0.601201	-0.599099	-0.600559	-0.606278	-0.610102	-0.610045	-0.608201	-0.603594	-0.595385	-0.576286	-0.549229	-0.520984
1958	6	-1.21382	-1.1571	-1.03925	-0.906373	-0.806672	-0.750957	-0.709552	-0.678594	-0.664724	-0.640884	-0.622275	-0.60399	-0.609697	-0.617543	-0.635361	-0.647204	-0.666816	-0.677634	-0.68183	-0.683486	-0.683159	-0.673483	-0.664809	-0.663638	-0.674698	-0.689458	-0.695108	-0.693009	-0.678059	-0.664088	-0.646477	-0.629264	-0.617717	-0.62038	-0.618991	-0.6283	-0.628983	-0.627375	-0.624925	-0.625944	-0.631142	-0.634502	-0.633918	-0.631745	-0.626876	-0.61848	-0.599402	-0.572494
1958	7	-0.903387	-1.06431	-1.08028	-1.01482	-0.915917	-0.832874	-0.782751	-0.744095	-0.713422	-0.698091	-0.673935	-0.654704	-0.635886	-0.639577	-0.645591	-0.661288	-0.671507	-0.689276	-0.698869	-0.702154	-0.703172	-0.702331	-0.69255	-0.683745	-0.682175	-0.69246	-0.706399	-0.7116	-0.709286	-0.694508	-0.680665	-0.662945	-0.645907	-0.634364	-0.636671	-0.635024	-0.64384	-0.644253	-0.642471	-0.6399	-0.640714	-0.645621	-0.648735	-0.64793	-0.645626	-0.640688	-0.632283	-0.613385
1958	8	-0.821638	-0.866447	-0.989901	-1.02324	-0.984786	-0.909163	-0.840238	-0.79659	-0.762047	-0.733287	-0.718092	-0.694716	-0.675793	-0.657227	-0.659777	-0.664687	-0.678917	-0.688063	-0.704517	-0.7133	-0.716164	-0.716834	-0.71574	-0.706063	-0.697313	-0.695536	-0.705246	-0.718552	-0.723449	-0.721054	-0.706554	-0.692941	-0.675252	-0.658484	-0.647044	-0.649099	-0.647289	-0.655707	-0.655936	-0.654056	-0.651434	-0.652117	-0.656803	-0.659741	-0.658804	-0.656435	-0.651486	-0.643129
1958	9	-0.427152	-0.629537	-0.727507	-0.858741	-0.913741	-0.900935	-0.848769	-0.796692	-0.76338	-0.736568	-0.713187	-0.701282	-0.681136	-0.664649	-0.648206	-0.651471	-0.656917	-0.671141	-0.680538	-0.696921	-0.70597	-0.709487	-0.710684	-0.710117	-0.701209	-0.693123	-0.691728	-0.701452	-0.714673	-0.719709	-0.717638	-0.70377	-0.690723	-0.673602	-0.657415	-0.646392	-0.648516	-0.646838	-0.65516	-0.65547	-0.65373	-0.651265	-0.652033	-0.656712	-0.659679	-0.658863	-0.656615	-0.651832
1958	10	-0.459311	-0.447543	-0.580905	-0.670619	-0.791009	-0.850446	-0.849589	-0.810913	-0.769381	-0.742669	-0.72092	-0.701195	-0.691489	-0.673649	-0.658878	-0.643945	-0.647567	-0.653263	-0.667331	-0.676807	-0.692995	-0.70216	-0.7062	-0.707768	-0.707579	-0.699271	-0.691701	-0.69058	-0.700258	-0.713353	-0.718455	-0.716614	-0.70325	-0.69065	-0.67401	-0.658296	-0.647602	-0.649744	-0.648155	-0.656358	-0.656714	-0.65508	-0.652738	-0.653564	-0.658218	-0.661191	-0.660525	-0.658371
1958	11	-0.265151	-0.364113	-0.390085	-0.507514	-0.596865	-0.712585	-0.776729	-0.786153	-0.759373	-0.727687	-0.707722	-0.691032	-0.675544	-0.668721	-0.653742	-0.641205	-0.628256	-0.632787	-0.639237	-0.653624	-0.663596	-0.679993	-0.689615	-0.694328	-0.696551	-0.696997	-0.689502	-0.682651	-0.68202	-0.691883	-0.705071	-0.710403	-0.708941	-0.696201	-0.684164	-0.668201	-0.653065	-0.642813	-0.645098	-0.643706	-0.651909	-0.65241	-0.650963	-0.648811	-0.649774	-0.654486	-0.657544	-0.657208
1958	12	-0.238144	-0.252531	-0.324177	-0.35488	-0.457774	-0.542513	-0.651762	-0.717111	-0.732928	-0.714651	-0.690386	-0.675674	-0.662784	-0.650816	-0.646432	-0.633952	-0.623399	-0.612226	-0.617587	-0.624724	-0.639402	-0.649827	-0.666416	-0.676459	-0.681725	-0.68456	-0.685607	-0.678886	-0.672726	-0.672578	-0.682636	-0.69593	-0.701502	-0.700431	-0.688315	-0.676847	-0.661571	-0.647017	-0.637213	-0.639662	-0.638486	-0.646716	-0.647379	-0.64613	-0.644174	-0.645284	-0.650068	-0.653223
1959	1	-0.331458	-0.289716	-0.28401	-0.3306	-0.354843	-0.441212	-0.516487	-0.615281	-0.677004	-0.694357	-0.680678	-0.660817	-0.649054	-0.638061	-0.628065	-0.624878	-0.613852	-0.60438	-0.594249	-0.599811	-0.607039	-0.621386	-0.631748	-0.648065	-0.658117	-0.663589	-0.666736	-0.668108	-0.66191	-0.656211	-0.656353	-0.666478	-0.679812	-0.685561	-0.684786	-0.673129	-0.662069	-0.647116	-0.632959	-0.62346	-0.626032	-0.625005	-0.63327	-0.634047	-0.632938	-0.631117	-0.632336	-0.637194
1959	2	-0.383517	-0.358067	-0.322746	-0.310534	-0.343051	-0.361865	-0.435701	-0.503123	-0.593399	-0.651985	-0.670621	-0.660551	-0.644249	-0.634971	-0.625663	-0.617446	-0.615397	-0.605758	-0.597393	-0.588284	-0.594109	-0.601524	-0.615755	-0.62616	-0.642305	-0.652416	-0.658033	-0.661472	-0.663151	-0.657455	-0.652199	-0.652596	-0.662703	-0.675948	-0.681773	-0.681226	-0.670042	-0.659414	-0.645012	-0.631318	-0.622163	-0.624812	-0.623928	-0.632144	-0.633014	-0.632033	-0.630339	-0.631629
1959	3	-0.299748	-0.342502	-0.339596	-0.318604	-0.309846	-0.337349	-0.354631	-0.420578	-0.482712	-0.566642	-0.622919	-0.642835	-0.636053	-0.623047	-0.61617	-0.608652	-0.602251	-0.601453	-0.593289	-0.586135	-0.578148	-0.584383	-0.592121	-0.60637	-0.616935	-0.633031	-0.643306	-0.649052	-0.65287	-0.654938	-0.649807	-0.645054	-0.645774	-0.655936	-0.669158	-0.675111	-0.674842	-0.664164	-0.654004	-0.640208	-0.627013	-0.618239	-0.621012	-0.620312	-0.628527	-0.629531	-0.628714	-0.627176
1959	4	-0.519611	-0.411772	-0.404144	-0.387259	-0.362448	-0.348055	-0.3666	-0.378549	-0.435143	-0.490226	-0.566497	-0.618686	-0.637901	-0.632374	-0.620877	-0.614946	-0.607942	-0.602268	-0.601825	-0.59432	-0.587675	-0.580169	-0.586279	-0.593871	-0.60775	-0.618087	-0.633789	-0.643897	-0.64928	-0.653169	-0.655342	-0.650502	-0.646005	-0.646822	-0.656838	-0.669854	-0.675773	-0.675614	-0.665275	-0.65542	-0.641993	-0.629142	-0.620604	-0.623372	-0.622739	-0.630844	-0.631876	-0.631125
1959	5	-0.454523	-0.492687	-0.431516	-0.422034	-0.405772	-0.383759	-0.368634	-0.382699	-0.391935	-0.442152	-0.492197	-0.562663	-0.611813	-0.63067	-0.626367	-0.616306	-0.61133	-0.605044	-0.60013	-0.60012	-0.593295	-0.587204	-0.580227	-0.586328	-0.593875	-0.607488	-0.617688	-0.633098	-0.64311	-0.648299	-0.652295	-0.654597	-0.65004	-0.64578	-0.646683	-0.656561	-0.669385	-0.675271	-0.675218	-0.665197	-0.655632	-0.642525	-0.630002	-0.621698	-0.624472	-0.623914	-0.631927	-0.632996
1959	6	-0.304901	-0.381715	-0.43398	-0.404349	-0.403304	-0.393697	-0.377905	-0.365755	-0.378979	-0.38798	-0.434508	-0.48155	-0.548094	-0.595401	-0.614486	-0.611723	-0.603346	-0.599615	-0.594438	-0.590555	-0.591245	-0.585308	-0.579986	-0.573738	-0.580054	-0.587753	-0.601291	-0.611538	-0.626847	-0.636927	-0.642094	-0.646324	-0.648871	-0.644688	-0.64075	-0.641829	-0.651668	-0.664406	-0.670356	-0.670499	-0.660864	-0.651659	-0.638946	-0.62681	-0.618802	-0.621653	-0.62123	-0.629217
1959	7	-0.329897	-0.31883	-0.367091	-0.411636	-0.393472	-0.395293	-0.388913	-0.376945	-0.366621	-0.378854	-0.38739	-0.430606	-0.474852	-0.537798	-0.583243	-0.602263	-0.600641	-0.593577	-0.590804	-0.586604	-0.583519	-0.58473	-0.579503	-0.574796	-0.569141	-0.575587	-0.583362	-0.59677	-0.607003	-0.622161	-0.632252	-0.637351	-0.641752	-0.644489	-0.640624	-0.636956	-0.638174	-0.64795	-0.660584	-0.666582	-0.666896	-0.657613	-0.648735	-0.636423	-0.624643	-0.616904	-0.619817	-0.619514
1959	8	-0.129439	-0.230979	-0.257557	-0.309919	-0.357643	-0.352021	-0.360065	-0.359358	-0.35307	-0.346474	-0.359741	-0.369356	-0.410963	-0.453796	-0.51444	-0.558917	-0.578423	-0.578337	-0.572941	-0.57148	-0.568745	-0.566771	-0.568812	-0.564564	-0.56072	-0.555889	-0.562708	-0.570788	-0.584272	-0.59469	-0.609892	-0.620166	-0.625417	-0.630144	-0.633219	-0.629808	-0.626539	-0.628024	-0.637863	-0.650512	-0.656658	-0.657246	-0.648408	-0.63995	-0.628169	-0.616834	-0.609453	-0.612516
1959	9	0.500085	0.185942	0.0122888	-0.0692567	-0.148981	-0.214778	-0.229957	-0.252285	-0.263657	-0.268329	-0.27018	-0.288812	-0.303039	-0.346391	-0.390713	-0.451742	-0.497453	-0.519148	-0.522083	-0.519701	-0.520813	-0.520866	-0.521107	-0.525006	-0.522639	-0.520482	-0.517251	-0.525207	-0.534296	-0.548474	-0.559671	-0.575488	-0.586473	-0.592628	-0.598163	-0.602038	-0.599505	-0.59704	-0.599185	-0.609471	-0.622486	-0.629082	-0.630242	-0.622128	-0.614362	-0.603455	-0.592822	-0.58605
1959	10	0.703471	0.607489	0.363767	0.188572	0.0873696	-0.00561902	-0.0819488	-0.111451	-0.144468	-0.165461	-0.179275	-0.188512	-0.212131	-0.230745	-0.276062	-0.322084	-0.383831	-0.430944	-0.454839	-0.460705	-0.461243	-0.464893	-0.467782	-0.47025	-0.47605	-0.475586	-0.475151	-0.473554	-0.482728	-0.492906	-0.507861	-0.519914	-0.536428	-0.54819	-0.555363	-0.561758	-0.566483	-0.564867	-0.563253	-0.566116	-0.576921	-0.590374	-0.597473	-0.599251	-0.591889	-0.584844	-0.574919	-0.565015
1959	11	0.488742	0.59927	0.573156	0.400637	0.253338	0.157964	0.0677294	-0.00820711	-0.042559	-0.0793106	-0.104427	-0.122476	-0.135531	-0.161462	-0.182281	-0.227995	-0.274356	-0.335707	-0.383152	-0.408244	-0.416018	-0.418526	-0.423874	-0.428593	-0.43259	-0.439676	-0.440555	-0.441343	-0.440926	-0.450923	-0.461837	-0.477272	-0.489881	-0.506819	-0.519089	-0.52703	-0.534029	-0.539363	-0.538431	-0.537451	-0.540835	-0.55198	-0.565705	-0.573147	-0.575381	-0.56861	-0.56213	-0.553079
1959	12	0.172223	0.332404	0.460059	0.476431	0.358137	0.242473	0.16211	0.0821869	0.0127244	-0.0204428	-0.0561108	-0.0812643	-0.0997639	-0.113678	-0.139583	-0.160634	-0.20524	-0.2506	-0.310411	-0.357097	-0.382378	-0.391045	-0.394582	-0.400778	-0.406392	-0.411187	-0.418903	-0.420532	-0.422005	-0.422272	-0.432645	-0.443888	-0.459465	-0.472296	-0.489347	-0.501828	-0.510199	-0.517519	-0.523192	-0.522692	-0.522112	-0.525796	-0.537081	-0.550895	-0.558511	-0.561024	-0.554666	-0.548581
1960	1	0.193952	0.177477	0.280613	0.388874	0.416046	0.327968	0.233896	0.165584	0.0951735	0.0327741	0.00188085	-0.0317057	-0.0558414	-0.0737675	-0.0875959	-0.112677	-0.133232	-0.176078	-0.219932	-0.277766	-0.323223	-0.348068	-0.357103	-0.361136	-0.367704	-0.373876	-0.379149	-0.387193	-0.389329	-0.391265	-0.391976	-0.402519	-0.413909	-0.429553	-0.442556	-0.45974	-0.47245	-0.481112	-0.488755	-0.494777	-0.494704	-0.494538	-0.498558	-0.510084	-0.52409	-0.531913	-0.534681	-0.528648
1960	2	0.138648	0.166445	0.163137	0.244211	0.338351	0.36969	0.301138	0.222463	0.163181	0.100064	0.0428856	0.0137349	-0.0182205	-0.0416415	-0.0592238	-0.0731665	-0.0977302	-0.118052	-0.159589	-0.202234	-0.258393	-0.302858	-0.327572	-0.337122	-0.341816	-0.348912	-0.355636	-0.361439	-0.369881	-0.372552	-0.37498	-0.376189	-0.38694	-0.398504	-0.414166	-0.427271	-0.444457	-0.457276	-0.466271	-0.474143	-0.480421	-0.480715	-0.480897	-0.485166	-0.496784	-0.510827	-0.518772	-0.521759
1960	3	-0.125404	0.00674834	0.0691826	0.089982	0.169555	0.260379	0.29814	0.246883	0.182919	0.133508	0.0787298	0.0278887	0.00201453	-0.0269453	-0.0483394	-0.0643197	-0.077236	-0.100341	-0.119586	-0.159166	-0.200001	-0.253968	-0.296927	-0.321016	-0.330555	-0.335416	-0.342588	-0.349269	-0.3552	-0.363675	-0.366536	-0.369142	-0.370554	-0.38125	-0.392743	-0.408217	-0.421211	-0.438198	-0.450927	-0.460026	-0.467936	-0.474287	-0.474771	-0.475134	-0.479495	-0.491062	-0.505013	-0.512964
1960	4	-0.17074	-0.148836	-0.0527975	0.00905936	0.0364106	0.111949	0.198173	0.238796	0.199438	0.146376	0.104643	0.0566643	0.01118	-0.0118002	-0.0380516	-0.0575421	-0.0719534	-0.0838243	-0.105498	-0.123655	-0.161346	-0.200415	-0.252253	-0.293709	-0.317116	-0.326543	-0.331465	-0.338622	-0.345043	-0.351022	-0.359459	-0.362439	-0.365157	-0.366708	-0.377299	-0.388676	-0.403928	-0.416775	-0.43353	-0.446135	-0.455247	-0.463155	-0.469539	-0.470174	-0.470686	-0.47511	-0.486604	-0.500441
1960	5	0.577362	0.208421	0.0975108	0.108569	0.126398	0.12831	0.180483	0.248149	0.279357	0.240241	0.188553	0.146991	0.0995982	0.0545856	0.0304632	0.00335287	-0.0173026	-0.0331744	-0.0464248	-0.0688852	-0.0878735	-0.125492	-0.164459	-0.21575	-0.257077	-0.280895	-0.291225	-0.297144	-0.305171	-0.312404	-0.319228	-0.328382	-0.332151	-0.335596	-0.337862	-0.348906	-0.36068	-0.376174	-0.389342	-0.406324	-0.419238	-0.428847	-0.437156	-0.44396	-0.445106	-0.44611	-0.450933	-0.46268
1960	6	0.603489	0.594159	0.346683	0.23034	0.213419	0.211482	0.200189	0.237409	0.291995	0.316332	0.27771	0.227406	0.186225	0.139537	0.0951011	0.0701509	0.0424271	0.0208665	0.00374355	-0.0106455	-0.0337376	-0.0534123	-0.0909174	-0.129751	-0.180503	-0.221665	-0.245818	-0.256942	-0.263749	-0.272555	-0.28051	-0.288095	-0.297896	-0.302383	-0.30649	-0.309411	-0.320867	-0.333007	-0.348729	-0.362201	-0.379397	-0.392604	-0.402678	-0.411365	-0.418566	-0.420194	-0.421663	-0.42686
1960	7	0.243385	0.426296	0.480611	0.323654	0.235615	0.221102	0.218781	0.207328	0.240106	0.289536	0.312237	0.277143	0.230672	0.192173	0.148131	0.105881	0.0817678	0.0549098	0.0338113	0.0167035	0.00235688	-0.0203495	-0.0397995	-0.0764412	-0.114448	-0.16405	-0.204461	-0.228406	-0.239758	-0.24691	-0.255989	-0.264137	-0.272021	-0.282043	-0.286851	-0.291256	-0.294486	-0.306043	-0.318265	-0.333971	-0.347496	-0.364668	-0.377934	-0.388231	-0.39707	-0.404449	-0.406345	-0.408074
1960	8	0.0435638	0.144405	0.301111	0.373993	0.269259	0.204932	0.197104	0.198323	0.189842	0.221493	0.268567	0.291335	0.260385	0.218238	0.183011	0.142135	0.102548	0.0798778	0.0544396	0.0343473	0.0177394	0.00394314	-0.0179412	-0.0367642	-0.0722196	-0.109092	-0.157274	-0.196664	-0.220142	-0.231442	-0.238669	-0.247769	-0.255849	-0.263797	-0.273823	-0.278751	-0.283265	-0.286626	-0.298121	-0.310276	-0.325839	-0.339283	-0.356303	-0.369504	-0.379879	-0.388749	-0.39619	-0.398242
1960	9	-0.0793748	-0.0178884	0.0706793	0.208433	0.286183	0.212683	0.165273	0.163461	0.168415	0.163308	0.194852	0.240632	0.263949	0.236926	0.198884	0.166878	0.129137	0.0922231	0.0711556	0.0472842	0.0283738	0.0124695	-0.00058029	-0.0214921	-0.0395381	-0.0737255	-0.109385	-0.156102	-0.194402	-0.217314	-0.228423	-0.235585	-0.244574	-0.252573	-0.260458	-0.270377	-0.275312	-0.279835	-0.283228	-0.294583	-0.306597	-0.321957	-0.335255	-0.352063	-0.365136	-0.375507	-0.384341	-0.391776
1960	10	-0.401152	-0.242344	-0.147862	-0.048401	0.0873696	0.17323	0.124995	0.0937709	0.1	0.110792	0.111021	0.144649	0.191183	0.216471	0.194019	0.160596	0.132382	0.0982734	0.0644779	0.0455788	0.0237925	0.00658257	-0.00806675	-0.0198706	-0.0393826	-0.0562517	-0.0888681	-0.123029	-0.168049	-0.205015	-0.227106	-0.237728	-0.244527	-0.253127	-0.260754	-0.268314	-0.27788	-0.282585	-0.286895	-0.290108	-0.301139	-0.312847	-0.327866	-0.34087	-0.357328	-0.370132	-0.380371	-0.389028
1960	11	-0.439177	-0.422518	-0.311432	-0.224593	-0.129798	-0.00210236	0.0849588	0.052793	0.0325182	0.0441616	0.0590462	0.0635556	0.0985814	0.14549	0.172273	0.153645	0.124161	0.0992136	0.0682751	0.0372275	0.0202541	0.000335785	-0.0153374	-0.0286947	-0.0393586	-0.057582	-0.07336	-0.104519	-0.137286	-0.180724	-0.216444	-0.237754	-0.247901	-0.254339	-0.262555	-0.269856	-0.277088	-0.286303	-0.290768	-0.294858	-0.29788	-0.308585	-0.319983	-0.334659	-0.347366	-0.363475	-0.376006	-0.386177
1960	12	-0.414047	-0.428053	-0.422233	-0.340031	-0.265758	-0.180166	-0.0629637	0.0213014	-0.000954325	-0.0142458	0.000509559	0.017784	0.0253266	0.0608557	0.107504	0.135125	0.11951	0.0932304	0.0709536	0.0426567	0.013925	-0.00145443	-0.0198035	-0.0341887	-0.0464053	-0.0561183	-0.0732342	-0.0880738	-0.117935	-0.149453	-0.191457	-0.226048	-0.246664	-0.256407	-0.262548	-0.27044	-0.277486	-0.284444	-0.293359	-0.297632	-0.301542	-0.304414	-0.314834	-0.325961	-0.340329	-0.352773	-0.368569	-0.380856
1961	1	-0.565029	-0.494157	-0.478753	-0.462783	-0.390431	-0.321316	-0.240445	-0.130041	-0.047043	-0.0596406	-0.0657988	-0.0473008	-0.0269094	-0.0155573	0.0213153	0.0685273	0.097717	0.0858064	0.0632824	0.0442204	0.0191483	-0.00647732	-0.0195763	-0.0356361	-0.0480378	-0.058578	-0.0668207	-0.0823161	-0.0958257	-0.124092	-0.154069	-0.194382	-0.22759	-0.247296	-0.256401	-0.262034	-0.269444	-0.275958	-0.282507	-0.291045	-0.295102	-0.298852	-0.301559	-0.311759	-0.322655	-0.33672	-0.348834	-0.36429
1961	2	-0.557609	-0.56209	-0.51714	-0.500359	-0.484066	-0.421195	-0.358575	-0.283902	-0.18129	-0.101672	-0.10878	-0.110729	-0.090443	-0.0686066	-0.0550287	-0.0179593	0.0288699	0.0586201	0.0491708	0.0293557	0.0125979	-0.0101548	-0.0337302	-0.0453766	-0.0599864	-0.0711731	-0.0805468	-0.0878515	-0.102255	-0.11482	-0.141795	-0.170517	-0.209387	-0.241439	-0.260409	-0.269054	-0.27433	-0.281358	-0.287547	-0.293764	-0.301946	-0.305755	-0.309273	-0.311777	-0.321644	-0.332221	-0.345935	-0.357738
1961	3	-0.415988	-0.488046	-0.514818	-0.493745	-0.485272	-0.474564	-0.422466	-0.368071	-0.30115	-0.207398	-0.132848	-0.137188	-0.137093	-0.116572	-0.0946002	-0.0800951	-0.0437298	0.00198113	0.0315685	0.0237887	0.00594676	-0.00914659	-0.0301576	-0.052166	-0.0627784	-0.0763259	-0.0866436	-0.0950904	-0.101753	-0.115346	-0.127217	-0.153146	-0.180843	-0.218492	-0.24958	-0.267967	-0.276294	-0.281343	-0.288115	-0.294131	-0.300132	-0.30807	-0.311734	-0.31512	-0.317516	-0.327141	-0.337482	-0.350918
1961	4	-0.461461	-0.44099	-0.482231	-0.504705	-0.491512	-0.485103	-0.476206	-0.430624	-0.381695	-0.320442	-0.233667	-0.163307	-0.165384	-0.163574	-0.142862	-0.120785	-0.105448	-0.0697191	-0.0250258	0.00439516	-0.00188234	-0.0179267	-0.03149	-0.0508878	-0.071434	-0.0810679	-0.0936054	-0.10309	-0.110513	-0.116553	-0.129361	-0.140553	-0.165468	-0.192165	-0.228625	-0.258766	-0.276573	-0.284575	-0.289388	-0.295893	-0.301674	-0.307447	-0.315128	-0.318635	-0.321879	-0.324155	-0.333533	-0.343631
1961	5	-0.454523	-0.463468	-0.451113	-0.481001	-0.500398	-0.492102	-0.48693	-0.479204	-0.43847	-0.393832	-0.337205	-0.256301	-0.189673	-0.190117	-0.187058	-0.166341	-0.14431	-0.128473	-0.0933991	-0.0496869	-0.0204949	-0.0255185	-0.0400305	-0.0522844	-0.0702873	-0.0895594	-0.098343	-0.109996	-0.118749	-0.125321	-0.130808	-0.142913	-0.153492	-0.177483	-0.203264	-0.238627	-0.267889	-0.285154	-0.292846	-0.29743	-0.303679	-0.309197	-0.314749	-0.322185	-0.325538	-0.328642	-0.3308	-0.339938
1961	6	-0.532082	-0.496563	-0.492545	-0.478167	-0.498205	-0.512775	-0.505454	-0.499822	-0.491942	-0.454213	-0.412419	-0.359119	-0.282755	-0.219038	-0.217916	-0.213602	-0.192711	-0.170573	-0.154184	-0.119564	-0.0766166	-0.0475359	-0.0513455	-0.0643883	-0.0753723	-0.0920264	-0.110065	-0.117998	-0.128769	-0.136782	-0.14247	-0.147381	-0.15877	-0.168718	-0.191787	-0.216653	-0.250933	-0.279323	-0.296038	-0.303398	-0.307726	-0.313694	-0.318902	-0.324207	-0.331373	-0.334541	-0.337476	-0.339485
1961	7	-0.788673	-0.662853	-0.59836	-0.573444	-0.547814	-0.5544	-0.560135	-0.549271	-0.540012	-0.52943	-0.492083	-0.450978	-0.399077	-0.325411	-0.263229	-0.259957	-0.25381	-0.232096	-0.209256	-0.191864	-0.157129	-0.1144	-0.085004	-0.0873328	-0.0986803	-0.108169	-0.123278	-0.139914	-0.146796	-0.1565	-0.163586	-0.16818	-0.17233	-0.182838	-0.191996	-0.214013	-0.23784	-0.270931	-0.298343	-0.314408	-0.321318	-0.325269	-0.330843	-0.335638	-0.340584	-0.347375	-0.350254	-0.35292
1961	8	-0.937034	-0.866447	-0.758598	-0.688378	-0.653435	-0.62062	-0.617283	-0.615652	-0.601126	-0.588222	-0.574743	-0.537112	-0.496082	-0.444952	-0.373266	-0.312145	-0.306747	-0.298742	-0.276088	-0.252428	-0.234026	-0.199022	-0.156349	-0.126534	-0.127366	-0.137014	-0.14499	-0.158541	-0.173761	-0.179555	-0.188154	-0.19427	-0.197721	-0.201059	-0.21064	-0.218962	-0.239889	-0.262638	-0.294507	-0.320908	-0.336285	-0.342702	-0.346231	-0.351366	-0.355697	-0.360241	-0.366615	-0.369164
1961	9	-0.717024	-0.833471	-0.824874	-0.756379	-0.701925	-0.672184	-0.642472	-0.637888	-0.635058	-0.621016	-0.607962	-0.594336	-0.558245	-0.518773	-0.469618	-0.400835	-0.341711	-0.335361	-0.326562	-0.303839	-0.280137	-0.261545	-0.226877	-0.184779	-0.155051	-0.154946	-0.163435	-0.170389	-0.182842	-0.197041	-0.202102	-0.209934	-0.215391	-0.218166	-0.220965	-0.229888	-0.237619	-0.257706	-0.279617	-0.310503	-0.336101	-0.350961	-0.357043	-0.360296	-0.365136	-0.369175	-0.373451	-0.379539
1961	10	-0.633802	-0.682088	-0.77778	-0.789163	-0.743517	-0.701327	-0.677055	-0.651227	-0.647097	-0.644407	-0.631565	-0.619155	-0.606049	-0.571771	-0.534037	-0.486932	-0.420974	-0.363901	-0.357034	-0.347827	-0.325296	-0.30179	-0.283314	-0.249141	-0.207724	-0.17823	-0.177435	-0.185022	-0.191185	-0.202766	-0.21614	-0.220627	-0.227848	-0.23278	-0.235052	-0.237427	-0.245816	-0.253067	-0.272446	-0.293647	-0.323686	-0.3486	-0.36303	-0.368846	-0.371887	-0.376494	-0.380371	-0.384437
1961	11	-0.49719	-0.568541	-0.626068	-0.716013	-0.740605	-0.712585	-0.681921	-0.664098	-0.643297	-0.641223	-0.640052	-0.628999	-0.618189	-0.606418	-0.574461	-0.538877	-0.494138	-0.431191	-0.376413	-0.369503	-0.360318	-0.338311	-0.315303	-0.29711	-0.263675	-0.223146	-0.194107	-0.1929	-0.199864	-0.205491	-0.216444	-0.2292	-0.2333	-0.240087	-0.244658	-0.246654	-0.248751	-0.25675	-0.263654	-0.282463	-0.303086	-0.332412	-0.356755	-0.370841	-0.376473	-0.379377	-0.383826	-0.387708
1961	12	-0.472686	-0.486564	-0.539909	-0.592475	-0.673818	-0.703582	-0.686403	-0.663813	-0.650822	-0.634059	-0.633745	-0.633954	-0.624281	-0.615002	-0.604538	-0.57478	-0.541253	-0.498767	-0.438676	-0.386115	-0.379281	-0.370225	-0.348803	-0.326352	-0.308448	-0.275793	-0.236184	-0.207656	-0.206134	-0.212581	-0.217767	-0.228183	-0.240406	-0.244188	-0.250612	-0.254885	-0.256676	-0.258549	-0.266215	-0.272823	-0.291122	-0.311225	-0.339898	-0.363722	-0.377499	-0.382976	-0.38577	-0.390089
1962	1	-0.565029	-0.523364	-0.517704	-0.550911	-0.592112	-0.661043	-0.689036	-0.675946	-0.656679	-0.64505	-0.6299	-0.629616	-0.629759	-0.620144	-0.611304	-0.601234	-0.572864	-0.540659	-0.499819	-0.442002	-0.391088	-0.383715	-0.374268	-0.35286	-0.330407	-0.31235	-0.279991	-0.24075	-0.21229	-0.210127	-0.215746	-0.22013	-0.229683	-0.241153	-0.244391	-0.250289	-0.254123	-0.255444	-0.256955	-0.26424	-0.270591	-0.288553	-0.308293	-0.336548	-0.360016	-0.373518	-0.378757	-0.381345
1962	2	-0.557609	-0.56209	-0.536581	-0.529565	-0.554578	-0.589308	-0.649961	-0.677009	-0.667724	-0.651985	-0.642525	-0.629424	-0.6298	-0.630475	-0.621467	-0.613501	-0.604222	-0.577482	-0.546871	-0.50785	-0.452423	-0.403393	-0.396047	-0.386668	-0.365747	-0.343769	-0.325894	-0.294238	-0.255845	-0.227856	-0.225386	-0.230503	-0.234452	-0.243479	-0.254419	-0.257335	-0.262861	-0.266387	-0.267487	-0.268762	-0.275701	-0.281742	-0.299178	-0.318382	-0.345968	-0.368898	-0.382072	-0.387137
1962	3	-0.532236	-0.546267	-0.553759	-0.537533	-0.532056	-0.552977	-0.583586	-0.638124	-0.664294	-0.657987	-0.645198	-0.637675	-0.626456	-0.62753	-0.628791	-0.620487	-0.613423	-0.604983	-0.579849	-0.550818	-0.51358	-0.46047	-0.413296	-0.406069	-0.396843	-0.376464	-0.355013	-0.337278	-0.306368	-0.268854	-0.241384	-0.238686	-0.243383	-0.246974	-0.255545	-0.266019	-0.268667	-0.273874	-0.27714	-0.278077	-0.279157	-0.285794	-0.291565	-0.308522	-0.327234	-0.354195	-0.376624	-0.389499
1962	4	-0.694075	-0.616309	-0.599369	-0.592796	-0.573648	-0.563421	-0.577387	-0.601742	-0.648952	-0.672157	-0.666359	-0.654508	-0.647448	-0.636839	-0.637652	-0.638669	-0.630278	-0.623432	-0.615241	-0.591118	-0.563135	-0.527175	-0.475874	-0.43014	-0.422796	-0.41349	-0.393413	-0.372272	-0.354332	-0.323966	-0.287139	-0.260027	-0.256989	-0.261169	-0.264305	-0.272338	-0.282276	-0.284575	-0.289388	-0.292316	-0.292948	-0.293759	-0.300023	-0.305458	-0.321879	-0.340044	-0.366333	-0.388213
1962	5	-0.683923	-0.697234	-0.647095	-0.628427	-0.618688	-0.600452	-0.588333	-0.597986	-0.617976	-0.65961	-0.680421	-0.67501	-0.663995	-0.657374	-0.647289	-0.647886	-0.648697	-0.640351	-0.633694	-0.625726	-0.602486	-0.575439	-0.540626	-0.490952	-0.446518	-0.439082	-0.429717	-0.409922	-0.389068	-0.371012	-0.341138	-0.304931	-0.278136	-0.274782	-0.278479	-0.28119	-0.28872	-0.298156	-0.300128	-0.30457	-0.30718	-0.307487	-0.308043	-0.313957	-0.319075	-0.334991	-0.352642	-0.378294
1962	6	-0.588882	-0.640136	-0.668252	-0.640576	-0.628703	-0.621937	-0.6075	-0.596654	-0.604913	-0.622818	-0.660936	-0.68052	-0.67604	-0.666256	-0.66041	-0.651146	-0.651882	-0.65281	-0.644856	-0.638622	-0.631074	-0.608821	-0.582813	-0.54922	-0.501188	-0.458089	-0.4507	-0.441419	-0.422014	-0.401548	-0.3835	-0.354192	-0.318662	-0.292256	-0.288691	-0.292018	-0.294405	-0.301537	-0.310573	-0.312308	-0.316466	-0.31884	-0.318902	-0.319274	-0.324914	-0.329783	-0.345271	-0.362478
1962	7	-0.788673	-0.691525	-0.694733	-0.705845	-0.678422	-0.663795	-0.654315	-0.639187	-0.626715	-0.631829	-0.646381	-0.680172	-0.697461	-0.692681	-0.683	-0.677029	-0.667777	-0.668009	-0.668475	-0.660427	-0.654082	-0.64647	-0.624721	-0.599309	-0.566513	-0.519693	-0.477557	-0.469987	-0.460561	-0.441308	-0.421007	-0.402751	-0.373794	-0.338734	-0.312542	-0.308636	-0.31148	-0.313435	-0.320076	-0.328636	-0.330044	-0.333834	-0.335888	-0.335638	-0.335742	-0.341033	-0.34558	-0.36058
1962	8	-0.763943	-0.779777	-0.72005	-0.717494	-0.724433	-0.700213	-0.685881	-0.675963	-0.66147	-0.648664	-0.651929	-0.664211	-0.694711	-0.7103	-0.705458	-0.696027	-0.690083	-0.680984	-0.680901	-0.681067	-0.673166	-0.666811	-0.659228	-0.638033	-0.613255	-0.581279	-0.535676	-0.494527	-0.486855	-0.47736	-0.458319	-0.438239	-0.419862	-0.391302	-0.356755	-0.330827	-0.326643	-0.329066	-0.330647	-0.336855	-0.34499	-0.346121	-0.349588	-0.351366	-0.35086	-0.350738	-0.355719	-0.359981
1962	9	-0.427152	-0.600405	-0.66909	-0.654023	-0.666625	-0.682129	-0.668258	-0.660573	-0.655319	-0.645342	-0.635652	-0.640169	-0.652776	-0.682331	-0.698048	-0.694553	-0.686586	-0.681745	-0.673795	-0.674365	-0.675109	-0.668224	-0.66258	-0.655671	-0.635556	-0.611878	-0.581142	-0.537115	-0.497297	-0.489897	-0.480693	-0.46218	-0.442618	-0.424617	-0.396718	-0.362928	-0.337508	-0.333314	-0.335583	-0.337036	-0.343043	-0.350961	-0.352015	-0.355356	-0.357045	-0.356512	-0.356338	-0.361184
1962	10	-0.401152	-0.418227	-0.541532	-0.61135	-0.612921	-0.631743	-0.651176	-0.643624	-0.640304	-0.638266	-0.631565	-0.624282	-0.629782	-0.642642	-0.671363	-0.687126	-0.684716	-0.677967	-0.674077	-0.66713	-0.668273	-0.669534	-0.663623	-0.658624	-0.652325	-0.63318	-0.610492	-0.580871	-0.538265	-0.499654	-0.492506	-0.483569	-0.465534	-0.446439	-0.428814	-0.401516	-0.368418	-0.343466	-0.339274	-0.341414	-0.342764	-0.3486	-0.356332	-0.357327	-0.360564	-0.36218	-0.361696	-0.361483
1962	11	-0.729263	-0.568541	-0.527738	-0.596867	-0.644777	-0.642524	-0.656066	-0.671727	-0.66378	-0.659751	-0.656969	-0.649676	-0.642087	-0.646469	-0.657915	-0.6845	-0.699044	-0.696454	-0.689784	-0.685914	-0.679071	-0.679993	-0.681042	-0.67515	-0.670154	-0.663875	-0.645132	-0.622918	-0.593925	-0.552258	-0.514425	-0.507213	-0.498225	-0.480348	-0.461416	-0.44388	-0.41689	-0.384198	-0.35946	-0.35506	-0.356881	-0.357942	-0.363441	-0.370841	-0.371622	-0.374606	-0.376006	-0.375459
1962	12	-0.765912	-0.749892	-0.637978	-0.592475	-0.637808	-0.67338	-0.669083	-0.679041	-0.691874	-0.683654	-0.679058	-0.675674	-0.667597	-0.65977	-0.66319	-0.673401	-0.698081	-0.711509	-0.708738	-0.702118	-0.698244	-0.691473	-0.692171	-0.693001	-0.68702	-0.682005	-0.675728	-0.657355	-0.63558	-0.60718	-0.566408	-0.529322	-0.522058	-0.513032	-0.495316	-0.476549	-0.459113	-0.432425	-0.400128	-0.375602	-0.37101	-0.372529	-0.373318	-0.378498	-0.38558	-0.386155	-0.388898	-0.390089
1963	1	-0.85704	-0.815472	-0.790391	-0.697802	-0.651435	-0.681029	-0.706292	-0.698696	-0.704105	-0.712848	-0.703247	-0.697219	-0.692467	-0.682854	-0.674159	-0.676106	-0.684652	-0.707046	-0.719039	-0.715762	-0.708854	-0.704579	-0.697555	-0.697731	-0.698085	-0.691793	-0.686571	-0.680114	-0.66191	-0.640358	-0.612287	-0.572049	-0.535341	-0.527856	-0.518625	-0.50085	-0.482026	-0.464326	-0.437647	-0.405418	-0.380894	-0.376094	-0.377325	-0.377865	-0.382758	-0.389517	-0.389782	-0.392199
1963	2	-0.789763	-0.824443	-0.808775	-0.792441	-0.719119	-0.678315	-0.701387	-0.722373	-0.715024	-0.719257	-0.726816	-0.717618	-0.711681	-0.706904	-0.697006	-0.688451	-0.689894	-0.69766	-0.71865	-0.729856	-0.726565	-0.719821	-0.715631	-0.708751	-0.708792	-0.709007	-0.702654	-0.697479	-0.691084	-0.673284	-0.652199	-0.624739	-0.585402	-0.549461	-0.541974	-0.532756	-0.515188	-0.496579	-0.479038	-0.452711	-0.420927	-0.396664	-0.391718	-0.39269	-0.392995	-0.397602	-0.404069	-0.404158
1963	3	-0.764758	-0.779173	-0.806899	-0.800286	-0.78939	-0.729422	-0.693836	-0.713146	-0.731552	-0.724977	-0.728748	-0.735725	-0.727225	-0.72167	-0.717137	-0.707281	-0.699079	-0.700281	-0.707535	-0.727411	-0.738038	-0.73486	-0.728382	-0.724366	-0.717708	-0.717706	-0.717871	-0.711413	-0.706362	-0.700099	-0.682748	-0.662166	-0.635348	-0.596926	-0.561769	-0.554323	-0.545162	-0.527834	-0.50947	-0.492137	-0.466188	-0.434873	-0.410899	-0.405848	-0.406602	-0.406713	-0.411069	-0.417278
1963	4	-0.519611	-0.64553	-0.696991	-0.739624	-0.74967	-0.749442	-0.703873	-0.676147	-0.695726	-0.714611	-0.710744	-0.715918	-0.723827	-0.717218	-0.713141	-0.709841	-0.701012	-0.693981	-0.69574	-0.7032	-0.722649	-0.733271	-0.730666	-0.724867	-0.721375	-0.715278	-0.715574	-0.716016	-0.709669	-0.705035	-0.69918	-0.682512	-0.662649	-0.636672	-0.599341	-0.565135	-0.557906	-0.548983	-0.532064	-0.514105	-0.497132	-0.47171	-0.441006	-0.417464	-0.412456	-0.413138	-0.413191	-0.417423
1963	5	-0.741278	-0.63879	-0.686295	-0.716889	-0.748817	-0.758065	-0.757352	-0.716777	-0.691113	-0.707938	-0.724712	-0.720972	-0.725666	-0.733037	-0.726796	-0.722893	-0.719697	-0.710966	-0.70418	-0.705746	-0.712779	-0.73133	-0.741469	-0.738941	-0.733348	-0.729976	-0.724048	-0.724296	-0.724691	-0.718191	-0.713656	-0.707906	-0.691598	-0.672138	-0.646683	-0.610119	-0.576579	-0.569375	-0.560499	-0.54379	-0.52605	-0.509187	-0.484108	-0.453834	-0.430564	-0.425474	-0.42597	-0.425856
1963	6	-0.588882	-0.668852	-0.629204	-0.670107	-0.699888	-0.731107	-0.743571	-0.745639	-0.711245	-0.68906	-0.70512	-0.721337	-0.718691	-0.723827	-0.731387	-0.726052	-0.722821	-0.720191	-0.712083	-0.705918	-0.70767	-0.714632	-0.73267	-0.742645	-0.740425	-0.735226	-0.732143	-0.726557	-0.726944	-0.727466	-0.720994	-0.716699	-0.711181	-0.69533	-0.676355	-0.651494	-0.61575	-0.58294	-0.575861	-0.567133	-0.55072	-0.533279	-0.516619	-0.491949	-0.462164	-0.439229	-0.434135	-0.434525
1963	7	-0.616616	-0.60551	-0.656183	-0.632288	-0.666548	-0.693631	-0.722813	-0.736601	-0.740102	-0.710139	-0.690468	-0.70564	-0.721145	-0.719234	-0.724568	-0.732121	-0.727456	-0.724721	-0.722508	-0.714994	-0.709308	-0.711152	-0.717987	-0.735498	-0.745267	-0.743276	-0.73839	-0.735524	-0.730209	-0.730682	-0.73128	-0.7248	-0.720693	-0.715367	-0.699922	-0.68138	-0.65706	-0.622074	-0.589942	-0.582979	-0.574387	-0.558247	-0.541083	-0.524651	-0.500362	-0.471037	-0.448414	-0.443313
1963	8	-0.590871	-0.606452	-0.604414	-0.644705	-0.62977	-0.660416	-0.685881	-0.713658	-0.728521	-0.733287	-0.707065	-0.689631	-0.70417	-0.719145	-0.717916	-0.723451	-0.731027	-0.727	-0.724761	-0.72297	-0.716164	-0.710949	-0.712914	-0.719669	-0.736717	-0.746319	-0.744568	-0.740003	-0.737367	-0.732336	-0.732917	-0.733611	-0.727165	-0.723261	-0.718142	-0.703114	-0.685015	-0.661244	-0.62702	-0.595574	-0.588749	-0.580315	-0.564465	-0.547599	-0.531429	-0.50754	-0.478691	-0.4564
1963	9	-0.601069	-0.600405	-0.610675	-0.610158	-0.643092	-0.632404	-0.659663	-0.683259	-0.709349	-0.724404	-0.729802	-0.706375	-0.690589	-0.704435	-0.718816	-0.718052	-0.723674	-0.731234	-0.727741	-0.725922	-0.724486	-0.718329	-0.713513	-0.715562	-0.722219	-0.738824	-0.748252	-0.746706	-0.742425	-0.739987	-0.735191	-0.735842	-0.736595	-0.730286	-0.726546	-0.721604	-0.706953	-0.68926	-0.665994	-0.63247	-0.601656	-0.594955	-0.586662	-0.571076	-0.55448	-0.53855	-0.515028	-0.486616
1963	10	-0.633802	-0.623449	-0.620278	-0.626167	-0.624793	-0.651624	-0.64255	-0.666435	-0.687857	-0.711961	-0.726505	-0.731961	-0.710476	-0.695797	-0.708817	-0.722457	-0.721866	-0.727375	-0.734794	-0.731642	-0.730078	-0.728854	-0.723231	-0.718689	-0.720735	-0.727234	-0.743382	-0.752592	-0.751173	-0.747097	-0.744781	-0.740133	-0.740786	-0.741531	-0.735314	-0.731667	-0.726837	-0.712482	-0.695123	-0.672283	-0.639368	-0.609105	-0.602497	-0.594313	-0.578947	-0.562576	-0.546903	-0.523695
1963	11	-0.671241	-0.656161	-0.645735	-0.641546	-0.644777	-0.642524	-0.664684	-0.65647	-0.677436	-0.696807	-0.719	-0.732389	-0.73768	-0.717675	-0.703816	-0.715987	-0.728851	-0.728288	-0.733593	-0.740807	-0.737876	-0.736451	-0.735337	-0.729945	-0.72559	-0.727573	-0.733872	-0.749554	-0.758528	-0.757196	-0.753283	-0.751043	-0.746496	-0.747113	-0.747812	-0.741691	-0.738096	-0.733336	-0.719226	-0.702148	-0.679679	-0.647303	-0.617528	-0.610979	-0.602874	-0.587693	-0.571515	-0.556142
1963	12	-0.707262	-0.691371	-0.677207	-0.66673	-0.661814	-0.663313	-0.660422	-0.679041	-0.671348	-0.689853	-0.707379	-0.727825	-0.739793	-0.744833	-0.726034	-0.71285	-0.72422	-0.736331	-0.735746	-0.740816	-0.747797	-0.74502	-0.743682	-0.742628	-0.737326	-0.733108	-0.735001	-0.741087	-0.756307	-0.765043	-0.763781	-0.760014	-0.757843	-0.753394	-0.753979	-0.754638	-0.748616	-0.745071	-0.740382	-0.726509	-0.709703	-0.687591	-0.655735	-0.626426	-0.61993	-0.611897	-0.596893	-0.580896
1964	1	-0.740229	-0.727834	-0.712476	-0.697802	-0.68703	-0.681029	-0.680408	-0.675946	-0.690554	-0.68203	-0.697605	-0.71282	-0.731058	-0.741086	-0.745398	-0.727336	-0.714464	-0.724748	-0.735904	-0.735087	-0.739708	-0.746176	-0.743335	-0.741879	-0.740719	-0.735383	-0.731201	-0.732941	-0.738799	-0.753594	-0.762114	-0.760911	-0.757287	-0.755201	-0.750854	-0.751442	-0.752097	-0.745979	-0.742488	-0.737852	-0.724096	-0.707411	-0.685474	-0.653882	-0.624815	-0.618316	-0.610285	-0.595325
1964	2	-0.731721	-0.736987	-0.731001	-0.719416	-0.707366	-0.698095	-0.692816	-0.69213	-0.687995	-0.70091	-0.693099	-0.707242	-0.721315	-0.738375	-0.747367	-0.75157	-0.734594	-0.722404	-0.732123	-0.742727	-0.741968	-0.746439	-0.75273	-0.750048	-0.748685	-0.747593	-0.742317	-0.738288	-0.739968	-0.745648	-0.760018	-0.768314	-0.767169	-0.763678	-0.761663	-0.75742	-0.757988	-0.758619	-0.752629	-0.749208	-0.744664	-0.731176	-0.7148	-0.693251	-0.662208	-0.633628	-0.627196	-0.619249
1964	3	-0.881031	-0.808289	-0.787425	-0.771089	-0.754296	-0.739225	-0.72776	-0.720648	-0.7181	-0.712797	-0.723178	-0.715083	-0.727225	-0.739602	-0.755002	-0.762516	-0.766117	-0.749697	-0.737777	-0.746676	-0.756488	-0.755515	-0.759609	-0.765529	-0.762793	-0.761328	-0.760127	-0.754587	-0.750553	-0.752036	-0.757417	-0.77126	-0.779228	-0.778031	-0.774564	-0.772527	-0.768294	-0.768753	-0.769273	-0.763312	-0.759878	-0.755346	-0.742046	-0.725903	-0.704667	-0.674097	-0.645938	-0.639523
1964	4	-1.04306	-0.967003	-0.892252	-0.857096	-0.83182	-0.80819	-0.788202	-0.772878	-0.762549	-0.757065	-0.749582	-0.756859	-0.747696	-0.757408	-0.767663	-0.781015	-0.786642	-0.789227	-0.772889	-0.760844	-0.768666	-0.777437	-0.775966	-0.779451	-0.784796	-0.781781	-0.780013	-0.778522	-0.772383	-0.768179	-0.769324	-0.774277	-0.787485	-0.795015	-0.793648	-0.790095	-0.787945	-0.783629	-0.783895	-0.784221	-0.778138	-0.774606	-0.770003	-0.756812	-0.74083	-0.71984	-0.689676	-0.661875
1964	5	-0.397179	-0.726458	-0.784297	-0.775867	-0.772478	-0.767917	-0.757352	-0.746476	-0.737657	-0.732103	-0.730248	-0.726079	-0.735155	-0.728586	-0.739351	-0.750528	-0.76454	-0.770992	-0.774668	-0.760162	-0.749545	-0.757804	-0.76693	-0.766195	-0.770192	-0.775911	-0.77352	-0.772297	-0.77131	-0.765539	-0.76187	-0.763348	-0.768483	-0.781628	-0.789233	-0.788151	-0.784926	-0.783032	-0.779018	-0.779468	-0.779969	-0.774163	-0.770876	-0.766534	-0.753755	-0.738224	-0.717748	-0.688236
1964	6	-0.248112	-0.324294	-0.570634	-0.655342	-0.676159	-0.691408	-0.701047	-0.700942	-0.697953	-0.695082	-0.694074	-0.695826	-0.694996	-0.706112	-0.702161	-0.714224	-0.726555	-0.74147	-0.749058	-0.753989	-0.741374	-0.732268	-0.741153	-0.750818	-0.750942	-0.755568	-0.761771	-0.760105	-0.759535	-0.759155	-0.75387	-0.750821	-0.752723	-0.758128	-0.771305	-0.779066	-0.778333	-0.775502	-0.773942	-0.770305	-0.771015	-0.771762	-0.766307	-0.763326	-0.759302	-0.74698	-0.731937	-0.712006
1964	7	-0.215224	-0.232836	-0.290008	-0.485183	-0.57156	-0.604124	-0.628629	-0.64668	-0.653393	-0.655924	-0.657403	-0.659798	-0.664305	-0.666129	-0.678844	-0.677029	-0.690157	-0.703454	-0.719131	-0.727833	-0.733853	-0.722913	-0.715161	-0.724602	-0.734752	-0.735654	-0.740851	-0.747486	-0.746482	-0.746508	-0.746685	-0.741864	-0.73939	-0.741693	-0.747361	-0.760573	-0.768489	-0.768094	-0.765647	-0.76442	-0.761155	-0.762125	-0.763121	-0.758065	-0.755389	-0.751683	-0.739807	-0.725242
1964	8	-0.187111	-0.2021	-0.219021	-0.266256	-0.428628	-0.511185	-0.548688	-0.577959	-0.601126	-0.612398	-0.618849	-0.623538	-0.628499	-0.635113	-0.639014	-0.652934	-0.652863	-0.666826	-0.680901	-0.697183	-0.70695	-0.713891	-0.704437	-0.697899	-0.707821	-0.718388	-0.719991	-0.725702	-0.732728	-0.732336	-0.732917	-0.733611	-0.729242	-0.727309	-0.729992	-0.73591	-0.749152	-0.757217	-0.757149	-0.755075	-0.754173	-0.751276	-0.752502	-0.753747	-0.7491	-0.746728	-0.743338	-0.731908
1964	9	-0.0214194	-0.105252	-0.143429	-0.171575	-0.219559	-0.363918	-0.444796	-0.48666	-0.520253	-0.54804	-0.563659	-0.573966	-0.581877	-0.589499	-0.598366	-0.604474	-0.619831	-0.621653	-0.636709	-0.651809	-0.668937	-0.680013	-0.688046	-0.680172	-0.674948	-0.685506	-0.696643	-0.69907	-0.705422	-0.712949	-0.71325	-0.71446	-0.715744	-0.712066	-0.710744	-0.71389	-0.720149	-0.733528	-0.741834	-0.742163	-0.740523	-0.74	-0.737521	-0.739058	-0.740605	-0.736436	-0.734414	-0.731385
1964	10	-0.0522413	-0.0371709	-0.0888195	-0.122462	-0.149983	-0.194425	-0.323415	-0.400323	-0.44331	-0.478603	-0.508708	-0.526865	-0.539598	-0.549624	-0.559005	-0.569362	-0.576986	-0.593269	-0.596497	-0.612296	-0.628101	-0.645806	-0.657946	-0.666814	-0.660218	-0.656057	-0.667092	-0.678655	-0.681744	-0.688608	-0.696517	-0.69737	-0.699079	-0.700826	-0.697741	-0.696912	-0.700425	-0.706946	-0.720415	-0.728908	-0.729572	-0.728301	-0.728103	-0.725985	-0.727785	-0.729588	-0.7259	-0.724182
1964	11	-0.149145	-0.101315	-0.0754947	-0.105484	-0.129798	-0.152179	-0.190733	-0.305614	-0.377034	-0.418906	-0.453973	-0.484263	-0.503486	-0.517417	-0.528563	-0.538877	-0.550019	-0.558513	-0.575212	-0.579361	-0.595509	-0.611652	-0.629605	-0.642274	-0.651675	-0.64604	-0.642668	-0.653979	-0.665792	-0.669362	-0.676582	-0.684735	-0.68599	-0.688055	-0.690131	-0.68754	-0.687077	-0.690845	-0.69753	-0.711003	-0.719599	-0.720502	-0.719506	-0.719544	-0.717701	-0.719691	-0.721678	-0.718463
1964	12	-0.296776	-0.223279	-0.1673	-0.132166	-0.14576	-0.160038	-0.175512	-0.207039	-0.308755	-0.37371	-0.412862	-0.446228	-0.47509	-0.494134	-0.508186	-0.519555	-0.530051	-0.541313	-0.550071	-0.566681	-0.571271	-0.587359	-0.603461	-0.621319	-0.634068	-0.64368	-0.638684	-0.635824	-0.647188	-0.659048	-0.662899	-0.670297	-0.678549	-0.68006	-0.682346	-0.684626	-0.682386	-0.682168	-0.686082	-0.692833	-0.706229	-0.714842	-0.7159	-0.715096	-0.715294	-0.713648	-0.715756	-0.717858
1965	1	-0.331458	-0.318921	-0.264537	-0.213113	-0.176913	-0.181449	-0.188692	-0.198269	-0.223137	-0.312266	-0.37039	-0.406025	-0.436824	-0.463379	-0.481409	-0.494843	-0.505794	-0.515879	-0.526799	-0.535397	-0.551506	-0.556024	-0.571666	-0.587365	-0.604827	-0.617437	-0.627066	-0.622487	-0.619972	-0.6313	-0.643133	-0.647163	-0.654686	-0.663031	-0.664766	-0.667255	-0.669731	-0.667634	-0.667642	-0.671718	-0.678565	-0.691959	-0.70063	-0.701817	-0.701174	-0.701522	-0.700068	-0.702324
1965	2	-0.383517	-0.358067	-0.342184	-0.295933	-0.249047	-0.21355	-0.212901	-0.215874	-0.221821	-0.24229	-0.322258	-0.375244	-0.408258	-0.437172	-0.462006	-0.479388	-0.492484	-0.503258	-0.513191	-0.523936	-0.532505	-0.548292	-0.552979	-0.568349	-0.583799	-0.600971	-0.613414	-0.623065	-0.618925	-0.616752	-0.627996	-0.639739	-0.6439	-0.651466	-0.659804	-0.66169	-0.664306	-0.666901	-0.665076	-0.665255	-0.669413	-0.676278	-0.689557	-0.698206	-0.699511	-0.699019	-0.699482	-0.698173
1965	3	-0.474111	-0.429827	-0.398001	-0.376982	-0.333235	-0.288347	-0.252883	-0.248062	-0.247357	-0.250016	-0.266489	-0.338397	-0.386555	-0.416853	-0.443698	-0.466636	-0.483084	-0.495572	-0.50593	-0.515502	-0.525879	-0.534227	-0.549542	-0.554235	-0.569202	-0.58428	-0.601053	-0.613075	-0.622636	-0.61881	-0.616867	-0.627942	-0.639519	-0.643727	-0.651259	-0.659525	-0.661492	-0.664164	-0.666811	-0.665185	-0.665473	-0.669653	-0.676485	-0.689605	-0.698187	-0.699564	-0.699179	-0.699719
1965	4	-0.519611	-0.499428	-0.462709	-0.4313	-0.409379	-0.367632	-0.324446	-0.28928	-0.281485	-0.277998	-0.278041	-0.29121	-0.356284	-0.40019	-0.427978	-0.452845	-0.473929	-0.489396	-0.501207	-0.511064	-0.520191	-0.530119	-0.538153	-0.552937	-0.557547	-0.57205	-0.586703	-0.60303	-0.614441	-0.623854	-0.620272	-0.618493	-0.629361	-0.640732	-0.644942	-0.652401	-0.660564	-0.662578	-0.665275	-0.667942	-0.666429	-0.666791	-0.670962	-0.677735	-0.690681	-0.69918	-0.700611	-0.700314
1965	5	-0.339836	-0.43425	-0.451113	-0.436776	-0.4176	-0.403457	-0.368634	-0.330738	-0.298868	-0.291156	-0.28739	-0.286935	-0.298755	-0.359205	-0.400423	-0.426832	-0.450661	-0.470885	-0.486019	-0.497701	-0.507516	-0.516616	-0.526483	-0.534552	-0.54914	-0.553903	-0.56822	-0.582701	-0.598825	-0.609973	-0.619424	-0.616216	-0.614717	-0.625505	-0.636784	-0.64108	-0.648551	-0.656693	-0.658829	-0.661626	-0.664388	-0.66304	-0.663543	-0.667781	-0.674568	-0.687418	-0.695903	-0.697443
1965	6	-0.418487	-0.381715	-0.43398	-0.448639	-0.438891	-0.423465	-0.411917	-0.380651	-0.345756	-0.31573	-0.307501	-0.303008	-0.301706	-0.312014	-0.368184	-0.406738	-0.431614	-0.454226	-0.473441	-0.488015	-0.499336	-0.508893	-0.517784	-0.527427	-0.535363	-0.549616	-0.554385	-0.568408	-0.582619	-0.59845	-0.609219	-0.618602	-0.61564	-0.614304	-0.624925	-0.636031	-0.640326	-0.647742	-0.655818	-0.658023	-0.660864	-0.663669	-0.662406	-0.662994	-0.667249	-0.674004	-0.686718	-0.695141
1965	7	-0.616616	-0.519501	-0.463449	-0.485183	-0.48845	-0.474844	-0.4574	-0.444375	-0.413301	-0.378854	-0.34882	-0.338939	-0.332777	-0.329835	-0.338032	-0.38979	-0.425352	-0.448267	-0.46924	-0.487108	-0.500687	-0.511233	-0.520156	-0.528495	-0.537598	-0.545099	-0.558756	-0.56328	-0.576784	-0.590511	-0.605845	-0.616022	-0.625134	-0.622214	-0.620858	-0.631161	-0.641951	-0.646102	-0.653339	-0.661246	-0.663405	-0.66618	-0.66892	-0.667655	-0.668224	-0.6724	-0.679032	-0.691531
1965	8	-0.590871	-0.606452	-0.546599	-0.499137	-0.511448	-0.511185	-0.497243	-0.479962	-0.467037	-0.437125	-0.403841	-0.37444	-0.363676	-0.356511	-0.352506	-0.359147	-0.407225	-0.440304	-0.461616	-0.481238	-0.498111	-0.510868	-0.520781	-0.529191	-0.53708	-0.545734	-0.552878	-0.566021	-0.570355	-0.583408	-0.596711	-0.611604	-0.621264	-0.630144	-0.627295	-0.62595	-0.635971	-0.64648	-0.650514	-0.657601	-0.665365	-0.667503	-0.670234	-0.672934	-0.671703	-0.672276	-0.676395	-0.682926
1965	9	-0.659045	-0.629537	-0.630146	-0.580916	-0.537199	-0.542904	-0.539334	-0.524466	-0.506747	-0.493311	-0.463981	-0.431383	-0.402281	-0.39059	-0.382407	-0.377339	-0.382499	-0.427252	-0.458031	-0.477815	-0.496126	-0.512025	-0.523936	-0.533173	-0.541021	-0.548408	-0.556568	-0.563313	-0.57592	-0.580016	-0.59258	-0.60542	-0.619833	-0.629066	-0.637664	-0.634821	-0.633435	-0.643149	-0.653354	-0.657239	-0.664145	-0.671742	-0.673823	-0.676475	-0.679101	-0.67786	-0.678398	-0.682429
1965	10	-0.401152	-0.535494	-0.561218	-0.581716	-0.553563	-0.522403	-0.530415	-0.529572	-0.518029	-0.503165	-0.491956	-0.465341	-0.435182	-0.407893	-0.396723	-0.388806	-0.383831	-0.3886	-0.43123	-0.460705	-0.479782	-0.497515	-0.513193	-0.524849	-0.53393	-0.541672	-0.548972	-0.557023	-0.56372	-0.576133	-0.58025	-0.592605	-0.60524	-0.619418	-0.628528	-0.637057	-0.634396	-0.633138	-0.642735	-0.652819	-0.656714	-0.663594	-0.671161	-0.673315	-0.676014	-0.678688	-0.677647	-0.678267
1965	11	-0.381167	-0.393315	-0.488407	-0.522406	-0.548955	-0.532434	-0.509558	-0.51917	-0.520401	-0.511534	-0.499082	-0.489432	-0.465253	-0.437321	-0.411737	-0.401138	-0.393556	-0.388753	-0.39326	-0.434072	-0.462437	-0.480918	-0.498163	-0.513515	-0.524972	-0.533938	-0.541609	-0.548852	-0.556833	-0.563517	-0.57578	-0.579931	-0.592105	-0.604562	-0.61853	-0.627589	-0.63606	-0.633576	-0.632442	-0.641935	-0.651909	-0.655815	-0.662665	-0.670195	-0.672416	-0.675161	-0.677879	-0.677116
1965	12	-0.120885	-0.252531	-0.304567	-0.399426	-0.445772	-0.482116	-0.478564	-0.465862	-0.47978	-0.485283	-0.480823	-0.4723	-0.465465	-0.444894	-0.420217	-0.397276	-0.388172	-0.381769	-0.377917	-0.38289	-0.422632	-0.450532	-0.468974	-0.486235	-0.501695	-0.513378	-0.522617	-0.530567	-0.538075	-0.546293	-0.55325	-0.565633	-0.570047	-0.582286	-0.594798	-0.608782	-0.61805	-0.626666	-0.624544	-0.623711	-0.633275	-0.643309	-0.647379	-0.65434	-0.661954	-0.664362	-0.667272	-0.670151
1966	1	-0.0395421	-0.0853024	-0.186647	-0.242484	-0.331117	-0.381263	-0.421592	-0.425717	-0.419572	-0.435512	-0.443726	-0.442422	-0.436824	-0.432027	-0.414371	-0.392398	-0.371662	-0.363669	-0.358184	-0.355051	-0.36024	-0.398569	-0.425761	-0.443899	-0.460951	-0.476424	-0.488228	-0.497633	-0.505812	-0.513543	-0.521957	-0.529129	-0.541622	-0.546288	-0.558663	-0.571326	-0.585453	-0.594889	-0.603752	-0.602012	-0.601517	-0.611272	-0.621483	-0.625783	-0.632938	-0.640717	-0.643362	-0.646498
1966	2	-0.0353877	-0.0375115	-0.0700684	-0.14993	-0.202047	-0.282762	-0.332867	-0.374611	-0.383954	-0.38292	-0.400914	-0.411553	-0.413074	-0.410201	-0.407457	-0.392614	-0.373303	-0.35482	-0.348168	-0.343776	-0.341546	-0.347211	-0.384635	-0.411441	-0.429564	-0.446645	-0.462213	-0.474246	-0.483925	-0.492387	-0.500383	-0.509031	-0.51646	-0.529061	-0.533985	-0.546431	-0.559158	-0.573316	-0.582998	-0.592023	-0.590664	-0.590503	-0.600369	-0.610675	-0.615174	-0.622464	-0.630339	-0.633177
1966	3	0.107025	0.0358491	0.010792	-0.0267464	-0.0993596	-0.151148	-0.227447	-0.278064	-0.321323	-0.335255	-0.338883	-0.359035	-0.372162	-0.376514	-0.376397	-0.375909	-0.363926	-0.34735	-0.331225	-0.326089	-0.322967	-0.321816	-0.328147	-0.364914	-0.39154	-0.409816	-0.427082	-0.442796	-0.455193	-0.465273	-0.47413	-0.482497	-0.491479	-0.499258	-0.512054	-0.517308	-0.529906	-0.542774	-0.557037	-0.567063	-0.576316	-0.575395	-0.575625	-0.585666	-0.596128	-0.600881	-0.608357	-0.616372
1966	4	0.0617981	0.0848499	0.0447851	0.023736	-0.0105089	-0.0739942	-0.122122	-0.192577	-0.241403	-0.284062	-0.300228	-0.306559	-0.327648	-0.34215	-0.348308	-0.350058	-0.351094	-0.341263	-0.326816	-0.312547	-0.308556	-0.306385	-0.306033	-0.312809	-0.348819	-0.37513	-0.393413	-0.410729	-0.426323	-0.438955	-0.449315	-0.458455	-0.467089	-0.476313	-0.484351	-0.497264	-0.502777	-0.515465	-0.528415	-0.542725	-0.552981	-0.562403	-0.561855	-0.562421	-0.572592	-0.583169	-0.588137	-0.595762
1966	5	-0.0531543	0.00396252	0.0387386	0.0201474	0.00815297	-0.0193858	-0.0729328	-0.115487	-0.179218	-0.224722	-0.26525	-0.281829	-0.28927	-0.310257	-0.325115	-0.332104	-0.334839	-0.336736	-0.328289	-0.315281	-0.302277	-0.298987	-0.297381	-0.297489	-0.304436	-0.339576	-0.365416	-0.383526	-0.40072	-0.416097	-0.428783	-0.439246	-0.448497	-0.457231	-0.466531	-0.474671	-0.487565	-0.493207	-0.505873	-0.518796	-0.533054	-0.543376	-0.552861	-0.552576	-0.55337	-0.563586	-0.574194	-0.579291
1966	6	0.0925845	0.0201885	0.0344632	0.0532424	0.0355423	0.0230078	-0.00382113	-0.0529756	-0.0932829	-0.153177	-0.197068	-0.236697	-0.254328	-0.263312	-0.2847	-0.300314	-0.308426	-0.312394	-0.315486	-0.308586	-0.297153	-0.285546	-0.283136	-0.282274	-0.283011	-0.290301	-0.324806	-0.350376	-0.368481	-0.385706	-0.40103	-0.413894	-0.424572	-0.434031	-0.442956	-0.452421	-0.460742	-0.473706	-0.479554	-0.492286	-0.505266	-0.519554	-0.530025	-0.539643	-0.539674	-0.54075	-0.551068	-0.561763
1966	7	-0.157891	-0.0322011	-0.0395162	-0.0145379	0.010121	0.00240775	-0.00372899	-0.0248584	-0.0665633	-0.101831	-0.155985	-0.196354	-0.233331	-0.250196	-0.259073	-0.279628	-0.294829	-0.302969	-0.307168	-0.310597	-0.30436	-0.293699	-0.282787	-0.280668	-0.280017	-0.280896	-0.288108	-0.321686	-0.34667	-0.364451	-0.381402	-0.396353	-0.409104	-0.419724	-0.429143	-0.438026	-0.447439	-0.455735	-0.468588	-0.474479	-0.487118	-0.5	-0.514171	-0.524651	-0.534256	-0.534456	-0.535672	-0.545967
1966	8	-0.0141016	-0.0865903	-0.0263601	-0.0334088	-0.0145915	0.00604217	-2.67174e-05	-0.00513301	-0.0246209	-0.0624665	-0.0951612	-0.145708	-0.183999	-0.219438	-0.236256	-0.245562	-0.265813	-0.281048	-0.28958	-0.294321	-0.298508	-0.293158	-0.283468	-0.273439	-0.271806	-0.271551	-0.272752	-0.280061	-0.312907	-0.337476	-0.35508	-0.371893	-0.386643	-0.399398	-0.41007	-0.419552	-0.428489	-0.437941	-0.446299	-0.459122	-0.465124	-0.477744	-0.490599	-0.504723	-0.515306	-0.524964	-0.525391	-0.526804
1966	9	-0.137332	-0.0761306	-0.104498	-0.0546403	-0.0548814	-0.0358272	-0.0151466	-0.0179425	-0.0206029	-0.0372981	-0.0708644	-0.100433	-0.147098	-0.182866	-0.216304	-0.232459	-0.241599	-0.261145	-0.276	-0.284509	-0.289393	-0.293958	-0.289114	-0.280036	-0.27057	-0.269168	-0.269081	-0.270398	-0.277635	-0.309672	-0.333714	-0.351017	-0.367567	-0.38211	-0.394743	-0.405348	-0.414784	-0.423677	-0.433075	-0.441406	-0.454121	-0.460157	-0.472687	-0.485444	-0.499456	-0.510056	-0.519695	-0.52027
1966	10	-0.28484	-0.213032	-0.147862	-0.152088	-0.10251	-0.0950507	-0.0733257	-0.0506416	-0.0493929	-0.0488155	-0.0620339	-0.0911197	-0.117225	-0.159891	-0.192853	-0.223967	-0.238979	-0.247464	-0.265979	-0.280103	-0.288222	-0.292894	-0.297504	-0.292814	-0.284009	-0.274802	-0.273388	-0.273246	-0.274478	-0.281482	-0.312644	-0.33606	-0.352942	-0.369112	-0.383337	-0.395725	-0.406143	-0.415418	-0.424166	-0.433415	-0.441627	-0.454159	-0.460153	-0.472525	-0.48512	-0.498956	-0.509549	-0.519104
1966	11	-0.323158	-0.30571	-0.252444	-0.194815	-0.189671	-0.142173	-0.130421	-0.107337	-0.0835116	-0.0793106	-0.0762407	-0.0863017	-0.11164	-0.134768	-0.173937	-0.204386	-0.233383	-0.247299	-0.255124	-0.272654	-0.286054	-0.293749	-0.29816	-0.302588	-0.297984	-0.289376	-0.28036	-0.278895	-0.278669	-0.279793	-0.286553	-0.316877	-0.339683	-0.356142	-0.371926	-0.38587	-0.397997	-0.408211	-0.417307	-0.42589	-0.434972	-0.443044	-0.455377	-0.461301	-0.473499	-0.485917	-0.499565	-0.510204
1966	12	-0.238144	-0.281783	-0.284956	-0.250943	-0.205758	-0.200294	-0.158196	-0.146145	-0.124068	-0.101006	-0.0957461	-0.0916908	-0.0997639	-0.122629	-0.143772	-0.180353	-0.208973	-0.23642	-0.249657	-0.25715	-0.274005	-0.286947	-0.294443	-0.298787	-0.303154	-0.298784	-0.290504	-0.281801	-0.280409	-0.280221	-0.281351	-0.28798	-0.317595	-0.339908	-0.35605	-0.371547	-0.385325	-0.397278	-0.407367	-0.416361	-0.42485	-0.433834	-0.441829	-0.454022	-0.459922	-0.471998	-0.484291	-0.4978
1967	1	-0.156302	-0.202107	-0.245064	-0.257169	-0.236221	-0.201429	-0.197317	-0.160364	-0.148634	-0.127414	-0.10528	-0.0992851	-0.0944181	-0.100634	-0.121108	-0.140253	-0.17421	-0.200853	-0.226676	-0.239125	-0.246106	-0.261921	-0.274146	-0.281135	-0.285119	-0.289279	-0.284949	-0.276759	-0.268195	-0.26673	-0.266411	-0.267335	-0.273645	-0.302586	-0.324456	-0.340331	-0.355623	-0.369207	-0.381065	-0.391121	-0.400153	-0.408708	-0.417736	-0.425793	-0.43799	-0.443914	-0.45593	-0.468175
1967	2	-0.0934039	-0.124929	-0.167247	-0.20833	-0.225547	-0.21355	-0.187196	-0.18564	-0.15427	-0.144468	-0.125632	-0.105542	-0.100073	-0.0955721	-0.101176	-0.120488	-0.138691	-0.171057	-0.19663	-0.221534	-0.233756	-0.240765	-0.256247	-0.26831	-0.275343	-0.279474	-0.283762	-0.279839	-0.272135	-0.264029	-0.262783	-0.262638	-0.263696	-0.269995	-0.298348	-0.319838	-0.335497	-0.3506	-0.364141	-0.375914	-0.385932	-0.394948	-0.403496	-0.412506	-0.420564	-0.432685	-0.438637	-0.450579
1967	3	-0.183516	-0.138764	-0.144926	-0.172669	-0.204599	-0.219746	-0.21049	-0.188061	-0.186843	-0.158693	-0.149552	-0.132029	-0.113108	-0.107609	-0.103011	-0.107702	-0.125635	-0.142683	-0.173333	-0.197686	-0.22152	-0.233319	-0.240164	-0.255172	-0.266922	-0.273847	-0.277977	-0.282124	-0.278465	-0.271112	-0.26334	-0.26221	-0.262145	-0.263249	-0.269463	-0.297185	-0.318242	-0.333627	-0.348482	-0.361914	-0.373544	-0.383466	-0.39241	-0.400899	-0.409842	-0.417853	-0.429857	-0.435798
1967	4	0.119927	-0.0319886	-0.0527975	-0.079003	-0.116083	-0.152293	-0.172701	-0.170262	-0.154561	-0.156738	-0.133831	-0.127495	-0.11289	-0.0966136	-0.0925521	-0.0891631	-0.094283	-0.112035	-0.12897	-0.158871	-0.182813	-0.206302	-0.218288	-0.225498	-0.240502	-0.252385	-0.259608	-0.264114	-0.268411	-0.265347	-0.258651	-0.251493	-0.250749	-0.251021	-0.252412	-0.258766	-0.286077	-0.306918	-0.32223	-0.33703	-0.350536	-0.3622	-0.372192	-0.381226	-0.389811	-0.398837	-0.406943	-0.41896
1967	5	0.11883	0.120799	0.0191473	-0.00932763	-0.0391474	-0.0784678	-0.115173	-0.137753	-0.139337	-0.128096	-0.132417	-0.113351	-0.109051	-0.0966811	-0.0824771	-0.0795186	-0.0770698	-0.0825879	-0.10011	-0.116882	-0.146066	-0.169599	-0.19274	-0.204852	-0.212351	-0.227319	-0.239293	-0.246756	-0.251573	-0.256051	-0.253498	-0.24737	-0.240742	-0.240321	-0.240871	-0.242496	-0.248953	-0.275866	-0.296487	-0.311711	-0.32644	-0.339963	-0.351638	-0.361679	-0.370779	-0.379438	-0.388525	-0.396705
1967	6	-0.0209726	0.048892	0.0734939	0.00896492	-0.0118949	-0.0365149	-0.0718301	-0.105101	-0.126501	-0.129096	-0.119769	-0.124485	-0.107464	-0.103932	-0.0927023	-0.0796019	-0.0770042	-0.0748506	-0.0802585	-0.0971391	-0.113371	-0.141561	-0.16441	-0.186946	-0.198901	-0.206413	-0.221134	-0.232986	-0.240476	-0.245399	-0.249834	-0.247586	-0.241829	-0.235549	-0.235294	-0.235977	-0.237703	-0.244151	-0.270601	-0.290925	-0.305978	-0.320556	-0.333982	-0.345585	-0.355593	-0.364678	-0.373333	-0.382405
1967	7	-0.100559	-0.0608616	-0.000982422	0.0295781	-0.013617	-0.0274164	-0.0465228	-0.0772921	-0.106568	-0.125918	-0.128438	-0.119975	-0.124421	-0.108626	-0.105321	-0.0947306	-0.0822841	-0.0797289	-0.0775904	-0.0827639	-0.0988539	-0.1144	-0.141511	-0.163575	-0.185404	-0.197071	-0.204461	-0.218839	-0.230462	-0.237869	-0.242789	-0.247078	-0.245021	-0.239526	-0.233495	-0.233324	-0.234064	-0.235821	-0.242202	-0.268167	-0.28816	-0.303001	-0.317388	-0.330707	-0.342198	-0.352131	-0.36116	-0.369773
1967	8	-0.0717692	-0.0865903	-0.0648905	-0.0188569	0.00906453	-0.0237934	-0.0343127	-0.0503489	-0.0782409	-0.104762	-0.12272	-0.125378	-0.117806	-0.122167	-0.107559	-0.104571	-0.0946459	-0.0828835	-0.0804622	-0.0784241	-0.0835765	-0.0990071	-0.113978	-0.140136	-0.161505	-0.182705	-0.194128	-0.20143	-0.215504	-0.22693	-0.234277	-0.239209	-0.243393	-0.241535	-0.236308	-0.230534	-0.230459	-0.231269	-0.233071	-0.239401	-0.264904	-0.284585	-0.29923	-0.313441	-0.326678	-0.338067	-0.347936	-0.35692
1967	9	-0.311218	-0.192621	-0.162895	-0.127724	-0.0784058	-0.0457684	-0.0666987	-0.0708556	-0.0813632	-0.104172	-0.126227	-0.141162	-0.142373	-0.134253	-0.13741	-0.122828	-0.119247	-0.109188	-0.0973577	-0.0944451	-0.0919391	-0.0965419	-0.110897	-0.124905	-0.1498	-0.170175	-0.19046	-0.201343	-0.208274	-0.221819	-0.23281	-0.23986	-0.244574	-0.248525	-0.246635	-0.241456	-0.235734	-0.235578	-0.23629	-0.237979	-0.24412	-0.269068	-0.28833	-0.302665	-0.31659	-0.329604	-0.340781	-0.350477
1967	10	-0.459311	-0.388912	-0.285636	-0.240967	-0.197458	-0.144737	-0.107819	-0.119052	-0.117303	-0.122486	-0.140193	-0.157756	-0.169423	-0.168748	-0.15957	-0.161175	-0.146131	-0.141618	-0.131091	-0.118867	-0.115217	-0.112016	-0.115891	-0.129043	-0.141964	-0.165524	-0.184816	-0.204097	-0.214322	-0.220758	-0.233686	-0.24414	-0.250781	-0.255162	-0.258777	-0.256731	-0.251474	-0.245688	-0.245355	-0.24588	-0.247374	-0.25326	-0.277632	-0.296439	-0.31042	-0.324012	-0.336795	-0.347711
1967	11	-0.381167	-0.422518	-0.390085	-0.313931	-0.273497	-0.232225	-0.182116	-0.145465	-0.151768	-0.147224	-0.149526	-0.163819	-0.178534	-0.188156	-0.186452	-0.176842	-0.177512	-0.162433	-0.157424	-0.146758	-0.13444	-0.130362	-0.126747	-0.130031	-0.142277	-0.154372	-0.176857	-0.195288	-0.21377	-0.223503	-0.229589	-0.242031	-0.252073	-0.258411	-0.262555	-0.265989	-0.263864	-0.258597	-0.252808	-0.252363	-0.252764	-0.254123	-0.25981	-0.283675	-0.30209	-0.315773	-0.329086	-0.341774
1967	12	-0.414047	-0.398798	-0.422233	-0.399426	-0.337761	-0.300939	-0.262093	-0.214651	-0.178788	-0.181573	-0.175019	-0.175105	-0.18637	-0.198714	-0.206596	-0.204016	-0.194041	-0.193881	-0.17878	-0.173328	-0.162543	-0.150143	-0.145675	-0.141677	-0.144336	-0.155735	-0.167052	-0.188522	-0.206134	-0.223854	-0.233114	-0.238861	-0.250837	-0.260481	-0.266527	-0.27044	-0.273702	-0.271496	-0.266215	-0.260419	-0.259862	-0.26014	-0.261365	-0.266858	-0.290231	-0.308264	-0.321656	-0.334696
1968	1	-0.448239	-0.435742	-0.420327	-0.433408	-0.414157	-0.36128	-0.326703	-0.289244	-0.243457	-0.207514	-0.206807	-0.19806	-0.195686	-0.203628	-0.213271	-0.219044	-0.215188	-0.204393	-0.203073	-0.187604	-0.181331	-0.169838	-0.156868	-0.151485	-0.146596	-0.148292	-0.158531	-0.168733	-0.188996	-0.205598	-0.222354	-0.230858	-0.235963	-0.247296	-0.256401	-0.262034	-0.265614	-0.268499	-0.266081	-0.260666	-0.254834	-0.254225	-0.254416	-0.25557	-0.260929	-0.283925	-0.301587	-0.314675
1968	2	-0.499576	-0.474648	-0.458819	-0.441949	-0.448811	-0.431083	-0.384283	-0.351933	-0.316397	-0.272861	-0.237987	-0.235201	-0.225266	-0.221417	-0.227038	-0.234855	-0.239235	-0.234665	-0.223569	-0.221534	-0.206039	-0.199372	-0.187777	-0.174729	-0.168991	-0.163748	-0.164804	-0.174243	-0.183702	-0.202988	-0.218787	-0.234787	-0.242808	-0.247558	-0.258412	-0.267101	-0.272418	-0.275744	-0.278429	-0.275905	-0.270452	-0.26459	-0.263846	-0.263892	-0.264889	-0.270031	-0.292515	-0.309773
1968	3	-0.590363	-0.546267	-0.514818	-0.493745	-0.473577	-0.474564	-0.456385	-0.413077	-0.381842	-0.347433	-0.30547	-0.271325	-0.266617	-0.255501	-0.250214	-0.253633	-0.25967	-0.262657	-0.257317	-0.245836	-0.243038	-0.22742	-0.220297	-0.208533	-0.195336	-0.189193	-0.18355	-0.183809	-0.192432	-0.201129	-0.219428	-0.234409	-0.249637	-0.257146	-0.26151	-0.271862	-0.280107	-0.285078	-0.288115	-0.290563	-0.287897	-0.282367	-0.276439	-0.275531	-0.275403	-0.276217	-0.28112	-0.303078
1968	4	-0.22888	-0.411772	-0.443187	-0.445981	-0.444578	-0.436156	-0.442481	-0.430624	-0.395057	-0.36895	-0.339056	-0.301442	-0.270376	-0.266253	-0.256064	-0.251229	-0.25432	-0.260148	-0.2631	-0.258118	-0.247217	-0.244568	-0.229609	-0.222769	-0.211442	-0.198687	-0.19271	-0.187205	-0.187138	-0.195457	-0.203866	-0.221624	-0.236188	-0.251021	-0.258359	-0.262643	-0.272772	-0.280851	-0.285739	-0.288739	-0.291203	-0.288626	-0.283241	-0.277458	-0.276592	-0.276487	-0.277305	-0.282141
1968	5	-0.225157	-0.229736	-0.353131	-0.392552	-0.405772	-0.413306	-0.410881	-0.419816	-0.411878	-0.381752	-0.359346	-0.332886	-0.298755	-0.270209	-0.266544	-0.257114	-0.252648	-0.255546	-0.261175	-0.264079	-0.259394	-0.248995	-0.246474	-0.232098	-0.225506	-0.214563	-0.2022	-0.19637	-0.190985	-0.190685	-0.198725	-0.206866	-0.224123	-0.238294	-0.252747	-0.259908	-0.264102	-0.274009	-0.281922	-0.286719	-0.289672	-0.292104	-0.289598	-0.284338	-0.278682	-0.277847	-0.277756	-0.27857
1968	6	0.206133	-0.00851548	-0.0826347	-0.21244	-0.272824	-0.304394	-0.326889	-0.335964	-0.3524	-0.351855	-0.329588	-0.31321	-0.292231	-0.263312	-0.238786	-0.23725	-0.230038	-0.2273	-0.231472	-0.238101	-0.242017	-0.238529	-0.229426	-0.2278	-0.214671	-0.208955	-0.19892	-0.187469	-0.182294	-0.177513	-0.177527	-0.185757	-0.19407	-0.211247	-0.225406	-0.239842	-0.247153	-0.251555	-0.261517	-0.269543	-0.274513	-0.277671	-0.280366	-0.278163	-0.273246	-0.267924	-0.267324	-0.267441
1968	7	0.644559	0.426296	0.210936	0.103102	-0.0373553	-0.116892	-0.166351	-0.204638	-0.226587	-0.252381	-0.260664	-0.247276	-0.238066	-0.223651	-0.200895	-0.181276	-0.18296	-0.178943	-0.178871	-0.185446	-0.193936	-0.199638	-0.19802	-0.190806	-0.19066	-0.17929	-0.17494	-0.166222	-0.156092	-0.151979	-0.148186	-0.148989	-0.157792	-0.166641	-0.184092	-0.198565	-0.213294	-0.221038	-0.225903	-0.236155	-0.244532	-0.2499	-0.25348	-0.256751	-0.255051	-0.25067	-0.245867	-0.24568
1968	8	1.02356	0.837189	0.628514	0.417637	0.29291	0.145268	0.0514009	-0.0126689	-0.0648357	-0.0987201	-0.133743	-0.150791	-0.146174	-0.144274	-0.136619	-0.120236	-0.105808	-0.111191	-0.110817	-0.113868	-0.12349	-0.134306	-0.142225	-0.142856	-0.137871	-0.139552	-0.130248	-0.127567	-0.120425	-0.111878	-0.109088	-0.106535	-0.108457	-0.118087	-0.127715	-0.145674	-0.160682	-0.175915	-0.184285	-0.18979	-0.20049	-0.209378	-0.215302	-0.219456	-0.223505	-0.222454	-0.218747	-0.214597
1968	9	1.42678	1.23381	1.04354	0.836711	0.627175	0.490969	0.337083	0.231483	0.154914	0.0903632	0.0453918	0.00138484	-0.024246	-0.0281936	-0.0336087	-0.0327786	-0.0228551	-0.0137798	-0.0232099	-0.0268001	-0.0333241	-0.0464548	-0.0599805	-0.0704765	-0.073666	-0.0711874	-0.0749911	-0.068004	-0.0672467	-0.0618918	-0.0551449	-0.0539008	-0.0528042	-0.0562596	-0.0669471	-0.0775778	-0.0962759	-0.112033	-0.127977	-0.137158	-0.143466	-0.154764	-0.164317	-0.170943	-0.175811	-0.180822	-0.180549	-0.177638
1968	10	1.51692	1.48616	1.34722	1.18052	0.988997	0.789115	0.65086	0.49654	0.385168	0.301073	0.228241	0.175399	0.124762	0.092502	0.0817104	0.0703493	0.0655431	0.0700526	0.0745929	0.0617001	0.0546821	0.0451254	0.0288189	0.0128799	7.01001e-05	-0.00542985	-0.00522527	-0.0109707	-0.00610236	-0.00711616	-0.00340913	0.00166965	0.00146998	0.0012002	-0.00374968	-0.0154471	-0.0270383	-0.0464584	-0.0629481	-0.0795901	-0.0895586	-0.0966406	-0.108523	-0.118723	-0.12603	-0.131591	-0.137603	-0.138081
1968	11	1.35818	1.4454	1.45726	1.36778	1.23472	1.06805	0.885927	0.754135	0.605725	0.494759	0.408488	0.332232	0.275339	0.221108	0.184786	0.169381	0.153953	0.145174	0.145747	0.146964	0.131626	0.122114	0.110347	0.0918053	0.0741084	0.0595773	0.0523074	0.0507332	0.0434846	0.0466624	0.0442511	0.0466334	0.0503593	0.0489995	0.0476273	0.0414138	0.0289296	0.0165872	-0.00337481	-0.0204271	-0.037606	-0.0482024	-0.055907	-0.0682437	-0.0789566	-0.0868157	-0.0929423	-0.099873
1968	12	1.16839	1.26786	1.36146	1.39632	1.34149	1.23827	1.09671	0.934351	0.812739	0.673483	0.56661	0.481671	0.405354	0.347232	0.291749	0.253414	0.235212	0.217276	0.20593	0.203822	0.202757	0.185876	0.174707	0.161479	0.141501	0.122667	0.106982	0.098459	0.0955798	0.0872582	0.0891589	0.085718	0.0870923	0.0897774	0.0875442	0.0853386	0.0781502	0.0651152	0.0522436	0.0319372	0.0145075	-0.00303303	-0.0140884	-0.0222581	-0.034914	-0.0460001	-0.0542743	-0.0608339
1969	1	1.30259	1.22817	1.27309	1.34278	1.37618	1.33635	1.25111	1.12789	0.982062	0.870437	0.740542	0.638746	0.556448	0.481388	0.42339	0.367866	0.328635	0.308732	0.289147	0.276014	0.272029	0.269718	0.252116	0.240166	0.226298	0.205411	0.185977	0.16971	0.16037	0.156624	0.147677	0.148886	0.144994	0.145829	0.147875	0.14506	0.142249	0.134285	0.120801	0.107421	0.0865354	0.0684355	0.0502985	0.0385681	0.0298076	0.0168188	0.0054891	-0.00305771
1969	2	1.47229	1.38964	1.30924	1.32395	1.37165	1.39727	1.36298	1.28759	1.17592	1.04118	0.935752	0.812161	0.713463	0.63235	0.557355	0.498537	0.442118	0.401312	0.379096	0.357389	0.342043	0.335705	0.331366	0.31236	0.298885	0.283655	0.261398	0.24088	0.223499	0.212945	0.207928	0.197922	0.197878	0.192971	0.192804	0.193803	0.190099	0.186432	0.177424	0.163361	0.14942	0.12815	0.109628	0.0910854	0.0788498	0.0695856	0.0562485	0.0445203
1969	3	1.26866	1.37391	1.35324	1.30054	1.31486	1.35727	1.38269	1.35622	1.29171	1.19231	1.06945	0.971614	0.855598	0.761565	0.683257	0.609942	0.551828	0.495866	0.454733	0.431357	0.408553	0.391934	0.384107	0.37846	0.358692	0.344298	0.328259	0.305289	0.284163	0.266112	0.254753	0.24884	0.238123	0.237157	0.23153	0.230619	0.230832	0.226479	0.222186	0.212388	0.197951	0.183647	0.162174	0.143404	0.124621	0.112039	0.102417	0.0888561
1969	4	1.1078	1.19439	1.29332	1.30009	1.26756	1.28583	1.32713	1.35389	1.3344	1.27953	1.19121	1.07941	0.989108	0.880718	0.791821	0.716992	0.646161	0.589569	0.534824	0.494102	0.470291	0.44704	0.42976	0.42102	0.414548	0.394446	0.379545	0.363079	0.339888	0.318489	0.300081	0.288209	0.281676	0.270499	0.268854	0.262725	0.261266	0.260886	0.256067	0.25132	0.240971	0.226314	0.211792	0.190254	0.171369	0.152471	0.139666	0.129798
1969	5	1.03576	1.08438	1.15505	1.24289	1.26111	1.24052	1.26128	1.30149	1.32895	1.31459	1.26723	1.18796	1.08559	1.00192	0.900274	0.816073	0.74455	0.676107	0.621145	0.567745	0.527626	0.503657	0.480214	0.462536	0.453149	0.446075	0.425799	0.41056	0.393818	0.370472	0.348919	0.330271	0.318003	0.310964	0.299418	0.297201	0.290657	0.288734	0.287853	0.282645	0.27752	0.266732	0.251909	0.237224	0.215662	0.196707	0.177738	0.164758
1969	6	0.660246	0.852378	0.951436	1.04179	1.13807	1.17336	1.16889	1.19755	1.24152	1.27299	1.26548	1.22658	1.15693	1.0644	0.987931	0.89356	0.814801	0.747438	0.682333	0.629916	0.578706	0.540007	0.516698	0.493823	0.476462	0.467093	0.459988	0.440071	0.425011	0.408473	0.385496	0.364218	0.345735	0.333452	0.326267	0.314684	0.312222	0.305561	0.303448	0.302345	0.297008	0.291754	0.280831	0.266066	0.251433	0.230045	0.211209	0.192351
1969	7	0.358016	0.51225	0.692465	0.808762	0.91191	1.01611	1.06576	1.07586	1.11313	1.16225	1.19874	1.1983	1.16776	1.10751	1.02454	0.955272	0.868257	0.795238	0.732444	0.671123	0.621763	0.573232	0.536457	0.514325	0.492508	0.475934	0.467034	0.460284	0.441079	0.426543	0.410535	0.388275	0.367569	0.349542	0.337525	0.330459	0.319089	0.316627	0.310069	0.307968	0.30685	0.301578	0.296383	0.285513	0.270975	0.256557	0.235492	0.216921
1969	8	0.274205	0.317629	0.435932	0.592201	0.706764	0.811399	0.916858	0.974243	0.993829	1.03685	1.08942	1.12953	1.13463	1.11092	1.05857	0.983805	0.920849	0.84041	0.772618	0.714046	0.656203	0.609759	0.56382	0.528952	0.508031	0.487312	0.471584	0.463228	0.456903	0.438464	0.424515	0.409096	0.387608	0.367532	0.350022	0.338337	0.331457	0.32036	0.317961	0.311564	0.309527	0.308449	0.303294	0.298208	0.287448	0.273183	0.259025	0.238324
1969	9	-0.0214194	0.127708	0.206915	0.32534	0.474326	0.590345	0.697825	0.805774	0.870294	0.898658	0.947487	1.00396	1.04797	1.05853	1.04141	0.996578	0.929656	0.872913	0.798948	0.736442	0.68224	0.628111	0.584831	0.541732	0.509045	0.489641	0.470315	0.455735	0.448219	0.442577	0.425126	0.411985	0.397362	0.376772	0.357524	0.34073	0.329575	0.323079	0.312436	0.310284	0.304208	0.302384	0.301499	0.296602	0.291764	0.281281	0.26741	0.253629
1969	10	-0.110388	-0.0664797	0.0489376	0.129332	0.241631	0.381862	0.495704	0.602916	0.711014	0.779751	0.814222	0.867126	0.926393	0.973372	0.988288	0.976529	0.937962	0.877695	0.826315	0.758001	0.700151	0.649843	0.599031	0.558633	0.518136	0.487469	0.469498	0.451497	0.43802	0.431335	0.426364	0.409857	0.397499	0.383645	0.363904	0.345457	0.329365	0.318742	0.312647	0.302469	0.300591	0.294853	0.293263	0.292596	0.287976	0.283404	0.273169	0.259697
1969	11	-0.207147	-0.159711	-0.114815	-0.0161569	0.0617813	0.167968	0.300311	0.411124	0.517027	0.624361	0.695878	0.735168	0.791174	0.852605	0.902008	0.920605	0.913476	0.880384	0.826008	0.779433	0.716213	0.662592	0.615855	0.56825	0.530544	0.492492	0.463746	0.447164	0.430459	0.418076	0.412229	0.407936	0.392362	0.380784	0.367698	0.348767	0.331121	0.315736	0.305661	0.299988	0.290291	0.288712	0.283328	0.281988	0.281561	0.277236	0.272948	0.262925
1969	12	-0.355411	-0.281783	-0.226127	-0.176706	-0.0857643	-0.00908486	0.0928599	0.219171	0.327305	0.43188	0.538309	0.611954	0.655452	0.714082	0.777393	0.828973	0.850911	0.848003	0.819943	0.771008	0.728905	0.670465	0.620859	0.577548	0.53313	0.49806	0.462424	0.435605	0.420447	0.40508	0.393842	0.388893	0.385338	0.370752	0.360015	0.347756	0.329704	0.312913	0.29829	0.28882	0.28363	0.274469	0.273248	0.268268	0.267223	0.267082	0.263098	0.259138
1970	1	-0.214685	-0.289716	-0.264537	-0.227798	-0.188774	-0.111519	-0.0420678	0.0518882	0.169663	0.273029	0.374071	0.477653	0.551628	0.597769	0.65789	0.72228	0.775486	0.800482	0.801449	0.778131	0.734522	0.697291	0.643853	0.598645	0.559175	0.518047	0.48582	0.452898	0.428173	0.414665	0.40093	0.391282	0.387762	0.385349	0.371992	0.362272	0.350934	0.333781	0.317862	0.303944	0.29483	0.289805	0.280908	0.279795	0.275033	0.274335	0.274733	0.271312
1970	2	-0.209443	-0.212352	-0.264432	-0.252131	-0.225547	-0.193776	-0.127217	-0.0647104	0.0213486	0.130628	0.228236	0.324854	0.424678	0.497573	0.544774	0.604972	0.669176	0.722746	0.749347	0.752877	0.732986	0.69332	0.65932	0.609503	0.567328	0.530451	0.491804	0.461601	0.430556	0.407317	0.394859	0.382115	0.373289	0.370378	0.368469	0.355874	0.346794	0.336101	0.319628	0.304405	0.291107	0.28248	0.277837	0.269376	0.26853	0.264082	0.263593	0.264182
1970	3	-0.299748	-0.255183	-0.242258	-0.274822	-0.263069	-0.239346	-0.21049	-0.150561	-0.0927139	-0.0125857	0.0898647	0.182634	0.275399	0.371835	0.44363	0.491669	0.551828	0.615788	0.669635	0.69767	0.703534	0.686789	0.650775	0.619785	0.573366	0.53406	0.499658	0.463499	0.435254	0.406036	0.384253	0.372839	0.361085	0.353085	0.350794	0.349404	0.337578	0.329147	0.319109	0.303334	0.288816	0.276151	0.268032	0.263791	0.255785	0.255229	0.251116	0.250854
1970	4	-0.519611	-0.411772	-0.345581	-0.313859	-0.327251	-0.3089	-0.282293	-0.252086	-0.194642	-0.138549	-0.0617306	0.0362031	0.125698	0.215836	0.309873	0.381139	0.430386	0.490868	0.554935	0.609307	0.638894	0.647115	0.633465	0.601022	0.572993	0.529919	0.493479	0.461585	0.428098	0.401879	0.374566	0.354328	0.34406	0.333396	0.326324	0.324752	0.323972	0.313004	0.305315	0.29602	0.281096	0.267367	0.255416	0.247887	0.244132	0.236663	0.236478	0.23277
1970	5	-0.0531543	-0.288166	-0.294344	-0.274627	-0.263843	-0.285272	-0.275694	-0.25651	-0.232395	-0.182447	-0.132417	-0.0623002	0.0284705	0.112419	0.197769	0.287454	0.356196	0.404426	0.463501	0.526163	0.579674	0.609473	0.618732	0.606878	0.576752	0.550632	0.509846	0.475319	0.445067	0.413284	0.388343	0.362239	0.342925	0.333255	0.323163	0.316542	0.315267	0.314731	0.304234	0.296922	0.288022	0.273566	0.26029	0.248739	0.241507	0.237967	0.230768	0.230712
1970	6	0.262905	0.106297	-0.102152	-0.153396	-0.166075	-0.17541	-0.207857	-0.209358	-0.199583	-0.183278	-0.141854	-0.098983	-0.0364058	0.04658	0.124313	0.204129	0.288728	0.354063	0.400179	0.456987	0.517471	0.569379	0.598639	0.608167	0.597318	0.568733	0.543877	0.504729	0.471539	0.442405	0.411781	0.387662	0.362342	0.343575	0.334175	0.324344	0.317891	0.316665	0.316162	0.305907	0.298755	0.290039	0.275806	0.262778	0.251433	0.244316	0.240822	0.233727
1970	7	0.415329	0.340338	0.210936	0.0295781	-0.0373553	-0.0671828	-0.0893178	-0.129728	-0.139906	-0.137962	-0.128438	-0.0945156	-0.0581313	-0.00245522	0.0733456	0.145214	0.219709	0.299359	0.361224	0.404893	0.459267	0.517409	0.567525	0.595983	0.605468	0.595271	0.567859	0.543962	0.506129	0.473992	0.445725	0.415987	0.392483	0.367757	0.349378	0.340112	0.330415	0.324016	0.322743	0.322191	0.312084	0.305003	0.296383	0.282227	0.269362	0.258142	0.251068	0.247553
1970	8	0.389513	0.404234	0.358893	0.257603	0.103685	0.0358772	-2.67174e-05	-0.0277408	-0.0715383	-0.0866355	-0.0896495	-0.0847187	-0.0563445	-0.0249018	0.0252788	0.0951463	0.162074	0.232011	0.307353	0.366176	0.407598	0.459794	0.515818	0.564304	0.592034	0.601494	0.591927	0.565644	0.542675	0.506118	0.475013	0.447602	0.418737	0.395856	0.371734	0.353762	0.344655	0.335117	0.328799	0.327506	0.326931	0.316993	0.310006	0.301505	0.287448	0.274766	0.263693	0.256684
1970	9	0.326269	0.360634	0.382059	0.354566	0.274423	0.143104	0.0793613	0.0425277	0.0131518	-0.0312187	-0.0487197	-0.0546141	-0.0525957	-0.0281936	-0.000393479	0.045521	0.110602	0.173488	0.239653	0.311386	0.367674	0.407212	0.457584	0.511807	0.558908	0.586055	0.595566	0.586646	0.561464	0.539401	0.504062	0.473952	0.447374	0.419261	0.397004	0.373497	0.355952	0.347044	0.337703	0.331504	0.330233	0.329673	0.319928	0.313062	0.304706	0.290775	0.278296	0.267391
1970	10	0.412855	0.373097	0.383442	0.395895	0.372148	0.302386	0.185348	0.124172	0.0864193	0.0555448	0.0105395	-0.00910955	-0.0175793	-0.0181922	0.00267407	0.027186	0.0692565	0.130021	0.189226	0.251921	0.32031	0.374188	0.411817	0.46041	0.512877	0.558598	0.585085	0.594504	0.586037	0.561726	0.540369	0.506014	0.476695	0.450768	0.423196	0.40142	0.378389	0.36116	0.352369	0.343146	0.337001	0.3357	0.335111	0.325498	0.3187	0.310432	0.296506	0.284173
1970	11	1.01046	0.716004	0.592808	0.549466	0.528662	0.488053	0.412283	0.296771	0.230433	0.186144	0.149232	0.0997261	0.0746939	0.0609725	0.0554872	0.0710291	0.090644	0.127497	0.182798	0.237331	0.295577	0.359707	0.410242	0.445043	0.490973	0.54087	0.58445	0.609533	0.618123	0.609381	0.585241	0.56398	0.52998	0.500864	0.475039	0.447342	0.425547	0.402518	0.385171	0.376101	0.366618	0.360171	0.35852	0.357617	0.347837	0.340819	0.33236	0.318028
1970	12	1.10981	1.06327	0.852034	0.728709	0.669996	0.634827	0.586205	0.508323	0.395684	0.326555	0.277922	0.236713	0.184082	0.154828	0.136817	0.127238	0.138172	0.153482	0.185684	0.236053	0.286332	0.340483	0.400657	0.448054	0.480212	0.523594	0.571018	0.612522	0.63622	0.643974	0.634924	0.610905	0.589702	0.556009	0.527058	0.501302	0.473435	0.451591	0.428537	0.41105	0.401686	0.391927	0.385165	0.383154	0.381926	0.371962	0.364709	0.356043
1971	1	1.01092	1.0531	1.03962	0.887912	0.783572	0.7274	0.690859	0.64302	0.569142	0.463976	0.396625	0.347729	0.305773	0.25308	0.222364	0.202449	0.190833	0.199042	0.211615	0.240603	0.287447	0.335048	0.386517	0.444232	0.489942	0.520609	0.562632	0.608872	0.649372	0.67267	0.680569	0.672251	0.649331	0.628934	0.596082	0.567721	0.542369	0.514614	0.493011	0.470081	0.452348	0.442518	0.432389	0.425178	0.422803	0.421473	0.411703	0.404608
1971	2	1.00854	1.01113	1.03735	1.0322	0.913794	0.824276	0.7722	0.736228	0.689883	0.619576	0.520262	0.45447	0.405424	0.362785	0.309911	0.277764	0.255982	0.24234	0.247807	0.257699	0.283547	0.326838	0.371294	0.419667	0.474307	0.517598	0.546304	0.586345	0.630611	0.669461	0.691713	0.699056	0.690657	0.668058	0.647905	0.615551	0.587546	0.562454	0.534738	0.513274	0.4905	0.472805	0.46285	0.452602	0.445224	0.44262	0.441076	0.431233
1971	3	1.15254	1.08313	1.0615	1.06725	1.05782	0.955816	0.874396	0.824132	0.787808	0.742097	0.674345	0.579748	0.515175	0.465916	0.422609	0.369446	0.335962	0.312439	0.296898	0.29979	0.307141	0.330008	0.369922	0.41137	0.456756	0.508417	0.549336	0.576155	0.614221	0.656518	0.693702	0.714865	0.72159	0.71303	0.690658	0.670671	0.638723	0.610992	0.586082	0.558316	0.536926	0.514245	0.496531	0.486404	0.475993	0.468405	0.465536	0.463747
1971	4	1.16589	1.1652	1.1178	1.09477	1.09174	1.08046	0.990212	0.915375	0.867155	0.83121	0.786601	0.721518	0.631394	0.568389	0.519432	0.475975	0.422945	0.388636	0.363871	0.346884	0.347661	0.352879	0.373171	0.41011	0.448879	0.491578	0.540537	0.579304	0.604505	0.64076	0.681237	0.716873	0.737029	0.743192	0.734504	0.712373	0.692569	0.661042	0.633601	0.608893	0.581138	0.559841	0.537271	0.519562	0.509294	0.498748	0.490979	0.487871
1971	5	1.09305	1.14276	1.15505	1.12507	1.1075	1.10276	1.09245	1.01226	0.943733	0.898213	0.863496	0.820631	0.758573	0.67286	0.61178	0.563618	0.52051	0.46794	0.433312	0.407809	0.389847	0.389015	0.392575	0.410789	0.445259	0.481778	0.522205	0.568857	0.605792	0.629583	0.664289	0.703193	0.737473	0.756739	0.7624	0.753601	0.7317	0.712076	0.680956	0.653803	0.629306	0.601615	0.58043	0.55799	0.540312	0.529939	0.519291	0.511376
1971	6	1.17097	1.13924	1.16597	1.17453	1.14992	1.1337	1.12641	1.1157	1.04237	0.978232	0.934449	0.900383	0.858677	0.79894	0.716793	0.657215	0.609614	0.566709	0.514389	0.479405	0.453172	0.434263	0.431927	0.433926	0.450188	0.482339	0.516737	0.555017	0.599487	0.634673	0.657088	0.690289	0.727657	0.760597	0.778954	0.784071	0.775096	0.753359	0.733874	0.703101	0.676183	0.651847	0.624172	0.603052	0.5807	0.563013	0.552504	0.541723
1971	7	1.04563	1.11379	1.11609	1.14678	1.161	1.14526	1.13418	1.12826	1.1198	1.05394	0.995053	0.954063	0.921706	0.882041	0.825205	0.746895	0.689371	0.642947	0.600838	0.54924	0.514456	0.488027	0.468672	0.465329	0.466237	0.481012	0.511299	0.543962	0.580469	0.62311	0.656848	0.678163	0.710117	0.746198	0.778022	0.795649	0.800373	0.791347	0.769874	0.750623	0.720284	0.693685	0.669597	0.642012	0.621045	0.598863	0.581251	0.570693
1971	8	0.908294	0.981481	1.05211	1.07215	1.10869	1.12946	1.12245	1.11733	1.11439	1.10931	1.05087	0.99748	0.959816	0.929773	0.892624	0.838988	0.764658	0.709551	0.664741	0.623864	0.573339	0.539189	0.512994	0.4936	0.489655	0.489849	0.503513	0.5323	0.563538	0.598574	0.639671	0.672205	0.692654	0.723573	0.758569	0.789456	0.806507	0.810975	0.802017	0.780913	0.761991	0.73218	0.705993	0.682248	0.654866	0.634145	0.612224	0.594775
1971	9	0.73181	0.826385	0.907376	0.982787	1.01511	1.05733	1.08425	1.08529	1.0862	1.087	1.0858	1.03449	0.986582	0.952542	0.925222	0.890931	0.840728	0.770489	0.718097	0.675266	0.635984	0.586879	0.553727	0.52813	0.509045	0.504864	0.504699	0.517621	0.545287	0.575428	0.609306	0.649158	0.680745	0.70047	0.730585	0.764728	0.794889	0.81154	0.8159	0.807125	0.786471	0.767951	0.738729	0.713019	0.689683	0.662594	0.642188	0.620591
1971	10	0.761588	0.753967	0.816228	0.884481	0.953416	0.987739	1.03007	1.05873	1.06394	1.06812	1.07087	1.07203	1.02598	0.982222	0.95087	0.925544	0.893424	0.84596	0.779131	0.728994	0.6878	0.649843	0.601868	0.569547	0.54443	0.525574	0.521144	0.520618	0.532845	0.559478	0.5886	0.621396	0.660083	0.690765	0.709749	0.739093	0.772419	0.801881	0.818141	0.822373	0.813735	0.793469	0.775299	0.746594	0.721297	0.698313	0.671414	0.651279
1971	11	0.836573	0.803549	0.789315	0.832204	0.887711	0.948066	0.980639	1.02087	1.04914	1.0563	1.06209	1.06571	1.06813	1.026	0.985386	0.955995	0.932087	0.901588	0.856311	0.792338	0.744046	0.704161	0.667255	0.620267	0.588579	0.563786	0.545038	0.54029	0.539353	0.550866	0.576481	0.604592	0.636314	0.673847	0.703616	0.721778	0.750334	0.782834	0.811579	0.827408	0.83146	0.822892	0.80293	0.785031	0.756763	0.731811	0.709116	0.682281
1971	12	0.875466	0.858663	0.832438	0.817739	0.849889	0.896344	0.949629	0.979991	1.01781	1.04511	1.05331	1.06005	1.06419	1.06744	1.02854	0.990568	0.962833	0.940113	0.911014	0.867669	0.806267	0.759639	0.720942	0.684995	0.638962	0.607854	0.583358	0.564708	0.559658	0.558336	0.569177	0.593828	0.620981	0.651685	0.688122	0.717024	0.734391	0.762195	0.793906	0.821967	0.837386	0.841268	0.832766	0.813095	0.79545	0.767595	0.74297	0.720548
1972	1	0.835887	0.848831	0.845037	0.82921	0.819134	0.847211	0.889125	0.938507	0.968525	1.0059	1.03366	1.04401	1.05287	1.05874	1.064	1.02938	0.995146	0.970263	0.949719	0.922946	0.882494	0.824949	0.781084	0.744775	0.710947	0.666659	0.636962	0.613671	0.595821	0.591199	0.590297	0.601476	0.626314	0.653495	0.68411	0.720326	0.749098	0.766262	0.794012	0.825529	0.85309	0.867994	0.871618	0.862916	0.843321	0.826047	0.798949	0.775002
1972	2	0.834602	0.836404	0.843125	0.842536	0.8316	0.824276	0.84927	0.887306	0.93292	0.961756	0.997505	1.02467	1.03588	1.0456	1.05214	1.05823	1.02645	0.994682	0.971459	0.952196	0.926887	0.888352	0.833253	0.791066	0.756011	0.723238	0.680071	0.651113	0.628285	0.610707	0.60596	0.604836	0.615496	0.639515	0.665867	0.695594	0.730836	0.758854	0.775342	0.802442	0.83327	0.860256	0.874863	0.878415	0.869874	0.850647	0.833682	0.807047
1972	3	1.0364	0.937711	0.90588	0.89226	0.882546	0.867679	0.857451	0.876599	0.90876	0.948966	0.974856	1.0077	1.03298	1.04373	1.05314	1.0593	1.06533	1.03545	1.00537	0.98319	0.964675	0.940325	0.903222	0.850111	0.809213	0.77508	0.743068	0.700788	0.672324	0.649749	0.632255	0.627227	0.62574	0.63576	0.65886	0.684299	0.71305	0.747233	0.774404	0.790088	0.816448	0.8465	0.872825	0.887046	0.890436	0.881964	0.863014	0.84628
1972	4	0.933516	0.99006	0.942267	0.918756	0.904174	0.894633	0.880697	0.870774	0.887182	0.916037	0.952891	0.977162	1.00818	1.0324	1.04322	1.05278	1.05904	1.06537	1.03753	1.00927	0.98831	0.970718	0.947464	0.911891	0.860798	0.82128	0.788189	0.757069	0.715912	0.688082	0.665905	0.648635	0.643473	0.641766	0.65129	0.673614	0.698269	0.726176	0.759429	0.785868	0.800907	0.826623	0.855988	0.881739	0.895656	0.898957	0.890621	0.872
1972	5	1.03576	0.996801	1.018	0.977794	0.953871	0.935475	0.923607	0.908423	0.897235	0.910283	0.9354	0.968592	0.990812	1.01971	1.04241	1.05272	1.06189	1.06768	1.07387	1.04747	1.02048	1.00035	0.983351	0.960873	0.926478	0.877018	0.838579	0.806276	0.775821	0.735471	0.708087	0.686147	0.668952	0.66354	0.661503	0.670451	0.691953	0.71579	0.742826	0.775128	0.800802	0.81516	0.840191	0.868838	0.893975	0.907535	0.91068	0.9024
1972	6	0.717001	0.881066	0.912426	0.953289	0.936585	0.925504	0.914024	0.907331	0.896302	0.887989	0.901342	0.925869	0.958101	0.980342	1.00879	1.03141	1.04234	1.05215	1.05847	1.06537	1.04096	1.01577	0.996991	0.981096	0.959836	0.926967	0.879395	0.842351	0.811163	0.781688	0.7425	0.715861	0.694449	0.677605	0.672216	0.670115	0.678752	0.699703	0.722978	0.749406	0.781011	0.806153	0.820101	0.84466	0.872798	0.897511	0.910879	0.914013
1972	7	0.47264	0.598199	0.750239	0.808762	0.86446	0.867073	0.869023	0.86626	0.8666	0.861368	0.857411	0.872643	0.898045	0.930675	0.953944	0.982791	1.00614	1.01834	1.02936	1.03672	1.0448	1.02269	0.999588	0.982445	0.967945	0.948158	0.917018	0.871463	0.835989	0.806102	0.777793	0.739972	0.714268	0.693585	0.677289	0.672124	0.670155	0.678681	0.699281	0.722182	0.748192	0.779287	0.804072	0.817774	0.842025	0.869814	0.894253	0.907562
1972	8	0.793024	0.635158	0.667028	0.766746	0.813166	0.861099	0.865458	0.8688	0.866557	0.867773	0.863588	0.860338	0.874765	0.898843	0.929964	0.952494	0.980347	1.00309	1.01532	1.02643	1.03365	1.04194	1.02119	0.999341	0.98312	0.969368	0.950453	0.920486	0.876454	0.842095	0.813094	0.785566	0.748678	0.723573	0.703312	0.687289	0.6821	0.680034	0.688239	0.708304	0.73067	0.756098	0.786523	0.810794	0.824049	0.847842	0.875138	0.899162
1972	9	0.963501	0.884595	0.751745	0.749059	0.815279	0.848696	0.886755	0.888879	0.890536	0.886506	0.886625	0.88185	0.877971	0.89071	0.912773	0.941798	0.963003	0.989457	1.01116	1.02298	1.03375	1.04038	1.0485	1.02863	1.00761	0.991955	0.97863	0.960287	0.931194	0.888378	0.854852	0.826485	0.799503	0.763179	0.73848	0.718478	0.702589	0.69727	0.695009	0.702816	0.722292	0.744079	0.76888	0.798596	0.822305	0.835031	0.858314	0.885069
1972	10	0.935927	0.959013	0.914572	0.810462	0.799222	0.848705	0.874949	0.906809	0.90785	0.908602	0.903496	0.902985	0.897939	0.893714	0.905136	0.925544	0.952808	0.972894	0.998188	1.01904	1.03052	1.04102	1.04713	1.05513	1.03605	1.01579	1.00065	0.987717	0.969901	0.941607	0.899878	0.867093	0.839286	0.812786	0.776935	0.752599	0.732831	0.717064	0.711637	0.709208	0.716664	0.735616	0.75689	0.781133	0.810213	0.833419	0.845621	0.868452
1972	11	0.720638	0.83273	0.88756	0.876842	0.80394	0.798076	0.842874	0.868457	0.899077	0.902046	0.904346	0.900448	0.901008	0.897068	0.89367	0.904876	0.924643	0.951061	0.970782	0.995582	1.01617	1.02777	1.03843	1.04457	1.0528	1.03476	1.01547	1.00107	0.988763	0.971682	0.944355	0.903812	0.871896	0.844779	0.818888	0.783617	0.759775	0.740375	0.724859	0.719457	0.716994	0.724232	0.74279	0.763663	0.787469	0.816039	0.838854	0.850611
1972	12	0.465278	0.595555	0.714854	0.788063	0.801919	0.755532	0.759274	0.805033	0.833247	0.865502	0.872226	0.877701	0.876663	0.879587	0.877854	0.87627	0.888219	0.908229	0.934625	0.95466	0.979545	1.00039	1.01258	1.02382	1.03048	1.03931	1.0226	1.00455	0.991147	0.979726	0.963621	0.937472	0.898293	0.867446	0.841219	0.816131	0.781662	0.758498	0.739647	0.724559	0.719357	0.717029	0.724216	0.742538	0.763146	0.78666	0.814862	0.837421
1973	1	0.54413	0.498594	0.572581	0.667767	0.736154	0.757354	0.725342	0.733944	0.778999	0.808858	0.842013	0.85178	0.860102	0.861836	0.867238	0.867963	0.868566	0.881838	0.902543	0.929382	0.950311	0.976346	0.998345	1.01219	1.0251	1.03301	1.04325	1.02874	1.01255	1.00078	0.990987	0.976765	0.952705	0.915464	0.88616	0.861181	0.837142	0.803541	0.781243	0.763018	0.7481	0.742763	0.740364	0.747297	0.765394	0.786073	0.809967	0.838536
1973	2	0.486663	0.516024	0.493453	0.550698	0.63197	0.695819	0.720818	0.698457	0.710137	0.754012	0.784166	0.817344	0.828963	0.838988	0.842501	0.849352	0.851546	0.853422	0.867137	0.887902	0.914577	0.935629	0.961554	0.983614	0.997817	1.0111	1.0194	1.03008	1.0167	1.00161	0.990718	0.981688	0.96831	0.945307	0.90934	0.881049	0.856923	0.833668	0.800859	0.779239	0.761573	0.747114	0.742019	0.739788	0.746702	0.764585	0.785003	0.808594
1973	3	0.804109	0.646844	0.614059	0.571397	0.602063	0.662006	0.713404	0.734185	0.713889	0.723842	0.763391	0.791161	0.822038	0.83323	0.84299	0.846463	0.853252	0.855608	0.857652	0.870912	0.890945	0.916742	0.937257	0.962521	0.984091	0.998124	1.01128	1.01952	1.0302	1.01751	1.0031	0.992715	0.984111	0.971253	0.948993	0.914018	0.886466	0.862937	0.840222	0.807916	0.786751	0.769435	0.755241	0.75021	0.747981	0.754724	0.772258	0.792298
1973	4	0.933516	0.873288	0.747205	0.698715	0.646239	0.659868	0.703774	0.744398	0.760338	0.740319	0.747798	0.782876	0.807876	0.836103	0.846294	0.855265	0.85819	0.864493	0.866627	0.868492	0.881041	0.900119	0.924835	0.944611	0.969044	0.989941	1.00362	1.01648	1.02457	1.03507	1.0229	1.00899	0.998964	0.99065	0.978182	0.956534	0.922432	0.895514	0.872485	0.850219	0.818348	0.797552	0.780507	0.766508	0.761489	0.75921	0.765741	0.782889
1973	5	1.20763	1.08438	0.998417	0.87469	0.812048	0.748485	0.746301	0.774906	0.804236	0.813717	0.791589	0.79512	0.82493	0.846293	0.871009	0.879181	0.886427	0.887778	0.892797	0.893969	0.894987	0.906312	0.923999	0.947259	0.965917	0.9892	1.0091	1.02209	1.03433	1.04183	1.05186	1.03982	1.02606	1.01605	1.0077	0.995294	0.973946	0.94042	0.913868	0.891094	0.869046	0.837367	0.81673	0.799765	0.785783	0.78062	0.778146	0.784334
1973	6	1.2277	1.22529	1.14647	1.07129	0.96029	0.895759	0.82906	0.818024	0.836546	0.857906	0.862717	0.839214	0.839738	0.865309	0.883652	0.905377	0.91179	0.917518	0.917426	0.921295	0.921581	0.921806	0.932018	0.948434	0.970343	0.987936	1.01013	1.02909	1.04142	1.05307	1.06002	1.06957	1.05762	1.04396	1.03391	1.02548	1.0131	0.992019	0.959037	0.932831	0.910291	0.888444	0.85694	0.836443	0.819546	0.805569	0.800257	0.797584
1973	7	1.21749	1.22835	1.2316	1.17617	1.11356	1.01611	0.954562	0.888719	0.873264	0.885441	0.901458	0.903176	0.879116	0.87762	0.899958	0.915957	0.935335	0.940433	0.945016	0.943726	0.946712	0.946323	0.945939	0.955232	0.970572	0.991312	1.00799	1.02922	1.04735	1.0591	1.07023	1.07669	1.08581	1.07398	1.06044	1.05039	1.04191	1.02959	1.00878	0.976356	0.950514	0.928227	0.906602	0.875262	0.854928	0.838126	0.824182	0.818756
1973	8	1.48452	1.35658	1.32162	1.30481	1.25053	1.18908	1.09675	1.03449	0.967036	0.946276	0.951721	0.961926	0.959816	0.934192	0.929964	0.94858	0.961754	0.978331	0.98161	0.984564	0.981486	0.983144	0.981668	0.98031	0.988369	1.00235	1.02166	1.03716	1.05723	1.07431	1.08527	1.09567	1.10138	1.10988	1.09797	1.08436	1.07414	1.06546	1.05303	1.03237	1.00036	0.97476	0.952606	0.931093	0.899774	0.879499	0.862693	0.848689
1973	9	1.48468	1.49567	1.41308	1.37713	1.35595	1.30568	1.24738	1.16083	1.09969	1.03232	1.00835	1.00905	1.01491	1.00995	0.983316	0.977014	0.992644	1.00358	1.0179	1.01976	1.02142	1.01683	1.0174	1.01503	1.01286	1.01986	1.03265	1.05071	1.0652	1.08423	1.10037	1.1106	1.12032	1.12524	1.13317	1.1212	1.10755	1.09719	1.08833	1.07583	1.05531	1.02371	0.998342	0.976321	0.954918	0.923617	0.903402	0.886598
1973	10	1.28455	1.39831	1.44553	1.40252	1.38034	1.36506	1.32304	1.27141	1.19288	1.1356	1.07087	1.04642	1.04495	1.0486	1.04234	1.01575	1.00848	1.02226	1.03189	1.04482	1.04595	1.04695	1.04146	1.04149	1.03868	1.03611	1.04245	1.05444	1.07164	1.08545	1.10372	1.11917	1.12889	1.13814	1.14246	1.15001	1.1381	1.12452	1.11415	1.10526	1.09279	1.0725	1.04137	1.01631	0.9945	0.973283	0.942051	0.921977
1973	11	1.01046	1.15368	1.28048	1.35291	1.34239	1.33798	1.33361	1.30281	1.26058	1.19202	1.14096	1.0812	1.05858	1.05713	1.06042	1.0543	1.02886	1.02174	1.03475	1.04397	1.05636	1.05745	1.05842	1.05278	1.0528	1.05004	1.04749	1.05359	1.0652	1.08193	1.09542	1.11324	1.12829	1.13777	1.14678	1.15075	1.15813	1.14646	1.13313	1.12291	1.11413	1.10183	1.08189	1.0513	1.02664	1.00514	0.984213	0.953132
1973	12	0.992643	1.00482	1.10677	1.21832	1.29354	1.2986	1.30432	1.30704	1.28436	1.24947	1.1891	1.14341	1.08823	1.06744	1.0662	1.06939	1.06356	1.0393	1.03244	1.04487	1.0538	1.06577	1.0669	1.06789	1.06223	1.06228	1.05961	1.05713	1.06305	1.07436	1.0907	1.10394	1.12136	1.13609	1.14539	1.15422	1.1579	1.16517	1.15378	1.14072	1.13069	1.12205	1.10996	1.09037	1.06032	1.03607	1.0149	0.994268
1974	1	0.952574	0.965559	0.981247	1.06401	1.16287	1.23654	1.25111	1.26424	1.27308	1.25833	1.23093	1.17907	1.13961	1.09006	1.07238	1.07268	1.07705	1.07283	1.0508	1.04522	1.0582	1.06837	1.08124	1.08386	1.08633	1.08168	1.08288	1.08152	1.08005	1.08676	1.09885	1.11614	1.13052	1.14875	1.16419	1.17416	1.18354	1.18747	1.19527	1.18448	1.17152	1.16131	1.15261	1.14038	1.12091	1.09145	1.06809	1.04772
1974	2	0.950565	0.95289	0.959665	0.973846	1.04295	1.13056	1.20032	1.21963	1.23667	1.24889	1.23888	1.21642	1.17061	1.13543	1.08987	1.07399	1.07483	1.07943	1.07578	1.05506	1.04999	1.06268	1.07274	1.08538	1.08815	1.09076	1.08627	1.08763	1.08647	1.0852	1.09184	1.10372	1.12069	1.13487	1.15278	1.16798	1.17783	1.18713	1.19086	1.19864	1.18822	1.17565	1.16574	1.15729	1.14536	1.12634	1.09747	1.07456
1974	3	0.862185	0.908627	0.925333	0.936009	0.952659	1.01457	1.09468	1.16139	1.18423	1.20448	1.21968	1.21391	1.19595	1.15568	1.12459	1.08295	1.06905	1.07071	1.07586	1.07301	1.05376	1.04939	1.06205	1.07218	1.08477	1.08785	1.09074	1.08662	1.08829	1.08745	1.08647	1.09316	1.10494	1.1217	1.13577	1.15344	1.16847	1.17829	1.18755	1.19117	1.19898	1.18897	1.17683	1.16728	1.15913	1.14755	1.129	1.10075
1974	4	0.75921	0.814898	0.864245	0.889419	0.904174	0.923976	0.981788	1.0566	1.12082	1.14626	1.16904	1.18676	1.18463	1.17069	1.13539	1.10808	1.07019	1.05832	1.06099	1.06685	1.06493	1.0472	1.04363	1.0564	1.06672	1.07938	1.08285	1.08613	1.08258	1.08464	1.08421	1.08361	1.09042	1.1022	1.11883	1.13285	1.15037	1.16531	1.17515	1.18445	1.18806	1.19595	1.18639	1.17472	1.16558	1.15778	1.1466	1.12856
1974	5	0.863877	0.821639	0.841774	0.87469	0.894779	0.905952	0.923607	0.975178	1.04337	1.1034	1.12897	1.15225	1.17089	1.17088	1.15946	1.12765	1.10295	1.06768	1.05711	1.06026	1.0664	1.065	1.04835	1.04528	1.05794	1.06823	1.08077	1.08443	1.08789	1.08463	1.08689	1.08669	1.08627	1.09303	1.10462	1.12096	1.1348	1.15203	1.16677	1.17652	1.18574	1.18923	1.1971	1.18786	1.17654	1.16769	1.16013	1.14924
1974	6	1.00074	0.938441	0.892921	0.894284	0.91288	0.925504	0.931016	0.944541	0.989253	1.05042	1.10549	1.12975	1.1522	1.17057	1.17145	1.16138	1.13186	1.10884	1.07526	1.06537	1.06851	1.0745	1.07326	1.05731	1.05439	1.06668	1.07673	1.08894	1.09258	1.09604	1.09287	1.09514	1.09498	1.09455	1.10111	1.11238	1.12832	1.14186	1.15876	1.17322	1.1828	1.19186	1.19516	1.20291	1.19389	1.18282	1.17417	1.16676
1974	7	1.1602	1.08515	1.01982	0.970432	0.959359	0.966431	0.971669	0.971066	0.979877	1.01784	1.07213	1.12198	1.1441	1.16498	1.18233	1.18328	1.17381	1.14581	1.12383	1.09124	1.08158	1.08438	1.08994	1.08857	1.073	1.07	1.08174	1.09136	1.10309	1.10653	1.1098	1.10652	1.10864	1.10838	1.10783	1.11407	1.12494	1.14039	1.15356	1.17008	1.1842	1.19355	1.2024	1.20538	1.21296	1.20409	1.19319	1.18467
1974	8	1.31167	1.24117	1.16762	1.10124	1.04959	1.03007	1.02822	1.02696	1.02062	1.02477	1.05637	1.10414	1.1488	1.16836	1.18717	1.20296	1.20345	1.19403	1.16699	1.14557	1.11342	1.10367	1.10587	1.1108	1.10909	1.09367	1.09041	1.10145	1.11053	1.12165	1.12478	1.12775	1.1242	1.12606	1.12559	1.12483	1.13068	1.14106	1.15595	1.1687	1.18478	1.19852	1.20758	1.21615	1.21875	1.22611	1.21734	1.20656
1974	9	1.42678	1.37929	1.31584	1.24569	1.17967	1.12687	1.10142	1.09285	1.0862	1.07485	1.07474	1.10062	1.1424	1.18218	1.19907	1.21568	1.22976	1.22958	1.21999	1.19359	1.17248	1.14049	1.13048	1.13198	1.13617	1.134	1.11858	1.11496	1.12527	1.13375	1.1442	1.14691	1.14948	1.14546	1.14698	1.14624	1.14521	1.15063	1.16049	1.17481	1.18711	1.20272	1.21606	1.22478	1.23305	1.23522	1.24231	1.23358
1974	10	1.45883	1.45687	1.42587	1.37292	1.30919	1.24591	1.19379	1.16507	1.15216	1.14174	1.12666	1.12325	1.14452	1.18135	1.21694	1.23143	1.24599	1.25846	1.25765	1.24783	1.22191	1.20102	1.16906	1.15877	1.1596	1.16308	1.16045	1.14498	1.141	1.15062	1.15851	1.1683	1.17056	1.1727	1.16814	1.1693	1.16825	1.16692	1.17191	1.18127	1.19504	1.2069	1.22208	1.23502	1.24342	1.25139	1.25308	1.25992
1974	11	1.64788	1.56208	1.53583	1.50165	1.45006	1.38796	1.325	1.27233	1.24012	1.22287	1.20855	1.18965	1.18272	1.19939	1.23133	1.26268	1.27451	1.28674	1.29732	1.29557	1.28515	1.2593	1.23826	1.20605	1.1952	1.19512	1.1977	1.19442	1.17869	1.17418	1.183	1.19016	1.19916	1.20084	1.20241	1.19712	1.19777	1.1963	1.19454	1.19899	1.20776	1.22088	1.23221	1.24686	1.25932	1.26731	1.2749	1.27596
1974	12	1.63697	1.64773	1.59653	1.5743	1.54529	1.49969	1.44272	1.38309	1.3322	1.29901	1.27963	1.26322	1.24208	1.23291	1.24616	1.27431	1.30229	1.31204	1.32246	1.33157	1.32914	1.31836	1.29274	1.2717	1.23944	1.22819	1.22738	1.22921	1.22541	1.20954	1.20463	1.21277	1.21934	1.22767	1.22888	1.22999	1.22406	1.22431	1.22249	1.2204	1.2244	1.23266	1.24521	1.25607	1.27025	1.28228	1.28992	1.29716
1975	1	1.65252	1.63658	1.64268	1.60684	1.58947	1.56589	1.52686	1.47631	1.42195	1.3753	1.34364	1.32452	1.30825	1.28694	1.27749	1.28919	1.31528	1.3416	1.35066	1.36054	1.36948	1.36814	1.35848	1.33469	1.31525	1.28404	1.2736	1.27342	1.27557	1.27228	1.25733	1.25336	1.26231	1.26947	1.2782	1.27977	1.28113	1.27505	1.27552	1.27377	1.27124	1.27451	1.28215	1.29395	1.30433	1.31846	1.3309	1.33899
1975	2	1.70412	1.68074	1.65873	1.6594	1.62988	1.61456	1.5941	1.55943	1.51337	1.46268	1.41849	1.38742	1.36786	1.35098	1.32882	1.31831	1.32785	1.35131	1.37523	1.3829	1.39155	1.39947	1.39771	1.3879	1.36445	1.34516	1.31409	1.30346	1.30273	1.30433	1.30067	1.28568	1.2814	1.28977	1.29644	1.3046	1.3058	1.3068	1.30019	1.30035	1.29836	1.29562	1.29856	1.30579	1.31712	1.3271	1.34082	1.35286
1975	3	1.55894	1.63558	1.64493	1.63583	1.64194	1.62159	1.61137	1.59598	1.56712	1.52685	1.48115	1.4407	1.41164	1.39301	1.37673	1.35487	1.34435	1.35278	1.3746	1.39695	1.40392	1.41192	1.41935	1.41757	1.40797	1.38518	1.36635	1.33581	1.32527	1.32431	1.32561	1.32181	1.307	1.30262	1.3106	1.31694	1.3247	1.32569	1.32647	1.3195	1.31949	1.31738	1.31454	1.31728	1.32421	1.33519	1.34489	1.35827
1975	4	1.1078	1.34033	1.46882	1.52005	1.53711	1.55962	1.55451	1.55452	1.54795	1.52788	1.49599	1.45767	1.42303	1.39817	1.38255	1.36876	1.34911	1.34022	1.34914	1.37075	1.39281	1.40014	1.40846	1.41626	1.41516	1.40642	1.38489	1.36711	1.33781	1.32793	1.32727	1.32878	1.32529	1.31108	1.307	1.31497	1.3213	1.32903	1.33011	1.33099	1.32407	1.32418	1.32223	1.31956	1.32235	1.32925	1.34012	1.34975
1975	5	1.03576	1.08438	1.25293	1.37542	1.43834	1.4668	1.49761	1.5017	1.50824	1.50766	1.49393	1.4685	1.43624	1.40649	1.38517	1.37213	1.36051	1.34278	1.3354	1.34483	1.36632	1.3882	1.39593	1.40463	1.41283	1.41237	1.40446	1.38411	1.3673	1.33914	1.3299	1.32953	1.33122	1.32799	1.31427	1.31042	1.31834	1.32465	1.33231	1.33348	1.33444	1.32757	1.32778	1.32598	1.32345	1.3263	1.33317	1.34394
1975	6	0.944	0.995815	1.04896	1.18928	1.30397	1.37161	1.40673	1.44307	1.45393	1.46546	1.46958	1.46099	1.44094	1.41386	1.3883	1.37009	1.35936	1.34973	1.3338	1.32786	1.33784	1.35931	1.38113	1.38932	1.39844	1.40704	1.40722	1.40013	1.38094	1.36511	1.33809	1.32948	1.32944	1.33132	1.32836	1.31513	1.31151	1.31943	1.32578	1.33346	1.33476	1.33584	1.32909	1.32943	1.3278	1.32546	1.32838	1.33525
1975	7	0.98834	0.970589	1.00057	1.04391	1.161	1.26447	1.33088	1.36777	1.40626	1.42097	1.43543	1.4425	1.43743	1.42136	1.39822	1.37588	1.3601	1.35116	1.3431	1.32851	1.3237	1.33402	1.35533	1.37699	1.38549	1.39488	1.40376	1.40442	1.39801	1.37981	1.36482	1.33877	1.3307	1.33091	1.33294	1.33019	1.31738	1.31396	1.32186	1.32824	1.33591	1.33732	1.33852	1.33183	1.33229	1.33082	1.32864	1.33163
1975	8	0.793024	0.894908	0.917344	0.955815	1.00231	1.10958	1.2081	1.27547	1.31531	1.35685	1.3758	1.3936	1.4039	1.40249	1.39042	1.37123	1.35216	1.339	1.33212	1.32587	1.31284	1.30942	1.32039	1.34186	1.36363	1.37267	1.38255	1.39192	1.39323	1.38765	1.37057	1.35655	1.33164	1.32424	1.32486	1.32719	1.32478	1.31253	1.30942	1.31743	1.32394	1.33174	1.33337	1.33478	1.32829	1.32897	1.32777	1.32584
1975	9	0.673882	0.739067	0.829562	0.865928	0.909322	0.957986	1.05849	1.15328	1.22112	1.26317	1.30708	1.32954	1.35014	1.36322	1.36503	1.35651	1.34089	1.32492	1.31429	1.30946	1.30504	1.29359	1.29159	1.3033	1.32505	1.34704	1.3567	1.36716	1.37708	1.37908	1.37434	1.35836	1.34528	1.32141	1.3147	1.31578	1.31847	1.31646	1.3048	1.30207	1.31023	1.31694	1.3249	1.32679	1.32845	1.3222	1.32314	1.32222
1975	10	0.470982	0.578192	0.658865	0.751245	0.799222	0.848705	0.900803	0.997966	1.09109	1.16014	1.20476	1.2513	1.27728	1.30082	1.3167	1.32161	1.31649	1.30429	1.29135	1.28327	1.28056	1.27806	1.2683	1.26787	1.2805	1.30274	1.32516	1.33558	1.34675	1.35736	1.36012	1.35626	1.34138	1.32925	1.30643	1.30046	1.30207	1.30518	1.30365	1.29264	1.29035	1.29876	1.30574	1.31395	1.31615	1.31813	1.31217	1.31343
1975	11	0.662667	0.570085	0.61246	0.668519	0.744101	0.788076	0.834263	0.883699	0.974113	1.06247	1.12969	1.17416	1.22092	1.24828	1.27301	1.2902	1.29683	1.2938	1.28386	1.27299	1.2666	1.26524	1.26395	1.25531	1.25585	1.26893	1.29127	1.31376	1.32459	1.33616	1.34718	1.35042	1.34714	1.33307	1.32163	1.29951	1.29404	1.29596	1.2993	1.29807	1.28752	1.2855	1.294	1.30109	1.30941	1.3118	1.31397	1.30809
1975	12	0.992643	0.829431	0.714854	0.71387	0.741956	0.795766	0.828497	0.86589	0.908441	0.989373	1.07028	1.13299	1.17477	1.21949	1.24616	1.27037	1.28737	1.29434	1.29211	1.28325	1.27346	1.26785	1.26701	1.2662	1.25795	1.25882	1.27179	1.29373	1.31586	1.32668	1.33827	1.34934	1.35275	1.34977	1.33622	1.32519	1.30346	1.29824	1.30024	1.30362	1.30249	1.29221	1.29028	1.29872	1.30577	1.31404	1.31648	1.31869
1976	1	0.894231	0.936378	0.845037	0.755829	0.748008	0.767338	0.811545	0.840017	0.873765	0.913541	0.988571	1.06479	1.12515	1.16613	1.21051	1.23802	1.26317	1.28149	1.29002	1.28976	1.28319	1.27613	1.27274	1.27405	1.27532	1.26867	1.27113	1.28541	1.30816	1.3311	1.34317	1.35627	1.36898	1.37382	1.37219	1.35996	1.35002	1.32909	1.32475	1.32733	1.33072	1.3294	1.31916	1.31707	1.32543	1.33285	1.34191	1.34518
1976	2	0.834602	0.865527	0.901396	0.842536	0.772888	0.76499	0.780763	0.819323	0.845161	0.876217	0.913296	0.983203	1.05513	1.11297	1.15275	1.19615	1.22367	1.24892	1.26757	1.27684	1.2777	1.27244	1.26659	1.26415	1.26616	1.26807	1.26209	1.26509	1.27948	1.30207	1.32484	1.33706	1.35028	1.36314	1.36826	1.36705	1.35546	1.34607	1.3257	1.32177	1.32459	1.32818	1.32714	1.31734	1.3155	1.32392	1.3314	1.34049
1976	3	0.92026	0.879542	0.886427	0.906843	0.859174	0.799124	0.789666	0.801646	0.834846	0.857704	0.885821	0.920058	0.985037	1.05268	1.10778	1.14601	1.18811	1.21528	1.24034	1.25904	1.26878	1.27046	1.26623	1.26133	1.25962	1.26215	1.26455	1.25914	1.26254	1.27694	1.29928	1.32181	1.33408	1.34734	1.36027	1.36559	1.36471	1.35367	1.34475	1.32484	1.32124	1.32423	1.32798	1.32716	1.31774	1.31611	1.32455	1.33206
1976	4	1.28207	1.10682	1.02029	0.992096	0.986235	0.933757	0.872273	0.855907	0.860479	0.885742	0.903005	0.926036	0.955724	1.01456	1.07674	1.12783	1.16317	1.2028	1.22852	1.2524	1.27025	1.27956	1.2812	1.27723	1.27262	1.27101	1.27349	1.27585	1.27052	1.27387	1.28786	1.30959	1.33153	1.34353	1.35651	1.36921	1.37448	1.37367	1.36293	1.35423	1.33453	1.33102	1.33397	1.33766	1.33689	1.32766	1.32608	1.33439
1976	5	1.15034	1.23032	1.13547	1.06616	1.03659	1.02404	0.974262	0.915841	0.897235	0.898213	0.918807	0.932879	0.952898	0.979691	1.03405	1.09215	1.14028	1.17349	1.21135	1.23612	1.25921	1.27656	1.28573	1.28758	1.28402	1.27982	1.27845	1.28102	1.28348	1.27833	1.28173	1.29545	1.31669	1.33811	1.34987	1.36261	1.3751	1.38032	1.37961	1.36916	1.36068	1.34123	1.33783	1.34077	1.34444	1.34374	1.33473	1.33321
1976	6	0.773754	0.967128	1.08796	1.05654	1.01955	1.00482	0.998983	0.959424	0.909581	0.894005	0.895825	0.915674	0.929695	0.949373	0.975417	1.02748	1.08337	1.1301	1.16256	1.19982	1.2246	1.24774	1.26533	1.27503	1.27764	1.27497	1.27158	1.27087	1.27397	1.27693	1.27241	1.27622	1.29002	1.31109	1.33231	1.34409	1.35684	1.36937	1.3748	1.37441	1.36445	1.35641	1.33746	1.33436	1.33748	1.34131	1.34084	1.33218
1976	7	0.644559	0.71279	0.86578	0.985129	0.983082	0.966431	0.963115	0.96358	0.933235	0.891459	0.879435	0.882821	0.902777	0.917411	0.937333	0.963135	1.01359	1.06791	1.11371	1.14575	1.18272	1.20773	1.23111	1.24911	1.25945	1.26291	1.26119	1.25865	1.25868	1.26237	1.26589	1.26207	1.26637	1.28034	1.30135	1.32247	1.33436	1.34719	1.35986	1.36555	1.36556	1.35615	1.3486	1.33019	1.32745	1.33082	1.33486	1.33469
1976	8	0.447163	0.548566	0.628514	0.766746	0.884097	0.900858	0.899725	0.906459	0.913448	0.891928	0.85808	0.850179	0.855865	0.87675	0.892624	0.913355	0.939443	0.98894	1.04228	1.08761	1.11956	1.15658	1.18209	1.20595	1.22455	1.23571	1.24017	1.23955	1.23798	1.23888	1.24329	1.2475	1.24452	1.24942	1.2637	1.28479	1.30594	1.31806	1.33109	1.34398	1.35004	1.35053	1.34176	1.33478	1.31701	1.31473	1.31844	1.32278
1976	9	0.036534	0.244175	0.382059	0.486074	0.627175	0.749335	0.783705	0.798219	0.816314	0.831821	0.820227	0.795351	0.792966	0.802376	0.825628	0.843974	0.866666	0.894103	0.943797	0.997222	1.043	1.07572	1.11352	1.14013	1.16503	1.18473	1.19714	1.20299	1.20382	1.20353	1.20558	1.21099	1.21614	1.21423	1.21999	1.23487	1.25632	1.27777	1.29037	1.30384	1.31717	1.32376	1.3249	1.31692	1.31067	1.29374	1.29205	1.29624
1976	10	-0.342995	-0.154409	0.0489376	0.203382	0.324688	0.471268	0.599143	0.648503	0.677075	0.706117	0.730523	0.728803	0.712978	0.716683	0.730503	0.756892	0.778361	0.803647	0.833055	0.883693	0.937896	0.984721	1.01877	1.05785	1.086	1.11229	1.13341	1.14736	1.15487	1.15736	1.15851	1.16189	1.16848	1.17474	1.17407	1.18087	1.19652	1.21854	1.24049	1.25375	1.26783	1.28175	1.28901	1.29093	1.28383	1.27841	1.26241	1.26145
1976	11	-0.729263	-0.539336	-0.350758	-0.150149	0.0138886	0.147961	0.300311	0.433994	0.496558	0.537961	0.577547	0.611198	0.619246	0.612486	0.62266	0.641392	0.671507	0.696611	0.724996	0.756848	0.808987	0.864487	0.912811	0.948767	0.989502	1.01949	1.04749	1.0703	1.08604	1.09543	1.0998	1.10255	1.10745	1.11539	1.12293	1.1237	1.1317	1.14831	1.17106	1.19369	1.20776	1.22258	1.23722	1.24522	1.24801	1.24189	1.23739	1.22242
1976	12	-1.00053	-0.866941	-0.696822	-0.518223	-0.325761	-0.160038	-0.0196779	0.13546	0.272599	0.345142	0.396799	0.44519	0.487121	0.503824	0.505282	0.521506	0.544954	0.578732	0.607424	0.638896	0.673203	0.726942	0.783849	0.833756	0.871769	0.914221	0.946111	0.975866	1.00043	1.01803	1.02935	1.03564	1.04006	1.04655	1.05593	1.06485	1.06715	1.07645	1.09411	1.1177	1.1411	1.15609	1.17174	1.18717	1.19597	1.19968	1.1946	1.19108
1977	1	-1.03227	-1.01998	-0.926752	-0.785942	-0.627706	-0.451203	-0.292199	-0.152783	0.000363842	0.137505	0.216182	0.274967	0.329878	0.378429	0.402451	0.411188	0.43291	0.460871	0.49813	0.530309	0.564955	0.602283	0.658148	0.717204	0.769522	0.810135	0.854981	0.889594	0.921761	0.948742	0.968973	0.983198	0.992454	0.999368	1.00818	1.01963	1.03044	1.03465	1.04572	1.06484	1.0893	1.11329	1.12905	1.14533	1.16149	1.17139	1.17668	1.17322
1977	2	-1.02195	-1.02853	-1.02268	-0.953109	-0.836659	-0.698095	-0.538542	-0.389729	-0.255597	-0.107785	0.0260345	0.107077	0.169544	0.227987	0.280551	0.309304	0.322993	0.348323	0.379096	0.418486	0.45287	0.4894	0.528145	0.584743	0.644398	0.697534	0.73952	0.785438	0.821342	0.854747	0.882994	0.904611	0.920298	0.931037	0.939273	0.949369	0.961989	0.973937	0.979467	0.991627	1.01163	1.03681	1.0615	1.07809	1.09513	1.112	1.12259	1.12868
1977	3	-0.648492	-0.837405	-0.904271	-0.931679	-0.894675	-0.807847	-0.693836	-0.555603	-0.422189	-0.298724	-0.160689	-0.0340132	0.0451835	0.107485	0.166126	0.219612	0.250353	0.26658	0.293539	0.325463	0.36553	0.400781	0.438011	0.477187	0.533613	0.593036	0.646204	0.688805	0.735073	0.771593	0.805617	0.834559	0.857022	0.873661	0.885406	0.894552	0.905522	0.91892	0.93163	0.938052	0.950954	0.971509	0.997121	1.02222	1.03936	1.05691	1.07424	1.08533
1977	4	-0.403312	-0.528647	-0.696991	-0.783675	-0.83182	-0.817981	-0.754469	-0.661266	-0.542044	-0.423523	-0.311322	-0.18377	-0.0651696	0.0105184	0.0709443	0.128219	0.181095	0.21236	0.229778	0.257267	0.289408	0.329338	0.364683	0.401928	0.440957	0.49669	0.555397	0.608131	0.650925	0.697095	0.733804	0.768051	0.797319	0.820273	0.837526	0.849959	0.859745	0.871324	0.885249	0.89848	0.90555	0.918962	0.939852	0.965689	0.991023	1.00852	1.02642	1.04407
1977	5	-0.569219	-0.492687	-0.549101	-0.672658	-0.748817	-0.797471	-0.791158	-0.739051	-0.657868	-0.550878	-0.442377	-0.337992	-0.218129	-0.10558	-0.0322805	0.0270297	0.0835499	0.136232	0.168299	0.187074	0.21531	0.247908	0.287968	0.323631	0.361098	0.400169	0.455463	0.513694	0.566195	0.609306	0.65553	0.692539	0.727091	0.756739	0.780205	0.798074	0.81119	0.821611	0.833808	0.848277	0.862046	0.869823	0.88376	0.905018	0.931114	0.956712	0.974605	0.992861
1977	6	-0.816104	-0.697568	-0.609681	-0.625811	-0.711753	-0.770807	-0.81161	-0.805236	-0.757768	-0.683038	-0.583615	-0.48155	-0.382252	-0.267739	-0.159482	-0.087484	-0.0284842	0.0279565	0.0810219	0.114282	0.134705	0.164002	0.197372	0.237884	0.274142	0.312082	0.351421	0.406544	0.46456	0.517052	0.560721	0.607178	0.644637	0.67963	0.709773	0.733854	0.752427	0.76631	0.777456	0.790366	0.80547	0.819868	0.828474	0.843017	0.864729	0.89117	0.917111	0.93546
1977	7	-0.673966	-0.74887	-0.694733	-0.632288	-0.6428	-0.713522	-0.765625	-0.804046	-0.800133	-0.758331	-0.690468	-0.598677	-0.503269	-0.409478	-0.30063	-0.197012	-0.127028	-0.0690992	-0.0134492	0.0391631	0.0728943	0.0942683	0.124057	0.157711	0.198252	0.234697	0.272744	0.312046	0.366734	0.424284	0.476515	0.520436	0.566877	0.604545	0.63976	0.670194	0.69469	0.713774	0.728243	0.739958	0.753425	0.769015	0.783901	0.793135	0.808154	0.830204	0.856882	0.883064
1977	8	-0.590871	-0.635339	-0.700777	-0.673821	-0.62977	-0.640518	-0.703031	-0.751354	-0.788869	-0.787689	-0.751175	-0.689631	-0.604852	-0.515707	-0.427243	-0.323896	-0.22488	-0.157193	-0.100698	-0.0462029	0.00545897	0.039239	0.0611443	0.0910815	0.124719	0.165024	0.201398	0.23932	0.278391	0.332468	0.389386	0.441184	0.485145	0.5314	0.569109	0.604395	0.634975	0.659746	0.679209	0.694136	0.706308	0.720221	0.736192	0.751466	0.761211	0.776612	0.798912	0.825746
1977	9	0.210381	-0.192621	-0.357567	-0.478571	-0.501902	-0.493183	-0.522145	-0.592518	-0.648565	-0.693995	-0.70211	-0.675818	-0.624416	-0.549716	-0.469618	-0.389087	-0.293508	-0.201067	-0.137803	-0.0847813	-0.0333241	0.0154156	0.0475042	0.0683091	0.096967	0.129309	0.168206	0.203407	0.240201	0.278189	0.330836	0.386343	0.436955	0.479957	0.525312	0.562377	0.597097	0.62723	0.651702	0.670992	0.685865	0.698038	0.711929	0.72783	0.743056	0.752769	0.768135	0.790289
1977	10	0.761588	0.490297	0.127651	-0.0780251	-0.233065	-0.293805	-0.314791	-0.362311	-0.44331	-0.509306	-0.564551	-0.583264	-0.568077	-0.527478	-0.463298	-0.392731	-0.320689	-0.233351	-0.147951	-0.0898461	-0.0410772	0.00658257	0.0515174	0.0811081	0.100013	0.1267	0.157129	0.194055	0.227538	0.262712	0.299197	0.350024	0.403751	0.452802	0.494344	0.538426	0.574471	0.608272	0.637622	0.661465	0.680261	0.694777	0.706683	0.720278	0.735847	0.750767	0.760075	0.775163
1977	11	0.836573	0.803549	0.61246	0.311333	0.109673	-0.0521264	-0.130421	-0.168343	-0.226854	-0.313933	-0.386314	-0.44808	-0.474811	-0.468469	-0.43677	-0.381462	-0.319055	-0.254372	-0.174268	-0.0951111	-0.0416221	0.00330609	0.0475061	0.0890668	0.116327	0.133435	0.158256	0.186867	0.22192	0.253763	0.287387	0.322427	0.37151	0.423526	0.471064	0.511123	0.553958	0.588993	0.621875	0.650437	0.673634	0.691912	0.706037	0.717637	0.730904	0.746114	0.760699	0.769508
1977	12	0.75828	0.800198	0.793244	0.654514	0.406119	0.22235	0.0668903	-0.0167531	-0.06251	-0.125796	-0.214658	-0.289806	-0.354784	-0.386703	-0.386706	-0.361778	-0.313504	-0.25769	-0.19903	-0.124971	-0.0510874	-0.00145443	0.0402683	0.0815611	0.120329	0.145653	0.16129	0.184545	0.21161	0.245049	0.275482	0.307766	0.341542	0.389075	0.439561	0.485754	0.524494	0.566225	0.600377	0.63246	0.66034	0.682989	0.700835	0.714643	0.725997	0.738998	0.75391	0.768221
1978	1	0.835887	0.790463	0.806117	0.799858	0.688734	0.477767	0.311502	0.165584	0.0816296	0.0327741	-0.0319586	-0.120079	-0.195686	-0.261845	-0.29706	-0.301779	-0.282247	-0.239786	-0.189585	-0.136085	-0.0672093	0.00243286	0.0490656	0.0884798	0.127755	0.164405	0.188456	0.20331	0.225578	0.251696	0.284217	0.314062	0.345908	0.379208	0.426016	0.475761	0.521312	0.559354	0.600647	0.634416	0.665854	0.693011	0.715122	0.732431	0.745912	0.757291	0.770616	0.785849
1978	2	0.486663	0.661659	0.687724	0.725808	0.737659	0.656292	0.481014	0.335807	0.203703	0.124516	0.0765872	0.0137349	-0.0711834	-0.14501	-0.210256	-0.246686	-0.254131	-0.238199	-0.199997	-0.153983	-0.104416	-0.0397186	0.0261735	0.0702075	0.107496	0.144817	0.179635	0.202491	0.216519	0.237808	0.262909	0.294305	0.323173	0.354065	0.386434	0.432024	0.480549	0.525042	0.562081	0.602528	0.63566	0.66654	0.693251	0.715032	0.732116	0.74546	0.756737	0.769933
1978	3	0.397514	0.443205	0.575145	0.615154	0.660501	0.681595	0.620191	0.47181	0.344245	0.224811	0.151105	0.105263	0.0451835	-0.0359077	-0.107217	-0.170806	-0.207544	-0.216784	-0.203567	-0.168796	-0.126226	-0.0799349	-0.0188066	0.0438422	0.0856751	0.121174	0.156843	0.190219	0.212101	0.225487	0.245973	0.27022	0.300647	0.32868	0.358745	0.390296	0.434788	0.482207	0.525742	0.561881	0.601569	0.634137	0.664528	0.690857	0.712365	0.729275	0.742527	0.753738
1978	4	0.178055	0.289297	0.35701	0.478644	0.528982	0.581605	0.611093	0.565968	0.439847	0.328218	0.221094	0.153852	0.111384	0.0551547	-0.0212825	-0.0891631	-0.150108	-0.18609	-0.196034	-0.184482	-0.152146	-0.112112	-0.0682819	-0.00996609	0.0500738	0.0902335	0.124406	0.158844	0.191314	0.212555	0.225593	0.24555	0.269199	0.298904	0.326324	0.355764	0.386677	0.430265	0.47676	0.519506	0.554973	0.594046	0.626182	0.65621	0.682277	0.703627	0.72047	0.733722
1978	5	-0.110486	0.0331724	0.156281	0.241193	0.362862	0.423661	0.484529	0.522678	0.491986	0.385138	0.288152	0.19293	0.13279	0.0946245	0.0430117	-0.0282167	-0.092012	-0.149651	-0.183996	-0.193679	-0.18282	-0.151956	-0.113556	-0.0713547	-0.0150431	0.0430884	0.0821567	0.115516	0.149201	0.181185	0.202166	0.215184	0.234929	0.258274	0.287545	0.314608	0.343663	0.374153	0.417076	0.46288	0.505051	0.54011	0.578754	0.610624	0.640442	0.666389	0.687707	0.704597
1978	6	-0.0777542	-0.0946306	-0.00456852	0.0975186	0.177845	0.290833	0.35318	0.416082	0.458036	0.436697	0.343948	0.258001	0.172015	0.117405	0.0825815	0.0346843	-0.0322165	-0.0925766	-0.147463	-0.180433	-0.189945	-0.17976	-0.150277	-0.11341	-0.0727441	-0.0183145	0.0380182	0.0760284	0.108585	0.141522	0.173013	0.1937	0.206646	0.226145	0.249161	0.277978	0.304664	0.33332	0.363386	0.405659	0.450783	0.492385	0.527038	0.565247	0.596839	0.626429	0.652232	0.673488
1978	7	0.0140972	-0.0322011	-0.0587834	0.000167587	0.081333	0.15152	0.253011	0.312176	0.373422	0.415958	0.400358	0.317868	0.24014	0.161211	0.110739	0.0783474	0.0332995	-0.030124	-0.0877182	-0.140522	-0.172465	-0.182003	-0.172591	-0.144514	-0.109192	-0.0700696	-0.0175002	0.037057	0.0739692	0.105666	0.137795	0.168698	0.189004	0.201786	0.220964	0.243586	0.271898	0.298153	0.326364	0.355971	0.397568	0.441992	0.482999	0.517162	0.554907	0.586186	0.615513	0.641134
1978	8	0.158888	0.0866593	0.0314338	-0.00430521	0.0327202	0.0955457	0.154251	0.243533	0.297062	0.354393	0.395302	0.382795	0.307653	0.235919	0.162257	0.114725	0.0839456	0.040958	-0.0197551	-0.0752019	-0.126561	-0.157839	-0.167648	-0.159178	-0.132618	-0.0989393	-0.0614574	-0.0108224	0.0418944	0.0776021	0.108324	0.139531	0.169687	0.189486	0.201976	0.22072	0.242844	0.270554	0.296284	0.323963	0.353038	0.393886	0.437536	0.477876	0.511452	0.54866	0.579552	0.608542
1978	9	0.38421	0.273291	0.187454	0.120747	0.0744963	0.0934026	0.1395	0.186135	0.262916	0.309188	0.360904	0.398415	0.386771	0.316454	0.2487	0.178622	0.132844	0.102823	0.0610453	0.00218974	-0.0518339	-0.102435	-0.133526	-0.143956	-0.136673	-0.111797	-0.0799045	-0.0441944	0.00441861	0.0552292	0.0896071	0.119217	0.149367	0.17848	0.197618	0.209657	0.227832	0.249338	0.276341	0.301442	0.328498	0.356961	0.396994	0.439806	0.47941	0.512292	0.548888	0.579311
1978	10	0.180324	0.285191	0.245713	0.188572	0.134836	0.0937438	0.10775	0.146972	0.188271	0.258108	0.300802	0.349638	0.385689	0.375846	0.310479	0.246915	0.180653	0.137076	0.108309	0.0681486	0.0114366	-0.0408559	-0.0903529	-0.120855	-0.131442	-0.124864	-0.101169	-0.0705754	-0.036177	0.0108736	0.060186	0.093573	0.122372	0.151746	0.180086	0.198788	0.210571	0.228371	0.249451	0.275939	0.300591	0.32719	0.355198	0.39459	0.436739	0.475767	0.508081	0.544214
1978	11	-0.265151	-0.0429213	0.101436	0.117824	0.0976999	0.0679287	0.041885	0.0604179	0.100767	0.142933	0.211231	0.254734	0.304	0.341199	0.334927	0.275595	0.217259	0.155781	0.115432	0.0888692	0.0511913	-0.00263452	-0.0524732	-0.0999031	-0.129082	-0.139089	-0.132501	-0.109296	-0.0793445	-0.0456398	0.00043941	0.0487715	0.0816426	0.110069	0.139082	0.167067	0.185698	0.19756	0.215305	0.236263	0.262534	0.28701	0.313405	0.341177	0.380167	0.421884	0.460559	0.49251
1978	12	-0.414047	-0.340289	-0.1673	-0.0282431	0.0102245	0.0110411	-0.0023639	-0.0167531	0.00588506	0.0477231	0.0910982	0.158527	0.203324	0.25327	0.291749	0.288899	0.235212	0.181836	0.124945	0.0877845	0.0634567	0.0282818	-0.0226641	-0.0700176	-0.115221	-0.142963	-0.152239	-0.145472	-0.122577	-0.0930904	-0.059913	-0.0146394	0.0328609	0.0653429	0.0935111	0.122274	0.150026	0.168676	0.180698	0.198472	0.219392	0.245529	0.269907	0.296169	0.323768	0.362428	0.403789	0.442176
1979	1	-0.506633	-0.464949	-0.400853	-0.257169	-0.129468	-0.0815505	-0.0679417	-0.0693954	-0.0741333	-0.0473183	-0.00375902	0.0410691	0.1081	0.154584	0.205611	0.245774	0.2467	0.199042	0.150935	0.0989523	0.0654095	0.0440131	0.0118849	-0.0356361	-0.080002	-0.122659	-0.148616	-0.15673	-0.149398	-0.126356	-0.0967999	-0.0635037	-0.0182642	0.0291281	0.0618235	0.0902641	0.119273	0.147336	0.166419	0.178887	0.196812	0.217734	0.243878	0.26823	0.29452	0.322316	0.361325	0.403058
1979	2	-0.383517	-0.445502	-0.439379	-0.398143	-0.284298	-0.174002	-0.127217	-0.110058	-0.106987	-0.107785	-0.0806926	-0.0381238	0.00585296	0.0707086	0.116964	0.167366	0.207584	0.210543	0.167008	0.122626	0.074181	0.0430589	0.023321	-0.00684773	-0.0520107	-0.0943165	-0.135066	-0.159844	-0.167413	-0.160034	-0.137396	-0.108392	-0.0757108	-0.0313599	0.015125	0.0473413	0.0754352	0.104109	0.131843	0.150863	0.163414	0.18131	0.202145	0.228106	0.252318	0.278429	0.306002	0.344616
1979	3	-0.00918521	-0.196972	-0.30066	-0.333199	-0.32154	-0.239346	-0.151142	-0.113062	-0.0994372	-0.0978132	-0.099439	-0.0752824	-0.0363588	0.0044228	0.0652044	0.1092	0.157294	0.196024	0.199503	0.158585	0.116596	0.0704869	0.0407849	0.0218979	-0.00710691	-0.0506754	-0.0916131	-0.131057	-0.15523	-0.162752	-0.155758	-0.1339	-0.105797	-0.0740558	-0.0308786	0.0144514	0.0459179	0.0733992	0.101481	0.128572	0.147275	0.159663	0.177297	0.197827	0.2234	0.247275	0.273029	0.300223
1979	4	0.23618	0.114058	-0.0527975	-0.16707	-0.221663	-0.230595	-0.172701	-0.103318	-0.074404	-0.0657977	-0.0672767	-0.0712223	-0.0508538	-0.016264	0.0206394	0.0768405	0.117836	0.162999	0.199606	0.202855	0.163699	0.123342	0.0788813	0.0500508	0.031584	0.00330641	-0.0391002	-0.0790575	-0.117479	-0.141351	-0.149082	-0.142687	-0.121788	-0.094753	-0.0641053	-0.0222355	0.0218223	0.0524003	0.0791301	0.106484	0.132803	0.151049	0.163133	0.180374	0.200474	0.225543	0.24897	0.274265
1979	5	0.749277	0.500458	0.332578	0.152778	0.0199778	-0.0587735	-0.0898286	-0.0561121	-0.00640689	0.0107951	0.0114741	0.00406332	-0.00472345	0.0100968	0.0388289	0.0704364	0.120901	0.157407	0.198492	0.231863	0.233683	0.19499	0.155079	0.111167	0.0822876	0.0634949	0.035179	-0.00683256	-0.0465147	-0.0847508	-0.1089	-0.117332	-0.111946	-0.0923501	-0.0666954	-0.037432	0.00288392	0.045456	0.0748898	0.100609	0.126985	0.152243	0.16977	0.18129	0.197894	0.217337	0.241686	0.264455
1979	6	1.11423	0.938441	0.717365	0.540215	0.355707	0.211482	0.115188	0.0661627	0.0794392	0.111691	0.117626	0.110117	0.0962289	0.0819927	0.090928	0.113498	0.139459	0.183928	0.215411	0.252013	0.281697	0.281512	0.24259	0.202486	0.158521	0.1291	0.109587	0.0808189	0.0387784	-0.00101883	-0.0394939	-0.064237	-0.0736385	-0.0694885	-0.0513848	-0.0272869	0.000428313	0.0390538	0.0800246	0.108171	0.132734	0.157988	0.182005	0.198662	0.209464	0.225288	0.243939	0.26744
1979	7	0.931049	1.02787	0.942803	0.779366	0.627188	0.459644	0.321468	0.222307	0.166777	0.169126	0.191063	0.1906	0.178596	0.161211	0.143976	0.149147	0.167516	0.189538	0.229591	0.257327	0.290622	0.317605	0.316146	0.277498	0.237664	0.194064	0.164522	0.144666	0.115796	0.0740275	0.0344069	-0.00399789	-0.0290342	-0.0391008	-0.0358907	-0.0189894	0.00383042	0.0302607	0.0674514	0.107051	0.134123	0.157729	0.182051	0.205004	0.22096	0.231199	0.246395	0.264401
1979	8	0.793024	0.866049	0.95585	0.912186	0.789522	0.662288	0.514177	0.386687	0.290361	0.233575	0.229994	0.245604	0.241477	0.227078	0.207914	0.189123	0.191836	0.207246	0.226424	0.26309	0.287887	0.31864	0.343564	0.341306	0.303258	0.264	0.22105	0.191676	0.17174	0.143013	0.101736	0.062505	0.0243931	-0.000717554	-0.0112306	-0.0087503	0.00714972	0.0288833	0.0542078	0.0901336	0.128512	0.154653	0.177433	0.200951	0.222982	0.23835	0.248133	0.262804
1979	9	0.73181	0.768174	0.829562	0.909751	0.885812	0.78908	0.680649	0.548879	0.431654	0.339578	0.283415	0.276262	0.287569	0.281108	0.265305	0.245169	0.225515	0.226484	0.239653	0.256636	0.290566	0.312953	0.34164	0.364893	0.362072	0.324709	0.286108	0.243877	0.214775	0.194864	0.166365	0.125629	0.0868421	0.0489722	0.0238779	0.0130312	0.0149068	0.0299424	0.0507276	0.0750805	0.109882	0.14717	0.172489	0.194541	0.217348	0.238557	0.253413	0.262803
1979	10	0.529108	0.636786	0.698207	0.766049	0.846668	0.838773	0.762908	0.671296	0.554887	0.448373	0.362197	0.308642	0.300299	0.309442	0.302161	0.286149	0.266053	0.246426	0.24654	0.258368	0.273982	0.306009	0.326714	0.353995	0.376143	0.373148	0.336686	0.298943	0.257608	0.228986	0.209297	0.181198	0.141132	0.102922	0.0654378	0.0405264	0.029538	0.0310142	0.045404	0.0654596	0.0890527	0.122946	0.159344	0.184017	0.205505	0.227759	0.248276	0.262757
1979	11	0.720638	0.628454	0.671413	0.713162	0.768037	0.838075	0.834263	0.769378	0.687596	0.581162	0.481749	0.399395	0.346992	0.336751	0.343267	0.3346	0.317799	0.29719	0.277105	0.276058	0.286297	0.300312	0.330275	0.34921	0.374894	0.395732	0.392305	0.356423	0.319241	0.278523	0.250152	0.2305	0.2026	0.162993	0.125165	0.0878099	0.0629286	0.051675	0.0526529	0.0663203	0.0855785	0.108351	0.141291	0.176761	0.200733	0.221599	0.243242	0.262925
1979	12	0.699684	0.712497	0.656059	0.684192	0.71797	0.765591	0.828497	0.827854	0.771721	0.698261	0.60057	0.507728	0.429403	0.378552	0.367117	0.371695	0.362101	0.344857	0.324026	0.303737	0.301809	0.310752	0.323437	0.351615	0.36908	0.393366	0.413061	0.409305	0.374041	0.337463	0.297401	0.269337	0.249777	0.222126	0.183013	0.145601	0.108414	0.0836086	0.0721456	0.0726865	0.0856984	0.104227	0.126244	0.1583	0.192905	0.21623	0.236522	0.2576
1980	1	0.777539	0.732094	0.728276	0.682444	0.700589	0.7274	0.768444	0.824864	0.826383	0.778068	0.712355	0.623157	0.537167	0.463483	0.415014	0.403311	0.406842	0.397186	0.380159	0.35971	0.339868	0.338017	0.346484	0.358748	0.386087	0.402737	0.426351	0.445698	0.442144	0.407875	0.372303	0.333367	0.306145	0.287088	0.259937	0.221381	0.184371	0.147336	0.122626	0.110995	0.111042	0.123351	0.141199	0.16249	0.193836	0.227953	0.251117	0.271312
1980	2	0.718631	0.749034	0.726576	0.725808	0.690687	0.705701	0.729382	0.766445	0.818157	0.821226	0.778552	0.718857	0.636458	0.555977	0.486061	0.439404	0.427228	0.429573	0.419491	0.402408	0.382064	0.362307	0.359886	0.36739	0.378624	0.404486	0.41996	0.442409	0.460798	0.457037	0.423447	0.38854	0.350319	0.323479	0.304593	0.277769	0.239784	0.20327	0.166485	0.141935	0.130178	0.129865	0.141589	0.158772	0.179366	0.20988	0.243174	0.265729
1980	3	0.513694	0.617754	0.672427	0.673496	0.683875	0.662006	0.679509	0.704201	0.740769	0.790774	0.796782	0.760224	0.706971	0.631665	0.557142	0.491669	0.44762	0.435902	0.437943	0.428148	0.411626	0.391934	0.372759	0.370232	0.377245	0.387893	0.412718	0.427543	0.4492	0.466967	0.463266	0.430561	0.396514	0.359187	0.332905	0.314354	0.288018	0.250746	0.21487	0.178506	0.154265	0.142532	0.14201	0.153299	0.169963	0.19	0.219812	0.252397
1980	4	0.468659	0.493718	0.571629	0.625361	0.634514	0.650085	0.63637	0.655185	0.680221	0.71608	0.764428	0.77265	0.741101	0.693328	0.624202	0.555	0.493633	0.452091	0.440969	0.442897	0.433503	0.417615	0.398636	0.380108	0.377576	0.384221	0.394406	0.418339	0.43274	0.453714	0.470954	0.467364	0.435552	0.402378	0.365957	0.340258	0.322072	0.296252	0.259715	0.224499	0.188632	0.164733	0.153066	0.15238	0.163284	0.179476	0.199003	0.228159
1980	5	0.11883	0.296038	0.371753	0.462209	0.528366	0.55163	0.577421	0.57461	0.598291	0.626605	0.664361	0.713479	0.725393	0.699543	0.657775	0.595177	0.531713	0.474997	0.436666	0.427003	0.429651	0.421351	0.406711	0.389	0.371618	0.369565	0.376358	0.386574	0.410124	0.42455	0.445288	0.462401	0.459221	0.428496	0.396376	0.361026	0.336091	0.318445	0.293314	0.257661	0.223258	0.188128	0.164741	0.153323	0.152665	0.163381	0.179298	0.198502
1980	6	-0.134538	-0.00851548	0.151553	0.245097	0.34385	0.419771	0.455166	0.490523	0.497883	0.526965	0.559202	0.599616	0.65034	0.666195	0.645873	0.609942	0.55365	0.49583	0.443849	0.408949	0.401119	0.404889	0.398017	0.384918	0.368736	0.352742	0.351421	0.358647	0.369175	0.392638	0.4074	0.428158	0.445374	0.442778	0.413254	0.382298	0.348123	0.324067	0.30708	0.28275	0.248077	0.214582	0.18033	0.157561	0.146508	0.146002	0.156659	0.172429
1980	7	-0.329897	-0.232836	-0.116586	0.0295781	0.128806	0.231042	0.312911	0.357108	0.400084	0.415958	0.449924	0.485846	0.528892	0.581364	0.600928	0.585681	0.555195	0.504812	0.452349	0.404893	0.373413	0.367558	0.372639	0.367332	0.355895	0.341353	0.326852	0.326392	0.334206	0.3452	0.368747	0.384012	0.404941	0.422403	0.420496	0.392234	0.362504	0.329559	0.306448	0.290188	0.266723	0.23308	0.200546	0.167213	0.145129	0.134518	0.134245	0.144934
1980	8	-0.30246	-0.317619	-0.257557	-0.164381	-0.0382479	0.055767	0.154251	0.235998	0.28366	0.33023	0.351222	0.387876	0.425817	0.470182	0.52333	0.545405	0.534064	0.507939	0.462455	0.414495	0.370765	0.342166	0.337916	0.344026	0.340014	0.329981	0.316846	0.303637	0.303894	0.31217	0.323516	0.347056	0.362704	0.383717	0.401342	0.400035	0.372934	0.344341	0.312542	0.290308	0.274718	0.252059	0.219388	0.187763	0.15529	0.133847	0.123642	0.123574
1980	9	0.036534	-0.134375	-0.201828	-0.186193	-0.125455	-0.0258861	0.053587	0.140787	0.215666	0.260563	0.305555	0.32716	0.363152	0.400396	0.443798	0.495675	0.518324	0.509105	0.48563	0.443422	0.398516	0.357137	0.330328	0.326803	0.333201	0.329784	0.320495	0.308151	0.295675	0.296205	0.304521	0.315826	0.339013	0.354516	0.37529	0.392771	0.391749	0.365478	0.337703	0.306747	0.285123	0.269977	0.247885	0.215942	0.184992	0.153106	0.132099	0.122117
1980	10	0.0640454	0.0507525	-0.0691392	-0.137275	-0.138115	-0.0950507	-0.0129648	0.0557688	0.133951	0.202866	0.244986	0.288144	0.309787	0.344858	0.381184	0.423463	0.473964	0.496845	0.48926	0.467909	0.428403	0.386045	0.346572	0.321251	0.31829	0.324878	0.321929	0.313245	0.301556	0.289693	0.290426	0.298736	0.309963	0.332792	0.348092	0.368614	0.385931	0.385135	0.359591	0.332535	0.302324	0.281237	0.26648	0.244888	0.213591	0.183241	0.151814	0.131193
1980	11	-0.0911443	-0.0137253	0.00314343	-0.0757075	-0.129798	-0.132168	-0.0959585	-0.0234575	0.0393433	0.112068	0.177413	0.218567	0.261008	0.283378	0.318245	0.354267	0.395993	0.445658	0.469072	0.463227	0.444048	0.407222	0.367403	0.330043	0.306298	0.304059	0.311007	0.308662	0.300704	0.289778	0.278626	0.279671	0.288099	0.29937	0.321977	0.33717	0.357561	0.374822	0.374329	0.34955	0.323251	0.293816	0.273302	0.25897	0.237914	0.207292	0.177573	0.146592
1980	12	-0.238144	-0.164777	-0.0888664	-0.0579347	-0.109762	-0.149974	-0.149539	-0.115699	-0.0488308	0.010542	0.0797748	0.142889	0.184082	0.226423	0.249877	0.284956	0.321049	0.362576	0.411749	0.435875	0.431805	0.414808	0.380637	0.343349	0.308218	0.286113	0.284712	0.292146	0.290507	0.283367	0.27329	0.262932	0.264377	0.273026	0.284443	0.306938	0.322139	0.342498	0.359796	0.359679	0.335714	0.310218	0.2816	0.261703	0.247836	0.227354	0.197439	0.168382
1981	1	-0.389847	-0.318921	-0.245064	-0.169057	-0.129468	-0.161468	-0.188692	-0.183107	-0.148634	-0.0842853	-0.0263187	0.0410691	0.103278	0.14563	0.188858	0.214265	0.250424	0.287502	0.329597	0.379024	0.404622	0.403345	0.389376	0.358748	0.324836	0.292544	0.272714	0.27291	0.281468	0.281122	0.275409	0.26687	0.25801	0.260475	0.269942	0.282044	0.304987	0.32073	0.341581	0.359325	0.359589	0.336135	0.311205	0.2831	0.263666	0.250345	0.230649	0.20156
1981	2	-0.32549	-0.358067	-0.322746	-0.266731	-0.202047	-0.164115	-0.187196	-0.208316	-0.201556	-0.168923	-0.10878	-0.0536817	0.0106676	0.0707086	0.112769	0.155538	0.181522	0.217609	0.25454	0.296289	0.345121	0.371175	0.371294	0.359136	0.330781	0.299081	0.268831	0.250477	0.251418	0.26041	0.26071	0.255752	0.247997	0.239873	0.24271	0.252385	0.264626	0.28746	0.303221	0.324043	0.341831	0.342495	0.319887	0.295788	0.26853	0.249735	0.236891	0.217777
1981	3	-0.125404	-0.226077	-0.281193	-0.274822	-0.239681	-0.190346	-0.15962	-0.180561	-0.200291	-0.195221	-0.166257	-0.111394	-0.0603425	-5.83233e-05	0.056794	0.0973692	0.138682	0.164273	0.199503	0.235608	0.27641	0.324111	0.350062	0.351034	0.340139	0.313523	0.283543	0.254947	0.237672	0.239029	0.248168	0.24884	0.244375	0.237157	0.229542	0.232567	0.242269	0.25448	0.277049	0.292635	0.313279	0.330967	0.33188	0.309965	0.286551	0.260002	0.241725	0.229255
1981	4	0.294303	0.0848499	-0.0527975	-0.137714	-0.163006	-0.152293	-0.122122	-0.103318	-0.127842	-0.150675	-0.15047	-0.127495	-0.0794856	-0.0341191	0.0206394	0.0728882	0.110394	0.148896	0.172786	0.206056	0.240352	0.279313	0.32507	0.350105	0.351167	0.340765	0.315144	0.286194	0.258638	0.241857	0.24312	0.251949	0.252563	0.24818	0.24111	0.233649	0.236563	0.245995	0.257891	0.279928	0.295053	0.31526	0.332594	0.33351	0.312043	0.289082	0.263022	0.245065
1981	5	0.176154	0.237627	0.117101	0.00540996	-0.0746235	-0.10801	-0.106725	-0.0857992	-0.0728707	-0.0979009	-0.121348	-0.123561	-0.104309	-0.0610877	-0.0197315	0.0309758	0.0798148	0.115058	0.151525	0.174277	0.206123	0.239089	0.276658	0.320907	0.345318	0.346612	0.336804	0.312217	0.284327	0.257803	0.241594	0.24289	0.251544	0.252195	0.247968	0.241111	0.233863	0.236738	0.245991	0.257661	0.27927	0.294071	0.31393	0.330992	0.331961	0.310964	0.288476	0.262921
1981	6	0.0925845	0.134999	0.19058	0.112277	0.0236831	-0.0464356	-0.0803314	-0.0827615	-0.0667091	-0.0568563	-0.0811213	-0.104083	-0.107464	-0.0906509	-0.0509664	-0.0126056	0.0349629	0.0811302	0.11462	0.149517	0.171455	0.202193	0.234112	0.27056	0.313557	0.337494	0.339083	0.329908	0.306358	0.279527	0.254066	0.238462	0.239862	0.248417	0.249161	0.245136	0.23853	0.231535	0.234425	0.24356	0.255067	0.27632	0.290881	0.310453	0.327298	0.328356	0.307837	0.285829
1981	7	-0.0432299	0.0251184	0.0760823	0.132511	0.081333	0.012349	-0.0465228	-0.0772921	-0.079898	-0.0657007	-0.0568208	-0.0792404	-0.100746	-0.104202	-0.0887005	-0.0514595	-0.0151701	0.0301087	0.0743193	0.10654	0.140362	0.16186	0.191855	0.22305	0.258683	0.300723	0.324392	0.326392	0.317943	0.295488	0.269771	0.245446	0.230532	0.232148	0.240721	0.241655	0.23792	0.231645	0.224976	0.227959	0.237063	0.248492	0.269482	0.28387	0.303242	0.319952	0.321159	0.301158
1981	8	-0.30246	-0.173222	-0.084156	-0.0188569	0.044548	0.0159873	-0.0343127	-0.0804936	-0.105051	-0.104762	-0.0896495	-0.0796364	-0.0988948	-0.117746	-0.120013	-0.104571	-0.0686002	-0.0333458	0.0105976	0.0536788	0.0852801	0.118652	0.140226	0.169961	0.200863	0.236084	0.277546	0.301254	0.303894	0.296383	0.27521	0.250784	0.227802	0.213766	0.215794	0.224576	0.225875	0.222591	0.2168	0.210595	0.2138	0.223008	0.234491	0.25535	0.26972	0.289016	0.305707	0.307172
1981	9	-0.775005	-0.542144	-0.377035	-0.259282	-0.172507	-0.0954751	-0.101068	-0.13133	-0.16238	-0.177129	-0.170519	-0.151344	-0.137648	-0.15193	-0.166476	-0.165896	-0.148907	-0.112722	-0.0771353	-0.0332424	0.00986465	0.0419309	0.0757885	0.0982418	0.128467	0.159763	0.195226	0.236735	0.261004	0.264677	0.25847	0.238894	0.216058	0.194668	0.181824	0.184598	0.193916	0.195874	0.193318	0.188265	0.182756	0.186401	0.195946	0.207711	0.228672	0.243304	0.262744	0.279624
1981	10	-0.808311	-0.799374	-0.639965	-0.492818	-0.375501	-0.283867	-0.202678	-0.195067	-0.212382	-0.232997	-0.24069	-0.229521	-0.207386	-0.190889	-0.201173	-0.212193	-0.209267	-0.191012	-0.154696	-0.118867	-0.0750575	-0.0319611	0.000445394	0.0347132	0.0579325	0.0885869	0.120232	0.155912	0.197467	0.222241	0.226839	0.221803	0.203664	0.182261	0.162296	0.150539	0.154	0.163817	0.16639	0.164512	0.160146	0.155286	0.159344	0.16921	0.181248	0.20232	0.21716	0.236751
1981	11	-0.729263	-0.772995	-0.783409	-0.671332	-0.548955	-0.442366	-0.354446	-0.275109	-0.260984	-0.27071	-0.284829	-0.287855	-0.274102	-0.250444	-0.232341	-0.2398	-0.248282	-0.243763	-0.224802	-0.188723	-0.153005	-0.109569	-0.0667565	-0.0341722	0.000223743	0.0239209	0.0547714	0.0865588	0.122276	0.163722	0.188823	0.194156	0.190087	0.173171	0.152998	0.134205	0.12337	0.127389	0.137595	0.140672	0.139361	0.135576	0.131264	0.135655	0.145768	0.158012	0.179136	0.194044
1981	12	-0.765912	-0.749892	-0.775285	-0.785546	-0.697824	-0.592845	-0.495883	-0.412572	-0.336118	-0.317926	-0.322251	-0.331517	-0.330724	-0.315085	-0.290366	-0.271063	-0.276171	-0.282505	-0.276658	-0.25715	-0.221369	-0.18583	-0.142814	-0.100335	-0.067579	-0.0331306	-0.00904564	0.021935	0.053807	0.0895124	0.130809	0.156178	0.162179	0.159007	0.143235	0.124218	0.106523	0.0965539	0.101093	0.111663	0.115216	0.114442	0.111209	0.107417	0.112121	0.122467	0.134904	0.156076
1982	1	-0.623427	-0.698623	-0.712476	-0.741871	-0.758221	-0.691023	-0.602759	-0.516705	-0.439894	-0.367726	-0.347826	-0.348832	-0.354833	-0.351412	-0.334766	-0.309659	-0.289698	-0.292877	-0.297487	-0.290647	-0.270783	-0.235187	-0.199774	-0.157002	-0.11463	-0.0816468	-0.0469922	-0.0223068	0.00898583	0.0411735	0.0772002	0.118853	0.144994	0.15197	0.149876	0.135275	0.117358	0.100722	0.091605	0.0967013	0.107541	0.111338	0.110899	0.107965	0.104515	0.109593	0.120434	0.133357
1982	2	-0.673682	-0.649536	-0.692115	-0.704811	-0.730873	-0.747547	-0.692816	-0.616525	-0.539346	-0.468527	-0.400914	-0.380431	-0.379363	-0.383231	-0.378085	-0.361061	-0.336061	-0.315945	-0.317859	-0.321257	-0.313828	-0.293987	-0.2591	-0.224271	-0.182284	-0.140604	-0.107806	-0.0734533	-0.0487342	-0.0176148	0.0143784	0.0501267	0.0913712	0.117517	0.124928	0.123503	0.109835	0.0928828	0.0771454	0.0687303	0.0741996	0.0852783	0.0894421	0.0894344	0.0869562	0.0839343	0.0892366	0.100211
1982	3	-0.648492	-0.662716	-0.651116	-0.683502	-0.695809	-0.719619	-0.736241	-0.690639	-0.623941	-0.554463	-0.489249	-0.426111	-0.405746	-0.403407	-0.405841	-0.399577	-0.382544	-0.357937	-0.337944	-0.33893	-0.341412	-0.333616	-0.313956	-0.279863	-0.245711	-0.204584	-0.163672	-0.131057	-0.0971031	-0.0724564	-0.0415963	-0.00987536	0.0255249	0.0663012	0.0923783	0.100143	0.0992968	0.0864675	0.0703895	0.0554527	0.0476659	0.0534481	0.064713	0.0691899	0.0695614	0.067489	0.0648495	0.0703412
1982	4	-0.461461	-0.557867	-0.599369	-0.607478	-0.644055	-0.661324	-0.687007	-0.70591	-0.668997	-0.611511	-0.549854	-0.490758	-0.43265	-0.413585	-0.411205	-0.413311	-0.406927	-0.390639	-0.367058	-0.347766	-0.348427	-0.350541	-0.34283	-0.323723	-0.290697	-0.2575	-0.217487	-0.177592	-0.145342	-0.112044	-0.0877267	-0.0573529	-0.0261138	0.00874212	0.0488696	0.0746946	0.0826361	0.0821854	0.0700092	0.054627	0.040332	0.0330133	0.038964	0.0502811	0.0549408	0.0555659	0.0537798	0.0514134
1982	5	-0.110486	-0.288166	-0.41192	-0.481001	-0.512226	-0.561051	-0.588333	-0.620258	-0.644571	-0.617324	-0.569699	-0.516705	-0.464764	-0.412604	-0.396239	-0.395256	-0.398354	-0.393219	-0.378627	-0.356884	-0.339035	-0.340158	-0.342634	-0.335635	-0.317591	-0.285998	-0.254131	-0.215564	-0.177004	-0.145606	-0.113282	-0.0896202	-0.0600147	-0.0295167	0.0045537	0.0438138	0.0691513	0.0770282	0.0767101	0.0649142	0.0499623	0.0360387	0.0289532	0.0348676	0.0460483	0.0507024	0.0513954	0.0497165
1982	6	-0.248112	-0.18075	-0.277817	-0.374823	-0.438891	-0.473081	-0.522461	-0.551962	-0.584976	-0.610774	-0.589138	-0.547871	-0.500709	-0.453702	-0.405753	-0.390971	-0.39055	-0.393946	-0.389421	-0.37587	-0.355355	-0.338441	-0.339675	-0.342197	-0.335581	-0.318264	-0.28778	-0.256942	-0.21953	-0.182038	-0.151234	-0.119666	-0.0964783	-0.0674634	-0.0375428	-0.00410049	0.0344447	0.0594133	0.0673087	0.0671961	0.0558357	0.0413643	0.0278932	0.0210995	0.0270488	0.038167	0.0428786	0.0436961
1982	7	-0.100559	-0.175509	-0.155123	-0.235136	-0.322243	-0.385349	-0.423156	-0.474345	-0.506666	-0.541477	-0.56923	-0.552838	-0.517477	-0.475849	-0.433619	-0.38979	-0.376871	-0.377388	-0.381449	-0.37799	-0.36571	-0.34661	-0.330823	-0.33241	-0.33521	-0.329161	-0.312711	-0.283417	-0.253703	-0.217526	-0.181186	-0.151121	-0.12041	-0.097809	-0.0694819	-0.0402287	-0.00749721	0.0302607	0.0547765	0.0625976	0.0625859	0.0515478	0.037445	0.0242589	0.0176608	0.0235658	0.0345505	0.0392459
1982	8	0.158888	0.0289115	-0.0648905	-0.0770651	-0.156535	-0.242604	-0.308626	-0.35182	-0.406701	-0.443169	-0.48102	-0.511693	-0.500811	-0.471484	-0.435547	-0.398316	-0.358846	-0.348288	-0.350297	-0.35555	-0.353781	-0.34317	-0.325843	-0.311527	-0.313827	-0.317246	-0.312065	-0.296741	-0.268843	-0.240465	-0.205724	-0.170731	-0.141671	-0.112016	-0.090202	-0.0627473	-0.0343354	-0.00248082	0.0343345	0.0582456	0.0658494	0.065788	0.0549218	0.0410418	0.0279583	0.0214211	0.0271563	0.0378887
1982	9	0.210381	0.185942	0.0901423	0.00382411	-0.0195956	-0.0954751	-0.1784	-0.244725	-0.290665	-0.347373	-0.386458	-0.426291	-0.458993	-0.45247	-0.428089	-0.396919	-0.363959	-0.328293	-0.31982	-0.323168	-0.329504	-0.329318	-0.320233	-0.304531	-0.291575	-0.294552	-0.298565	-0.29421	-0.279947	-0.253356	-0.22623	-0.192834	-0.159109	-0.13114	-0.102489	-0.0814336	-0.0548172	-0.0272152	0.00379677	0.039709	0.0630324	0.0704114	0.07028	0.0595506	0.0458561	0.0328348	0.0263333	0.0318894
1982	10	0.761588	0.490297	0.383442	0.262619	0.158569	0.113616	0.0301487	-0.0582426	-0.130886	-0.18388	-0.246273	-0.291036	-0.335517	-0.372462	-0.371758	-0.353482	-0.328117	-0.300389	-0.269351	-0.263979	-0.269685	-0.278067	-0.280477	-0.273707	-0.260334	-0.249388	-0.253705	-0.258939	-0.255968	-0.243248	-0.218333	-0.192838	-0.161134	-0.129011	-0.102593	-0.0752828	-0.0553271	-0.0298569	-0.00335369	0.0265448	0.0613084	0.0837966	0.0907062	0.0902381	0.0793666	0.0655823	0.0522341	0.0455186
1982	11	1.12637	0.949447	0.710715	0.57923	0.444873	0.328018	0.265856	0.174787	0.0802929	0.000947342	-0.0593293	-0.127644	-0.178534	-0.228198	-0.269888	-0.275214	-0.263181	-0.243763	-0.221433	-0.195179	-0.193228	-0.201656	-0.212452	-0.217677	-0.213531	-0.202768	-0.194107	-0.200066	-0.206817	-0.205491	-0.194535	-0.171464	-0.14778	-0.117933	-0.087574	-0.0629817	-0.0371812	-0.0185013	0.00566203	0.0309137	0.0595543	0.0930363	0.114553	0.120856	0.119902	0.108731	0.0947021	0.0807687
1982	12	1.16839	1.15095	1.02839	0.832577	0.705976	0.57447	0.456392	0.386581	0.293114	0.196439	0.113745	0.0490612	-0.022784	-0.0778749	-0.131207	-0.176409	-0.186575	-0.179702	-0.16528	-0.147537	-0.12539	-0.126352	-0.137092	-0.149946	-0.15757	-0.155735	-0.147301	-0.140689	-0.148108	-0.156217	-0.156378	-0.147034	-0.125671	-0.103671	-0.0755591	-0.0468556	-0.023994	0.000386777	0.017867	0.0407958	0.0648623	0.0923094	0.124573	0.145169	0.150898	0.149483	0.138031	0.123771
1983	1	1.30259	1.22817	1.19527	1.09335	0.925818	0.807275	0.682238	0.567245	0.49467	0.402382	0.306406	0.222993	0.156315	0.0829478	0.0255041	-0.0299508	-0.0773542	-0.0911385	-0.0884339	-0.0781275	-0.0641251	-0.0450886	-0.0481779	-0.0604603	-0.0746746	-0.08421	-0.0841709	-0.0775152	-0.0725337	-0.0810763	-0.0901921	-0.091395	-0.0831527	-0.0630088	-0.0422441	-0.0154185	0.0120486	0.0335965	0.0569342	0.0734744	0.0952877	0.118203	0.144565	0.175708	0.19546	0.200763	0.199159	0.18761
1983	2	1.24043	1.27318	1.23156	1.20726	1.12513	0.982363	0.874959	0.758891	0.649373	0.576799	0.48657	0.392256	0.30915	0.241467	0.1673	0.108222	0.0512101	0.00208707	-0.0148014	-0.0156733	-0.00895668	0.00167063	0.0176159	0.0124164	-0.00149886	-0.0171732	-0.0285076	-0.0302593	-0.0254649	-0.0221358	-0.0318124	-0.0419836	-0.0443818	-0.0374784	-0.0188154	0.000471198	0.0257456	0.0517198	0.0716755	0.0937275	0.109186	0.129865	0.151682	0.176931	0.206926	0.225822	0.230608	0.228605
1983	3	1.32672	1.28668	1.29489	1.2568	1.23308	1.16145	1.03537	0.93656	0.828127	0.723842	0.652083	0.564278	0.472018	0.389756	0.321702	0.247214	0.187073	0.128993	0.0785918	0.0590936	0.0551249	0.0586896	0.0663235	0.0795011	0.0724208	0.0570529	0.0400729	0.0271903	0.0237948	0.0268634	0.0286536	0.0179222	0.00676516	0.00324351	0.00888259	0.0261368	0.0440114	0.0677985	0.0923366	0.110738	0.131548	0.145959	0.165535	0.186283	0.210445	0.23932	0.257377	0.261654
1983	4	1.22398	1.28195	1.27382	1.28542	1.25584	1.23694	1.17553	1.06404	0.973965	0.873624	0.775515	0.706179	0.621854	0.532691	0.452376	0.385091	0.311326	0.251142	0.192901	0.142039	0.120772	0.114513	0.11567	0.120977	0.131955	0.123469	0.107065	0.0891592	0.0752326	0.0705501	0.0722263	0.0727735	0.061237	0.0493269	0.0449057	0.0494933	0.0655324	0.0821854	0.104668	0.127942	0.145016	0.164733	0.178234	0.19684	0.216644	0.23984	0.267707	0.285022
1983	5	0.806578	1.02599	1.13547	1.16926	1.20203	1.19132	1.18531	1.13834	1.04337	0.964599	0.874558	0.784915	0.720653	0.64173	0.55742	0.480773	0.415949	0.344439	0.285715	0.228664	0.178563	0.156771	0.149424	0.149303	0.153309	0.162973	0.153857	0.137107	0.118913	0.104563	0.0992136	0.100089	0.0999252	0.088037	0.0758001	0.070895	0.0748312	0.0900283	0.105835	0.12738	0.149741	0.165914	0.184857	0.197741	0.215662	0.234793	0.257283	0.284394
1983	6	0.773754	0.795	0.951436	1.05654	1.10251	1.14362	1.1434	1.14546	1.10875	1.02636	0.95652	0.874896	0.792391	0.732569	0.658389	0.578426	0.505146	0.442669	0.373305	0.31607	0.260262	0.211007	0.188894	0.180702	0.179544	0.182472	0.191024	0.181417	0.164429	0.146047	0.13139	0.125489	0.125679	0.124906	0.112735	0.100235	0.0949167	0.0982809	0.112722	0.127767	0.148463	0.169993	0.185355	0.203594	0.215921	0.233216	0.251731	0.27357
1983	7	0.701861	0.741436	0.769496	0.896948	0.994944	1.04591	1.09141	1.09832	1.10647	1.07801	1.00606	0.943886	0.869652	0.793612	0.73799	0.668256	0.592467	0.522522	0.462474	0.39527	0.339684	0.285282	0.237053	0.214883	0.206134	0.204222	0.206336	0.214011	0.204092	0.187021	0.16859	0.153774	0.147475	0.147134	0.145887	0.13354	0.120879	0.115251	0.11815	0.131944	0.146337	0.166292	0.187095	0.201718	0.219347	0.231199	0.247953	0.265932
1983	8	0.504812	0.606295	0.667028	0.708567	0.824988	0.920738	0.976824	1.02696	1.04072	1.05497	1.03434	0.972084	0.917291	0.850237	0.780599	0.72939	0.664242	0.592831	0.526515	0.469256	0.404529	0.350989	0.29838	0.251556	0.229744	0.220857	0.218593	0.220263	0.227385	0.217444	0.200552	0.182321	0.167612	0.161159	0.160521	0.159016	0.146684	0.134041	0.128279	0.130879	0.144178	0.158071	0.177433	0.197654	0.2117	0.22885	0.240352	0.256684
1983	9	0.38421	0.447973	0.537727	0.602962	0.65069	0.759272	0.852405	0.911543	0.964755	0.983719	1.00281	0.988696	0.934638	0.886294	0.825628	0.761798	0.714738	0.653931	0.586706	0.523927	0.469451	0.407212	0.35578	0.305036	0.25971	0.238431	0.229615	0.227213	0.228644	0.235401	0.225576	0.208976	0.191049	0.176457	0.169978	0.169177	0.167537	0.155314	0.142781	0.136979	0.139379	0.152287	0.165787	0.184664	0.204406	0.217986	0.23475	0.245983
1983	10	0.703471	0.548894	0.540832	0.588386	0.633151	0.66993	0.762908	0.846034	0.901063	0.951551	0.970449	0.99007	0.978557	0.929118	0.884347	0.827493	0.767225	0.722544	0.664536	0.600068	0.539578	0.486826	0.426001	0.375824	0.32618	0.281687	0.260438	0.251267	0.248356	0.249222	0.255344	0.245311	0.228676	0.21074	0.195899	0.189138	0.187943	0.18595	0.173613	0.160974	0.154944	0.156988	0.169388	0.182371	0.200654	0.219809	0.232718	0.248989
1983	11	0.778606	0.745186	0.632111	0.608994	0.636385	0.668073	0.696485	0.777	0.851326	0.902046	0.949417	0.967588	0.98696	0.977099	0.931191	0.889147	0.835305	0.777898	0.735097	0.679414	0.617249	0.558667	0.50734	0.447781	0.398638	0.349896	0.30608	0.284781	0.275215	0.27177	0.272056	0.277533	0.267246	0.25052	0.23252	0.217327	0.21025	0.208639	0.206269	0.193779	0.180998	0.174712	0.176383	0.18827	0.200733	0.21842	0.236988	0.249149
1983	12	0.992643	0.887894	0.832438	0.728709	0.693983	0.705239	0.724662	0.744174	0.812739	0.877889	0.923157	0.966274	0.98245	1.00035	0.990866	0.947214	0.906873	0.855089	0.799704	0.758119	0.704149	0.643712	0.586544	0.536221	0.477566	0.429116	0.380975	0.337576	0.316032	0.305907	0.301785	0.301361	0.306088	0.295422	0.278477	0.260288	0.244596	0.237097	0.234972	0.232132	0.219392	0.206374	0.199747	0.200975	0.212293	0.224175	0.241212	0.259138
1984	1	0.894231	0.936378	0.883955	0.843885	0.759863	0.7274	0.733962	0.749098	0.765461	0.827332	0.887109	0.929713	0.970946	0.987141	1.00539	0.997885	0.957917	0.920745	0.872216	0.819967	0.780764	0.729949	0.672443	0.617946	0.569826	0.512922	0.465998	0.419301	0.376944	0.355817	0.345878	0.341947	0.341722	0.346455	0.335975	0.319223	0.301158	0.285307	0.277722	0.275361	0.272076	0.258918	0.245561	0.238491	0.239307	0.250345	0.262138	0.279062
1984	2	0.950565	0.92377	0.940243	0.900898	0.866826	0.794633	0.763636	0.766445	0.77765	0.790675	0.845925	0.900276	0.939644	0.97823	0.993442	1.01094	1.00413	0.966431	0.931077	0.884687	0.834556	0.796749	0.747714	0.692034	0.639083	0.592145	0.536395	0.490389	0.444514	0.402797	0.381665	0.371407	0.367024	0.3663	0.370466	0.35978	0.342973	0.324876	0.30869	0.300834	0.298103	0.294483	0.281201	0.267725	0.260424	0.260894	0.271447	0.282744
1984	3	0.92026	0.937711	0.925333	0.936009	0.905917	0.877472	0.815085	0.786655	0.787808	0.796859	0.807912	0.858189	0.908334	0.9452	0.981694	0.996243	1.01325	1.00724	0.971796	0.93828	0.894017	0.84599	0.809622	0.762371	0.708518	0.657138	0.611432	0.55698	0.511956	0.466967	0.425955	0.404907	0.39443	0.389693	0.38856	0.392243	0.381418	0.364613	0.34654	0.330082	0.322016	0.318976	0.315078	0.301719	0.28817	0.280684	0.280854	0.290966
1984	4	0.701104	0.814898	0.864245	0.87475	0.89245	0.875071	0.855424	0.80387	0.780367	0.782735	0.792144	0.803328	0.850801	0.898564	0.934285	0.969826	0.984652	1.00194	0.99732	0.964477	0.933144	0.891293	0.845632	0.811001	0.765748	0.713942	0.664367	0.620143	0.567368	0.523577	0.479716	0.439639	0.418917	0.408464	0.403607	0.402282	0.405678	0.394901	0.378272	0.360387	0.343899	0.335786	0.332594	0.32857	0.315277	0.30179	0.294251	0.294243
1984	5	0.691974	0.704853	0.783029	0.830501	0.847505	0.866587	0.856064	0.841666	0.797593	0.777504	0.780526	0.790017	0.801232	0.846293	0.891913	0.92651	0.961095	0.975966	0.993398	0.989906	0.959267	0.929822	0.890083	0.846513	0.813416	0.769929	0.719945	0.671982	0.629085	0.577764	0.535082	0.492235	0.452991	0.432549	0.422099	0.417113	0.415598	0.418717	0.407976	0.391502	0.373786	0.357292	0.34913	0.345797	0.341652	0.32842	0.31499	0.3074
1984	6	0.773754	0.737619	0.736872	0.791022	0.829909	0.846184	0.863046	0.855236	0.843185	0.803757	0.785464	0.788238	0.797125	0.80779	0.850281	0.89356	0.926711	0.960036	0.974515	0.991731	0.988924	0.959981	0.932018	0.893996	0.852139	0.820266	0.778253	0.729817	0.68323	0.641459	0.591384	0.549638	0.507646	0.469097	0.448839	0.43832	0.433147	0.431399	0.43422	0.423471	0.407098	0.3895	0.372953	0.364702	0.361195	0.356897	0.343682	0.330268
1984	7	0.759161	0.770082	0.750239	0.749969	0.793282	0.827328	0.84336	0.858774	0.853273	0.843314	0.807857	0.79122	0.793933	0.802455	0.812746	0.853052	0.894343	0.926268	0.958512	0.972588	0.989625	0.987447	0.960057	0.933461	0.897032	0.856769	0.826047	0.78541	0.738431	0.693146	0.652449	0.603564	0.562725	0.521571	0.48371	0.463658	0.453106	0.447787	0.44585	0.448419	0.437693	0.421444	0.403983	0.387376	0.379068	0.37542	0.370999	0.357825
1984	8	0.677746	0.721746	0.744052	0.737657	0.742232	0.781578	0.814056	0.83114	0.84646	0.843617	0.836045	0.804463	0.789711	0.792793	0.801345	0.811589	0.850193	0.889921	0.920938	0.952362	0.966144	0.983144	0.981668	0.955842	0.93063	0.895799	0.857145	0.827615	0.788379	0.742887	0.698944	0.659371	0.611728	0.571859	0.531609	0.494506	0.474738	0.464238	0.458856	0.456808	0.4592	0.448564	0.432502	0.415241	0.398647	0.390345	0.38662	0.382136
1984	9	0.500085	0.593527	0.654467	0.690622	0.697717	0.709589	0.749354	0.783108	0.802818	0.819669	0.820227	0.815704	0.788243	0.775875	0.779979	0.78919	0.799967	0.837595	0.876427	0.90708	0.93817	0.952048	0.969345	0.968794	0.944643	0.920929	0.887782	0.850821	0.822593	0.784817	0.740853	0.698299	0.659909	0.613481	0.574658	0.535395	0.499136	0.479769	0.469444	0.464124	0.462084	0.464407	0.453954	0.43816	0.421177	0.404701	0.396491	0.392776
1984	10	0.529108	0.519596	0.580177	0.632803	0.668739	0.679862	0.693956	0.732077	0.765316	0.785887	0.803062	0.80565	0.80309	0.778646	0.767926	0.772582	0.782073	0.793069	0.829685	0.867579	0.89776	0.928418	0.942206	0.959657	0.959821	0.937058	0.914593	0.882869	0.847351	0.820234	0.783703	0.741044	0.699676	0.662292	0.616871	0.578947	0.540535	0.505005	0.485974	0.475785	0.470498	0.468447	0.470693	0.46039	0.444823	0.428076	0.41163	0.40349
1984	11	0.604694	0.570085	0.553503	0.594112	0.636385	0.668073	0.679262	0.69316	0.72853	0.760124	0.780395	0.79715	0.800725	0.799248	0.776932	0.76724	0.772021	0.781432	0.792338	0.827826	0.864649	0.894176	0.924231	0.937818	0.955216	0.955852	0.934201	0.912743	0.882212	0.847923	0.821738	0.786267	0.744727	0.704372	0.66784	0.623217	0.586059	0.548376	0.513465	0.49469	0.484574	0.479264	0.477151	0.479275	0.469069	0.453674	0.437108	0.420576
1984	12	0.816874	0.712497	0.656059	0.624834	0.646009	0.675063	0.698702	0.706135	0.71703	0.747815	0.776019	0.794334	0.809341	0.812492	0.810881	0.789557	0.780023	0.784232	0.792958	0.803229	0.837211	0.872586	0.901078	0.930168	0.943193	0.960172	0.960915	0.940013	0.919239	0.889597	0.856253	0.830757	0.79613	0.755497	0.715959	0.6801	0.636064	0.599504	0.562393	0.527957	0.509318	0.499166	0.493734	0.491468	0.493392	0.483192	0.467878	0.451405
1985	1	0.835887	0.819647	0.747736	0.697121	0.665024	0.677477	0.69948	0.718791	0.724845	0.734961	0.763092	0.789431	0.807087	0.821557	0.825371	0.824653	0.805272	0.796945	0.801449	0.810313	0.82084	0.854636	0.889717	0.91846	0.947899	0.961284	0.978844	0.980759	0.961335	0.941954	0.913938	0.882413	0.85856	0.825416	0.786138	0.747715	0.712731	0.669335	0.633484	0.596906	0.562604	0.543749	0.533369	0.527601	0.5251	0.527022	0.51718	0.50225
1985	2	0.834602	0.836404	0.823701	0.769582	0.725917	0.695819	0.70369	0.72112	0.737143	0.741791	0.750479	0.775877	0.800089	0.816528	0.829922	0.833586	0.832938	0.814574	0.80656	0.810746	0.819167	0.829254	0.861765	0.895595	0.923419	0.951985	0.964912	0.982111	0.984145	0.965458	0.946749	0.919598	0.888985	0.865806	0.833508	0.795156	0.757583	0.723317	0.680562	0.645369	0.609427	0.575675	0.557032	0.546685	0.540859	0.538259	0.54002	0.53022
1985	3	0.978332	0.908627	0.886427	0.863093	0.81243	0.769743	0.738825	0.74168	0.754209	0.766436	0.768956	0.775692	0.798067	0.819793	0.834584	0.846463	0.849531	0.848555	0.830794	0.822791	0.826428	0.834198	0.843659	0.874787	0.907252	0.934034	0.961612	0.973993	0.990694	0.992698	0.974575	0.956383	0.929943	0.900093	0.877458	0.845884	0.808335	0.771494	0.737838	0.6956	0.660969	0.625573	0.592291	0.573794	0.563422	0.557486	0.554741	0.556302
1985	4	1.04971	1.01925	0.961772	0.933424	0.904174	0.855508	0.8133	0.781569	0.780367	0.788795	0.797688	0.798215	0.803106	0.822719	0.842104	0.855265	0.86563	0.868018	0.866627	0.849294	0.841196	0.844225	0.85129	0.860083	0.88984	0.920945	0.946669	0.973247	0.985116	1.00128	1.00319	0.985538	0.967783	0.941973	0.912808	0.890652	0.859745	0.822942	0.786782	0.753692	0.711956	0.677845	0.642957	0.610113	0.591746	0.581337	0.575285	0.572386
1985	5	1.20763	1.14276	1.09631	1.03671	1.00114	0.964998	0.915164	0.871336	0.837451	0.831824	0.83584	0.841041	0.839149	0.841846	0.858466	0.875237	0.886427	0.894833	0.896151	0.893969	0.876621	0.868108	0.870299	0.876465	0.884409	0.912713	0.942377	0.966937	0.992409	1.00354	1.01902	1.02065	1.00323	0.985664	0.960222	0.93149	0.909602	0.87916	0.842906	0.807243	0.774553	0.733161	0.699421	0.664901	0.632367	0.614031	0.6035	0.597254
1985	6	1.17097	1.1966	1.16597	1.13029	1.07881	1.04448	1.00748	0.959424	0.916221	0.881972	0.873753	0.874896	0.877615	0.874158	0.875309	0.889621	0.90433	0.913975	0.920784	0.921295	0.91852	0.901249	0.892468	0.893996	0.899421	0.906643	0.933664	0.96206	0.985603	1.0101	1.02061	1.03548	1.03687	1.01967	1.00229	0.9772	0.948881	0.927269	0.897302	0.8616	0.826435	0.794152	0.753119	0.719751	0.685602	0.65338	0.635092	0.62446
1985	7	1.27477	1.22835	1.2316	1.20556	1.17286	1.12539	1.09141	1.05341	1.00653	0.963675	0.928986	0.918442	0.916974	0.917411	0.912416	0.912026	0.924155	0.936892	0.945016	0.95014	0.949777	0.946323	0.928997	0.919855	0.92067	0.925311	0.93177	0.957512	0.98464	1.00715	1.03065	1.04046	1.05468	1.05578	1.03872	1.02145	0.996627	0.968644	0.94725	0.917704	0.882494	0.847767	0.815838	0.775067	0.742022	0.708199	0.676247	0.657978
1985	8	1.54213	1.41428	1.34087	1.31935	1.28598	1.24871	1.19953	1.16252	1.12109	1.07308	1.02883	0.992401	0.978715	0.973958	0.971451	0.964236	0.961754	0.971258	0.98161	0.987784	0.990691	0.989023	0.984491	0.966716	0.956875	0.956684	0.960274	0.96573	0.990017	1.0157	1.03698	1.05932	1.06819	1.08157	1.08219	1.06509	1.04776	1.02304	0.995245	0.973933	0.944687	0.909847	0.875438	0.843753	0.803103	0.770281	0.736684	0.70491
1985	9	1.83204	1.6993	1.56864	1.47935	1.43821	1.39507	1.3504	1.29679	1.25485	1.2085	1.15772	1.1108	1.07158	1.05412	1.04556	1.03962	1.0297	1.02477	1.03137	1.03907	1.043	1.04333	1.04002	1.03407	1.01548	1.00464	1.00318	1.0055	1.00975	1.03245	1.05653	1.07642	1.09741	1.10501	1.11739	1.11734	1.10001	1.08245	1.05766	1.02987	1.00848	0.979382	0.944747	0.910498	0.878909	0.838195	0.805451	0.771944
1985	10	2.27189	2.07167	1.91735	1.77244	1.66489	1.60332	1.54703	1.49165	1.43037	1.38097	1.32749	1.27178	1.22039	1.17693	1.15458	1.14124	1.13095	1.11745	1.10939	1.11249	1.11696	1.11806	1.11519	1.10968	1.10177	1.08182	1.06949	1.06635	1.06701	1.06972	1.09057	1.11276	1.13098	1.15034	1.15629	1.16737	1.16637	1.14849	1.1304	1.10526	1.07719	1.05549	1.02631	0.991644	0.957321	0.925603	0.884504	0.85163
1985	11	2.40087	2.3494	2.20347	2.06675	1.92851	1.81774	1.74675	1.68372	1.62201	1.55597	1.50144	1.44266	1.38324	1.3283	1.28135	1.25481	1.23729	1.22314	1.20644	1.19558	1.19549	1.19697	1.19544	1.18963	1.18202	1.17222	1.15091	1.13713	1.13237	1.13143	1.13264	1.1517	1.17206	1.18863	1.20639	1.21064	1.22042	1.21844	1.19996	1.1813	1.15574	1.12734	1.10527	1.07595	1.04118	1.00673	0.974835	0.933241
1985	12	2.33957	2.378	2.36026	2.25639	2.14453	2.02241	1.91837	1.8469	1.78319	1.72003	1.653	1.59657	1.53532	1.47438	1.41773	1.36888	1.33958	1.31913	1.30223	1.28325	1.27037	1.26785	1.26701	1.26344	1.25531	1.24606	1.23478	1.21248	1.19758	1.19151	1.18929	1.1893	1.20683	1.22564	1.24081	1.25719	1.25998	1.26867	1.26589	1.24696	1.22787	1.20203	1.17341	1.15108	1.12169	1.08691	1.0524	1.02041
1986	1	2.11899	2.21986	2.28439	2.29613	2.22916	2.14461	2.04377	1.95337	1.88878	1.83078	1.77188	1.70885	1.65513	1.59564	1.53698	1.48206	1.43438	1.40525	1.38435	1.36697	1.34791	1.33549	1.33276	1.33193	1.32856	1.3199	1.31076	1.2998	1.2779	1.26323	1.25733	1.2555	1.25603	1.27357	1.2922	1.30716	1.32323	1.32536	1.33387	1.33091	1.31148	1.29166	1.26533	1.23616	1.21343	1.18418	1.14992	1.11589
1986	2	2.05179	2.08819	2.16342	2.22804	2.25179	2.20702	2.1418	2.05769	1.97893	1.92071	1.86743	1.81226	1.75269	1.70121	1.64317	1.58623	1.53247	1.48547	1.45597	1.43433	1.41616	1.39652	1.38346	1.37965	1.37773	1.37342	1.36362	1.35381	1.34226	1.32014	1.30506	1.29853	1.29601	1.29589	1.3124	1.32997	1.344	1.35916	1.36032	1.36816	1.36479	1.34532	1.32546	1.29919	1.27013	1.24744	1.21836	1.18434
1986	3	2.13934	2.10065	2.11152	2.1605	2.21417	2.23816	2.20409	2.15029	2.0775	2.00725	1.95393	1.90451	1.85251	1.79594	1.74647	1.68979	1.63448	1.58192	1.53569	1.50599	1.48377	1.46497	1.44487	1.43128	1.42651	1.42363	1.41849	1.40768	1.39729	1.38521	1.3629	1.34745	1.34033	1.33718	1.33643	1.35197	1.36852	1.38166	1.39592	1.39613	1.40332	1.39956	1.38004	1.36013	1.33392	1.30498	1.28232	1.25341
1986	4	2.38532	2.274	2.2096	2.1944	2.21666	2.25365	2.27014	2.23799	2.18844	2.12133	2.05553	2.00446	1.95694	1.90654	1.85164	1.80313	1.74694	1.69253	1.64059	1.59465	1.56439	1.54129	1.52157	1.50076	1.48642	1.4805	1.47649	1.47036	1.45845	1.44732	1.43456	1.41191	1.39595	1.38814	1.38424	1.38277	1.39727	1.41274	1.42491	1.43821	1.4374	1.44384	1.43961	1.41994	1.39992	1.37371	1.34481	1.32211
1986	5	2.12393	2.28074	2.25102	2.21453	2.2061	2.22414	2.257	2.27264	2.24513	2.20131	2.14072	2.08043	2.03313	1.98873	1.94096	1.8886	1.84193	1.78709	1.73432	1.68369	1.63866	1.60854	1.58523	1.56523	1.54425	1.52961	1.52305	1.51835	1.51165	1.49903	1.4875	1.47437	1.4516	1.43533	1.427	1.42253	1.42051	1.43415	1.44873	1.46012	1.47264	1.47102	1.47688	1.4723	1.4526	1.43256	1.40643	1.37766
1986	6	1.73824	1.94217	2.12128	2.14766	2.1451	2.15448	2.17947	2.21661	2.23694	2.21708	2.18099	2.12838	2.07504	2.03298	1.99285	1.94884	1.90003	1.85621	1.80378	1.75354	1.70505	1.66167	1.63248	1.60973	1.59013	1.56958	1.55518	1.54852	1.5437	1.53694	1.52417	1.51268	1.49957	1.47701	1.46075	1.45222	1.44748	1.44521	1.4583	1.47232	1.48322	1.49524	1.49315	1.49866	1.49397	1.47443	1.45455	1.42867
1986	7	1.67568	1.71511	1.86678	2.02824	2.07401	2.08875	2.1089	2.13845	2.1788	2.20289	2.18931	2.15963	2.11379	2.06655	2.02916	1.99285	1.95236	1.90691	1.86587	1.81577	1.76801	1.72163	1.67995	1.65175	1.62967	1.61059	1.59056	1.57647	1.56983	1.56499	1.55825	1.54543	1.53405	1.52106	1.49879	1.48261	1.47397	1.46905	1.46661	1.47927	1.49284	1.50334	1.51495	1.51246	1.51772	1.51298	1.49365	1.47399
1986	8	1.71495	1.70275	1.72579	1.84269	1.98313	2.03359	2.05583	2.081	2.11206	2.15355	2.17959	2.17034	2.14535	2.1047	2.06222	2.02847	1.99522	1.95762	1.91503	1.87634	1.82817	1.78257	1.73806	1.6979	1.6706	1.6491	1.63047	1.61092	1.59712	1.5905	1.58562	1.5789	1.56602	1.55475	1.54187	1.51989	1.50379	1.49505	1.48996	1.48738	1.49963	1.51277	1.52289	1.53412	1.53124	1.53627	1.53149	1.51238
1986	9	1.54258	1.64112	1.66586	1.69837	1.80246	1.93134	1.98555	2.01416	2.04393	2.07697	2.12004	2.1483	2.1431	2.1225	2.08672	2.04878	2.01866	1.98859	1.95404	1.91447	1.87832	1.83227	1.78899	1.74649	1.708	1.68178	1.66107	1.64312	1.62424	1.61089	1.60444	1.59969	1.59312	1.58024	1.56921	1.55658	1.53501	1.51913	1.51043	1.50532	1.50271	1.51468	1.52751	1.53737	1.54834	1.54519	1.55007	1.54535
1986	10	1.575	1.574	1.64214	1.66887	1.70046	1.79192	1.90881	1.96241	1.99342	2.0249	2.05806	2.10128	2.1305	2.12799	2.11045	2.07821	2.04363	2.01622	1.98866	1.95655	1.91942	1.88532	1.84096	1.79961	1.75879	1.72167	1.69632	1.67623	1.65881	1.64047	1.62745	1.62108	1.61633	1.6098	1.5968	1.58591	1.57343	1.55217	1.53644	1.52773	1.52255	1.5199	1.53159	1.54413	1.55372	1.56442	1.56096	1.5657
1986	11	1.58995	1.59124	1.59475	1.65038	1.67734	1.70781	1.78978	1.897	1.94927	1.9815	2.01387	2.04663	2.08963	2.11935	2.11893	2.10381	2.07446	2.04266	2.01752	1.99211	1.96208	1.92703	1.8947	1.85183	1.81217	1.77281	1.7369	1.71231	1.69277	1.67583	1.658	1.64525	1.6389	1.63413	1.62758	1.61439	1.60358	1.59122	1.57021	1.55459	1.54585	1.54057	1.53783	1.54922	1.56144	1.57076	1.58117	1.57733
1986	12	1.51984	1.56007	1.57694	1.58913	1.64118	1.6706	1.70218	1.77848	1.87884	1.9305	1.96408	1.99755	2.03035	2.07343	2.10385	2.10556	2.09284	2.06629	2.03722	2.01432	1.99103	1.96306	1.93008	1.89952	1.85822	1.82026	1.78239	1.74774	1.72398	1.7051	1.68874	1.67151	1.65913	1.65293	1.64826	1.64183	1.62856	1.61795	1.60579	1.58512	1.5697	1.56102	1.55573	1.55297	1.56412	1.5761	1.58521	1.5954
1987	1	1.41924	1.46156	1.50652	1.5335	1.55392	1.60581	1.63887	1.67321	1.74671	1.84308	1.89582	1.93213	1.96823	2.00267	2.04749	2.0802	2.08559	2.07697	2.05461	2.02958	2.01038	1.99127	1.96713	1.93818	1.91136	1.87304	1.83822	1.80344	1.77126	1.74957	1.7327	1.71854	1.70361	1.69297	1.68815	1.68459	1.67911	1.66634	1.65662	1.64514	1.62459	1.60893	1.60009	1.59447	1.59159	1.60299	1.6157	1.62557
1987	2	1.2984	1.36053	1.40633	1.45522	1.48903	1.51579	1.56842	1.60474	1.64158	1.71308	1.80571	1.85888	1.89698	1.93466	1.97004	2.0156	2.0495	2.0573	2.05134	2.03198	2.00988	1.99313	1.97624	1.95429	1.92754	1.90265	1.86621	1.83332	1.80027	1.76961	1.74901	1.73303	1.71965	1.7055	1.69543	1.69098	1.68775	1.68261	1.67005	1.66077	1.64973	1.62979	1.61459	1.60605	1.60065	1.59795	1.60925	1.62185
1987	3	1.15254	1.22853	1.29489	1.34428	1.39664	1.43559	1.46739	1.52106	1.5604	1.59983	1.67028	1.76023	1.81417	1.85413	1.8935	1.93011	1.97662	2.01193	2.02224	2.01901	2.00271	1.98357	1.96935	1.95472	1.93503	1.91053	1.88766	1.85325	1.82238	1.79116	1.76211	1.74271	1.72772	1.71523	1.70194	1.69253	1.68856	1.68573	1.68102	1.66879	1.66002	1.6495	1.63024	1.61558	1.60741	1.60231	1.59986	1.61113
1987	4	0.817314	0.99006	1.0983	1.18277	1.24412	1.30539	1.3524	1.39104	1.44785	1.49154	1.53477	1.60588	1.69478	1.75048	1.79301	1.83472	1.87334	1.92149	1.95879	1.972	1.97182	1.95881	1.94284	1.93139	1.91921	1.90198	1.87994	1.85931	1.82729	1.79867	1.76951	1.74229	1.72429	1.71053	1.69913	1.68689	1.67832	1.67502	1.67281	1.66872	1.65707	1.64897	1.63914	1.6207	1.60675	1.59913	1.59448	1.59243
1987	5	0.290795	0.55886	0.763447	0.904149	1.01296	1.09292	1.16843	1.22734	1.27582	1.33873	1.38888	1.4379	1.51205	1.60208	1.661	1.70726	1.75237	1.79414	1.84492	1.88506	1.90178	1.90521	1.89598	1.88366	1.87539	1.86602	1.8516	1.83235	1.81429	1.78501	1.75891	1.73207	1.70688	1.6905	1.67814	1.66801	1.65699	1.64941	1.647	1.64559	1.64231	1.63154	1.62429	1.61533	1.59789	1.58481	1.57789	1.57387
1987	6	0.035807	0.163701	0.385706	0.584477	0.735079	0.856099	0.948008	1.03384	1.10211	1.1587	1.22686	1.28264	1.33681	1.41386	1.50506	1.56697	1.61666	1.66497	1.7098	1.76314	1.80602	1.82605	1.83296	1.82738	1.81856	1.81336	1.80668	1.79502	1.77852	1.763	1.7365	1.71289	1.68835	1.66518	1.65042	1.63949	1.63065	1.6209	1.61441	1.61296	1.61245	1.61006	1.60028	1.59395	1.58592	1.56951	1.55735	1.55119
1987	7	-0.100559	-0.0322011	0.0760823	0.264843	0.449212	0.598777	0.723596	0.821341	0.913245	0.987747	1.05011	1.12198	1.18195	1.24013	1.31934	1.41125	1.47559	1.52817	1.57921	1.62665	1.68222	1.7275	1.75051	1.76056	1.75831	1.75269	1.7503	1.74611	1.737	1.72305	1.70991	1.68603	1.66477	1.64242	1.6212	1.60801	1.59847	1.5909	1.58241	1.577	1.57653	1.57692	1.57544	1.56664	1.56125	1.55416	1.53879	1.52756
1987	8	0.0435638	-0.0288383	-0.00709519	0.0684513	0.221954	0.383913	0.522746	0.642827	0.739275	0.831539	0.907655	0.972084	1.04486	1.10651	1.16643	1.24601	1.33729	1.40264	1.45681	1.50938	1.55826	1.61507	1.66187	1.68703	1.69945	1.69982	1.69675	1.69661	1.69442	1.68741	1.67558	1.66442	1.64275	1.62349	1.60302	1.58348	1.57162	1.56326	1.55676	1.54934	1.54485	1.54522	1.54637	1.54566	1.53768	1.5331	1.52683	1.51238
1987	9	-0.0793748	-0.0178884	-0.0461038	-0.0254078	0.0392125	0.172924	0.319903	0.450643	0.566632	0.66168	0.753827	0.830969	0.89686	0.970208	1.03311	1.09439	1.17419	1.26489	1.33112	1.38671	1.44067	1.49083	1.54879	1.59696	1.62407	1.63867	1.64144	1.64074	1.64271	1.64239	1.63731	1.62745	1.61811	1.59844	1.58105	1.56236	1.54443	1.53387	1.52666	1.52122	1.51484	1.51127	1.51244	1.51434	1.51438	1.50724	1.50345	1.49797
1987	10	-0.342995	-0.213032	-0.128181	-0.122462	-0.090642	-0.0254923	0.0991281	0.238171	0.3648	0.479059	0.574273	0.667322	0.746178	0.814052	0.888505	0.952998	1.0159	1.09629	1.18689	1.25427	1.31143	1.36694	1.41857	1.47785	1.52754	1.55665	1.57343	1.57857	1.58022	1.58431	1.58582	1.58264	1.57467	1.56711	1.5494	1.53384	1.5169	1.50056	1.49133	1.48531	1.48097	1.47567	1.47304	1.47508	1.47777	1.47862	1.47233	1.46938
1987	11	-0.439177	-0.393315	-0.291769	-0.209704	-0.189671	-0.152179	-0.0873429	0.0299182	0.162189	0.284907	0.397217	0.492385	0.585814	0.665848	0.735239	0.810498	0.876252	0.94046	1.02128	1.11171	1.18004	1.23853	1.29535	1.34836	1.40879	1.45981	1.49071	1.50947	1.5168	1.52062	1.52667	1.52988	1.52845	1.52225	1.51633	1.50042	1.48657	1.47127	1.45643	1.44845	1.44356	1.44025	1.43596	1.4342	1.43704	1.44049	1.4421	1.4366
1987	12	-0.238144	-0.340289	-0.343788	-0.280638	-0.217758	-0.200294	-0.166854	-0.108088	-0.000954325	0.122083	0.238294	0.346166	0.439023	0.530667	0.609945	0.679188	0.753906	0.819661	0.884031	0.964325	1.0538	1.12223	1.18125	1.23865	1.29233	1.35326	1.405	1.43711	1.45732	1.46635	1.47189	1.47949	1.48406	1.48406	1.47932	1.47477	1.46035	1.44794	1.43404	1.42048	1.41354	1.40961	1.40715	1.4037	1.40266	1.40616	1.41022	1.41247
1988	1	-0.27307	-0.260513	-0.322956	-0.3306	-0.283668	-0.2314	-0.214568	-0.183107	-0.128315	-0.0288351	0.0864766	0.197005	0.300952	0.391859	0.482018	0.560834	0.630272	0.704973	0.771119	0.836058	0.916403	1.00603	1.07552	1.13623	1.19547	1.25074	1.31323	1.36696	1.40125	1.42385	1.43561	1.44416	1.45474	1.4618	1.46419	1.46166	1.45908	1.44648	1.43599	1.42375	1.41119	1.40486	1.40159	1.39963	1.39684	1.39679	1.40171	1.40715
1988	2	-0.32549	-0.299779	-0.28387	-0.325135	-0.3313	-0.29265	-0.247176	-0.230991	-0.201556	-0.150581	-0.0582232	0.050035	0.155101	0.254947	0.343465	0.43152	0.509122	0.577932	0.651743	0.717512	0.782233	0.861758	0.95015	1.01937	1.08018	1.13959	1.19523	1.2579	1.31203	1.34725	1.371	1.38415	1.39411	1.40594	1.41415	1.41779	1.41657	1.41525	1.40405	1.39492	1.38403	1.37274	1.36748	1.36518	1.36411	1.36216	1.36279	1.36832
1988	3	-0.415988	-0.37161	-0.339596	-0.318604	-0.34493	-0.34715	-0.312235	-0.270563	-0.254081	-0.225662	-0.177394	-0.0907586	0.0116077	0.111966	0.208175	0.29453	0.380626	0.457066	0.52525	0.598208	0.663591	0.728065	0.806786	0.893979	0.962894	1.02376	1.08329	1.13933	1.20214	1.25664	1.2927	1.31753	1.332	1.34328	1.3563	1.36559	1.37043	1.37046	1.37033	1.36049	1.35267	1.34307	1.33302	1.32881	1.32745	1.32724	1.32612	1.32743
1988	4	-0.403312	-0.411772	-0.384622	-0.357899	-0.338983	-0.357844	-0.358169	-0.326474	-0.288166	-0.271935	-0.24476	-0.199119	-0.117662	-0.0207278	0.0751363	0.167741	0.251793	0.335755	0.410801	0.478101	0.549996	0.614751	0.678729	0.756463	0.842317	0.910724	0.971431	1.03089	1.08722	1.14997	1.20465	1.24137	1.2671	1.28269	1.29511	1.30916	1.3194	1.32531	1.32647	1.32742	1.31884	1.31221	1.30378	1.29487	1.29164	1.29115	1.29174	1.29139
1988	5	-0.741278	-0.580347	-0.529503	-0.481001	-0.441256	-0.413306	-0.419331	-0.412392	-0.378639	-0.339473	-0.3206	-0.29204	-0.246585	-0.16787	-0.0741109	0.0191375	0.109696	0.192698	0.275651	0.350229	0.417403	0.488959	0.553715	0.617771	0.695088	0.780128	0.848465	0.909388	0.969121	1.02607	1.08908	1.14421	1.18176	1.20849	1.22527	1.23889	1.25401	1.26525	1.27228	1.27462	1.27671	1.26951	1.26411	1.25692	1.24919	1.24699	1.24743	1.24889
1988	6	-1.10018	-0.927319	-0.765876	-0.684873	-0.616839	-0.562393	-0.522461	-0.514719	-0.498587	-0.460235	-0.417941	-0.394827	-0.3633	-0.316442	-0.238786	-0.146601	-0.0546102	0.0350464	0.11798	0.200766	0.275573	0.343202	0.414972	0.480211	0.544773	0.622091	0.70671	0.775311	0.836748	0.897031	0.954918	1.01843	1.07423	1.11277	1.14063	1.15872	1.17365	1.18995	1.20233	1.21061	1.21424	1.21758	1.2119	1.20784	1.20196	1.1955	1.19442	1.19587
1988	7	-1.41971	-1.26507	-1.09956	-0.941251	-0.844665	-0.763251	-0.697126	-0.64668	-0.626715	-0.601711	-0.558209	-0.512093	-0.484324	-0.4493	-0.400371	-0.322905	-0.231436	-0.139965	-0.0505833	0.0327461	0.115829	0.191247	0.259651	0.331944	0.397931	0.463238	0.540809	0.625245	0.694296	0.756402	0.817373	0.87637	0.940523	0.997102	1.03674	1.06583	1.08531	1.10161	1.11918	1.13275	1.14235	1.14734	1.15198	1.1479	1.14523	1.14073	1.13559	1.13568
1988	8	-0.879335	-1.15538	-1.14412	-1.05237	-0.937446	-0.859411	-0.788784	-0.728736	-0.681585	-0.660753	-0.635389	-0.593034	-0.548102	-0.520129	-0.485374	-0.437485	-0.362568	-0.27397	-0.185018	-0.097757	-0.0160319	0.0657105	0.140226	0.208039	0.279629	0.345208	0.410182	0.487046	0.570492	0.639163	0.701139	0.762039	0.821299	0.885387	0.942091	0.98221	1.01195	1.03226	1.04942	1.06778	1.08213	1.09262	1.09855	1.10411	1.10116	1.0995	1.09602	1.09187
1988	9	-0.601069	-0.746067	-0.980674	-1.01961	-0.972584	-0.890988	-0.831576	-0.774004	-0.722856	-0.681832	-0.663343	-0.640169	-0.600783	-0.558556	-0.531914	-0.498735	-0.452954	-0.381306	-0.296224	-0.210414	-0.125875	-0.0464548	0.0333618	0.106405	0.17309	0.243507	0.308214	0.372423	0.448219	0.530395	0.598344	0.659841	0.720332	0.779362	0.843081	0.899616	0.939923	0.970033	0.990909	1.00865	1.02756	1.04247	1.05361	1.06024	1.0665	1.0644	1.06353	1.06086
1988	10	-0.633802	-0.623449	-0.718715	-0.907717	-0.957242	-0.929982	-0.866844	-0.818517	-0.769381	-0.724244	-0.687411	-0.670429	-0.648768	-0.611636	-0.571489	-0.54581	-0.513837	-0.469759	-0.400877	-0.318802	-0.235701	-0.153527	-0.0761653	0.00196314	0.0737129	0.139405	0.208784	0.272722	0.336252	0.411101	0.492137	0.559433	0.620489	0.680596	0.73939	0.802762	0.859133	0.899601	0.930053	0.951443	0.969732	0.989137	1.00456	1.01631	1.0236	1.0305	1.02914	1.02902
1988	11	-0.0911443	-0.364113	-0.449078	-0.567082	-0.752584	-0.822687	-0.819825	-0.778524	-0.745717	-0.709159	-0.673886	-0.644507	-0.632528	-0.615318	-0.582806	-0.546748	-0.523941	-0.494851	-0.453909	-0.388874	-0.310808	-0.231363	-0.152458	-0.0779925	-0.00241505	0.0672179	0.131153	0.198808	0.261312	0.323541	0.396898	0.47634	0.54249	0.602621	0.661878	0.719846	0.782432	0.838213	0.878422	0.908809	0.930311	0.94876	0.968306	0.983912	0.995938	1.00355	1.01078	1.00975
1988	12	0.289451	0.0984553	-0.147691	-0.265791	-0.397766	-0.582779	-0.669083	-0.686655	-0.664506	-0.646457	-0.622417	-0.59745	-0.576154	-0.570235	-0.558456	-0.531388	-0.500181	-0.481039	-0.455553	-0.418357	-0.357606	-0.283973	-0.208613	-0.133409	-0.0622856	0.0102898	0.0773585	0.139111	0.204649	0.265335	0.325896	0.397432	0.475011	0.539724	0.598644	0.65678	0.713592	0.775136	0.830077	0.869783	0.899869	0.921254	0.939641	0.959123	0.974724	0.986828	0.994583	1.00196
1989	1	0.427413	0.35264	0.202746	-0.00753128	-0.129468	-0.261371	-0.438845	-0.53187	-0.561832	-0.552604	-0.545273	-0.530816	-0.513996	-0.499209	-0.498169	-0.490903	-0.468534	-0.441542	-0.425628	-0.403357	-0.369494	-0.31242	-0.24268	-0.170794	-0.098648	-0.0303832	0.0397553	0.104906	0.165028	0.229061	0.288622	0.348382	0.419152	0.495887	0.560069	0.618591	0.676363	0.732711	0.794012	0.848747	0.888085	0.917742	0.938924	0.957058	0.97644	0.99233	1.00513	1.01363
1989	2	0.312665	0.370375	0.338018	0.229615	0.0564264	-0.0553628	-0.178627	-0.344374	-0.438002	-0.474642	-0.473956	-0.473799	-0.466049	-0.455153	-0.445222	-0.447833	-0.444066	-0.425503	-0.402052	-0.388814	-0.369265	-0.33834	-0.284777	-0.218767	-0.15038	-0.081459	-0.0161175	0.0513266	0.114145	0.17226	0.234319	0.292163	0.350319	0.419315	0.49422	0.55698	0.614294	0.670944	0.72613	0.786378	0.840265	0.879112	0.908493	0.929572	0.947663	0.966983	0.982852	0.995702
1989	3	0.223227	0.268636	0.322184	0.308825	0.228009	0.084023	-0.0154963	-0.128062	-0.280978	-0.371788	-0.41128	-0.415791	-0.420139	-0.416853	-0.410047	-0.403521	-0.40861	-0.407343	-0.391698	-0.371033	-0.359858	-0.342466	-0.313956	-0.263402	-0.200639	-0.135324	-0.0692507	-0.00637614	0.0586677	0.119407	0.175731	0.236012	0.292311	0.349018	0.416387	0.4896	0.551053	0.607259	0.662876	0.716994	0.776269	0.829374	0.867786	0.896937	0.917954	0.936039	0.95533	0.971205
1989	4	0.23618	0.230886	0.259446	0.302566	0.294443	0.229376	0.105463	0.015686	-0.0877633	-0.229493	-0.316868	-0.357723	-0.36583	-0.373402	-0.373467	-0.369824	-0.365982	-0.373005	-0.373765	-0.360573	-0.342293	-0.332878	-0.317355	-0.290981	-0.243144	-0.183345	-0.120859	-0.0574288	0.00325839	0.0660419	0.124811	0.179428	0.238006	0.292817	0.348122	0.413912	0.48548	0.545657	0.600775	0.655373	0.708467	0.766771	0.819087	0.857047	0.885957	0.906897	0.924961	0.944208
1989	5	0.11883	0.179214	0.19546	0.226458	0.26828	0.266147	0.214268	0.107157	0.026824	-0.0677069	-0.198832	-0.281829	-0.32247	-0.332506	-0.341849	-0.343944	-0.342312	-0.340266	-0.348424	-0.350484	-0.339035	-0.322514	-0.314351	-0.300214	-0.275494	-0.22987	-0.172526	-0.112395	-0.0511749	0.00765486	0.0685457	0.125666	0.178852	0.235982	0.289524	0.34362	0.408026	0.478135	0.537192	0.591354	0.645057	0.697286	0.754725	0.806343	0.843917	0.872634	0.893529	0.9116
1989	6	0.262905	0.192402	0.210094	0.215583	0.237135	0.270996	0.268186	0.222519	0.125938	0.0514972	-0.0369532	-0.160188	-0.240115	-0.281022	-0.293048	-0.304255	-0.308426	-0.308848	-0.308764	-0.318198	-0.321659	-0.311994	-0.297271	-0.290445	-0.277754	-0.254712	-0.211261	-0.156326	-0.0985164	-0.039484	0.0174691	0.0764604	0.131908	0.183625	0.239275	0.291502	0.344344	0.407343	0.475993	0.533903	0.587075	0.639845	0.691159	0.747692	0.798567	0.835688	0.864138	0.884906
1989	7	0.0714223	0.168408	0.153143	0.176623	0.188145	0.211162	0.244453	0.244774	0.206775	0.120959	0.0533542	-0.0283239	-0.143361	-0.219227	-0.259073	-0.27176	-0.283642	-0.288794	-0.290286	-0.291343	-0.301293	-0.305457	-0.296915	-0.283392	-0.277389	-0.265655	-0.243824	-0.202097	-0.14912	-0.0932149	-0.0359881	0.0194555	0.0768732	0.13094	0.18145	0.235864	0.287	0.338795	0.400591	0.467975	0.524917	0.577259	0.629253	0.679794	0.73557	0.785839	0.822625	0.85091
1989	8	-0.129439	-0.0288383	0.0699619	0.0830023	0.115513	0.135324	0.162822	0.198323	0.203245	0.173163	0.097735	0.037254	-0.0374336	-0.144274	-0.215498	-0.253395	-0.265813	-0.277509	-0.282834	-0.284653	-0.286226	-0.2961	-0.300418	-0.292483	-0.279685	-0.27409	-0.262924	-0.241936	-0.20159	-0.150228	-0.0959111	-0.0402008	0.0140145	0.0701052	0.123013	0.172514	0.225875	0.276088	0.326993	0.38773	0.453979	0.510074	0.561702	0.613028	0.662923	0.718044	0.767798	0.804333
1989	9	-0.253254	-0.192621	-0.104498	-0.0107918	0.0156895	0.0536407	0.0793613	0.110554	0.148164	0.157229	0.133963	0.067563	0.0135529	-0.0547078	-0.154019	-0.220712	-0.25643	-0.268213	-0.27937	-0.284509	-0.286308	-0.288064	-0.297601	-0.30181	-0.2942	-0.28186	-0.276452	-0.265635	-0.245266	-0.206051	-0.156039	-0.103061	-0.0486355	0.00445176	0.0594169	0.111347	0.16	0.212467	0.261902	0.312052	0.371871	0.43712	0.492485	0.5435	0.594254	0.643609	0.698165	0.747484
1989	10	-0.633802	-0.447543	-0.344685	-0.240967	-0.138115	-0.0950507	-0.0474565	-0.0126371	0.0253052	0.0678221	0.0831099	0.0677713	0.0108899	-0.0359039	-0.0971665	-0.188646	-0.250121	-0.282747	-0.292957	-0.302677	-0.306759	-0.30772	-0.308855	-0.317381	-0.320837	-0.312924	-0.300452	-0.294707	-0.283733	-0.26349	-0.224913	-0.175738	-0.123609	-0.070008	-0.0175875	0.0366662	0.0879985	0.136151	0.188059	0.237029	0.28672	0.345912	0.410435	0.465325	0.515967	0.566378	0.615415	0.669633
1989	11	-0.555205	-0.597747	-0.488407	-0.403274	-0.309423	-0.212213	-0.164885	-0.114963	-0.0766861	-0.0360943	0.00831486	0.0273844	0.0173625	-0.0324465	-0.073821	-0.129626	-0.214759	-0.272053	-0.302291	-0.311393	-0.320091	-0.323457	-0.323874	-0.324502	-0.332295	-0.335229	-0.327185	-0.314728	-0.308802	-0.297806	-0.277789	-0.239892	-0.191582	-0.140327	-0.087574	-0.0359156	0.0175965	0.0682953	0.115908	0.167226	0.215695	0.264891	0.323431	0.387211	0.441591	0.491821	0.541851	0.590458
1989	12	-0.824563	-0.691371	-0.677207	-0.577624	-0.493779	-0.401591	-0.305385	-0.252711	-0.199308	-0.156783	-0.112733	-0.0656247	-0.0420287	-0.0465477	-0.0893256	-0.12514	-0.175376	-0.254145	-0.307036	-0.334528	-0.342124	-0.349405	-0.351664	-0.351161	-0.350802	-0.357539	-0.359641	-0.351165	-0.338439	-0.332079	-0.320817	-0.300794	-0.263354	-0.215677	-0.165073	-0.112956	-0.0618265	-0.00886032	0.0413879	0.0886316	0.139524	0.187647	0.236498	0.294528	0.357694	0.411688	0.461625	0.511388
1990	1	-0.85704	-0.844686	-0.751433	-0.727181	-0.63957	-0.561116	-0.473352	-0.380225	-0.324739	-0.269132	-0.223728	-0.177265	-0.128173	-0.100634	-0.100163	-0.136313	-0.166759	-0.211471	-0.283999	-0.33251	-0.357155	-0.362921	-0.368546	-0.369412	-0.367704	-0.366186	-0.371712	-0.372788	-0.363704	-0.350507	-0.343511	-0.331707	-0.311327	-0.273917	-0.226377	-0.17591	-0.123905	-0.0726908	-0.0197085	0.0305933	0.0777831	0.128499	0.176548	0.225274	0.283153	0.346306	0.400683	0.451105
1990	2	-0.847806	-0.853596	-0.847664	-0.777836	-0.75438	-0.678315	-0.607106	-0.525803	-0.438002	-0.38292	-0.327876	-0.281881	-0.234897	-0.18546	-0.155715	-0.152037	-0.183377	-0.209928	-0.250509	-0.31804	-0.363105	-0.385651	-0.390341	-0.394926	-0.394996	-0.392634	-0.390335	-0.39504	-0.395482	-0.386118	-0.37278	-0.365477	-0.353517	-0.333229	-0.296351	-0.249522	-0.199784	-0.148494	-0.0978986	-0.0455462	0.00422455	0.0509802	0.101217	0.148866	0.197199	0.254517	0.316997	0.370911
1990	3	-0.881031	-0.866522	-0.865321	-0.858682	-0.801088	-0.778437	-0.710798	-0.645626	-0.570138	-0.48748	-0.433556	-0.379674	-0.333781	-0.286874	-0.237596	-0.206303	-0.200098	-0.22737	-0.250598	-0.287567	-0.350635	-0.392617	-0.413296	-0.417044	-0.420707	-0.420078	-0.417142	-0.414018	-0.417986	-0.41786	-0.408256	-0.394807	-0.387233	-0.375146	-0.354963	-0.318612	-0.27248	-0.22346	-0.172874	-0.122898	-0.0711727	-0.021934	0.0243828	0.0741376	0.121382	0.169316	0.226073	0.287881
1990	4	-1.10123	-0.996231	-0.950835	-0.93052	-0.913974	-0.857148	-0.830368	-0.765437	-0.702408	-0.629705	-0.549854	-0.495875	-0.442196	-0.395726	-0.348308	-0.298666	-0.265486	-0.256622	-0.279867	-0.29974	-0.333092	-0.391754	-0.430581	-0.449242	-0.451859	-0.454407	-0.452884	-0.449188	-0.444902	-0.447974	-0.447123	-0.437118	-0.423403	-0.415421	-0.40307	-0.382858	-0.346903	-0.301332	-0.252898	-0.202892	-0.153348	-0.102137	-0.0533288	-0.00735758	0.042004	0.0889271	0.136543	0.192811
1990	5	-1.08545	-1.10641	-1.03913	-0.997051	-0.973611	-0.955103	-0.901032	-0.872703	-0.8108	-0.750226	-0.680421	-0.603516	-0.550146	-0.497157	-0.45063	-0.40315	-0.35352	-0.319086	-0.308155	-0.328082	-0.345161	-0.375449	-0.430313	-0.466427	-0.483356	-0.485009	-0.486601	-0.484311	-0.47996	-0.474708	-0.476989	-0.475492	-0.465118	-0.451149	-0.442777	-0.430168	-0.409918	-0.374317	-0.329259	-0.281364	-0.231895	-0.182717	-0.131993	-0.0835944	-0.0379564	0.0110254	0.0576348	0.104937
1990	6	-1.157	-1.12838	-1.1369	-1.08359	-1.04399	-1.01895	-0.998734	-0.946789	-0.917285	-0.857688	-0.799016	-0.731541	-0.657085	-0.604258	-0.551864	-0.505286	-0.457746	-0.408129	-0.372617	-0.35985	-0.376798	-0.391338	-0.418833	-0.470222	-0.503817	-0.519106	-0.519823	-0.520487	-0.517444	-0.512444	-0.506218	-0.507716	-0.505566	-0.494795	-0.480535	-0.471748	-0.458851	-0.43853	-0.403238	-0.358637	-0.311222	-0.262232	-0.213349	-0.163056	-0.11502	-0.0696733	-0.0210285	0.0253051
1990	7	-0.960748	-1.06431	-1.08028	-1.10311	-1.07031	-1.04176	-1.02252	-1.00639	-0.960228	-0.93304	-0.877854	-0.822797	-0.759039	-0.688256	-0.637278	-0.586524	-0.540966	-0.494339	-0.445604	-0.410083	-0.396386	-0.411281	-0.424074	-0.449514	-0.49817	-0.529856	-0.543992	-0.544142	-0.544241	-0.540775	-0.535428	-0.528578	-0.529579	-0.527041	-0.516104	-0.501759	-0.49276	-0.479761	-0.459532	-0.424678	-0.380656	-0.333834	-0.285434	-0.237029	-0.187273	-0.139703	-0.0947481	-0.0465339
1990	8	-1.05244	-1.01091	-1.06701	-1.08149	-1.10314	-1.07833	-1.05465	-1.03787	-1.02358	-0.981136	-0.955198	-0.903182	-0.850793	-0.789912	-0.722069	-0.672522	-0.623087	-0.578337	-0.532459	-0.48446	-0.448976	-0.434372	-0.447323	-0.458448	-0.48192	-0.527961	-0.557793	-0.570788	-0.570355	-0.569869	-0.565956	-0.560235	-0.552744	-0.553226	-0.550276	-0.539144	-0.524682	-0.515448	-0.502321	-0.482159	-0.447713	-0.404239	-0.357982	-0.310143	-0.262194	-0.212952	-0.165829	-0.12125
1990	9	-0.948959	-1.00829	-1.00015	-1.04886	-1.06674	-1.08993	-1.07229	-1.05383	-1.04032	-1.02852	-0.990126	-0.966132	-0.91749	-0.868011	-0.810198	-0.745469	-0.697713	-0.649932	-0.606366	-0.561588	-0.514641	-0.479608	-0.46452	-0.47601	-0.485877	-0.507789	-0.551654	-0.579984	-0.592107	-0.591281	-0.590386	-0.586178	-0.580218	-0.572385	-0.572487	-0.569255	-0.558036	-0.543554	-0.534184	-0.521014	-0.500984	-0.466982	-0.424082	-0.378409	-0.331154	-0.283702	-0.234995	-0.188345
1990	10	-0.750139	-0.85802	-0.935298	-0.952176	-1.00474	-1.02941	-1.05665	-1.04667	-1.03436	-1.0252	-1.01694	-0.983237	-0.962077	-0.917295	-0.871128	-0.816676	-0.755302	-0.709729	-0.663958	-0.621972	-0.57866	-0.533104	-0.499002	-0.483899	-0.494466	-0.503546	-0.524364	-0.566562	-0.593804	-0.605376	-0.604381	-0.603295	-0.598985	-0.592962	-0.585024	-0.584927	-0.581575	-0.570402	-0.556027	-0.546653	-0.533556	-0.513752	-0.480248	-0.437965	-0.392915	-0.346277	-0.299445	-0.251309
1990	11	-0.555205	-0.656161	-0.763741	-0.850062	-0.884357	-0.942807	-0.97498	-1.0074	-1.00521	-0.999462	-0.995348	-0.990893	-0.962346	-0.944661	-0.904128	-0.861624	-0.810821	-0.753049	-0.710004	-0.66654	-0.626457	-0.58491	-0.541023	-0.508036	-0.493298	-0.503366	-0.512032	-0.532128	-0.57306	-0.599549	-0.610841	-0.609875	-0.608796	-0.604562	-0.598642	-0.590846	-0.590712	-0.587392	-0.576396	-0.562243	-0.552983	-0.540065	-0.52057	-0.487617	-0.446008	-0.401638	-0.355674	-0.309621
1990	12	-0.58997	-0.574335	-0.637978	-0.726137	-0.805858	-0.844529	-0.90293	-0.937937	-0.972427	-0.975052	-0.973621	-0.972956	-0.970839	-0.946314	-0.931338	-0.894331	-0.854923	-0.807252	-0.752627	-0.711792	-0.670371	-0.631979	-0.592015	-0.549641	-0.517579	-0.503159	-0.512739	-0.520998	-0.540397	-0.580119	-0.605881	-0.616896	-0.615951	-0.614877	-0.610715	-0.604893	-0.597236	-0.597066	-0.593776	-0.582948	-0.569008	-0.559857	-0.547108	-0.527908	-0.495478	-0.454511	-0.410791	-0.36547
1991	1	-0.623427	-0.610991	-0.59561	-0.639044	-0.71076	-0.780964	-0.81846	-0.873122	-0.907372	-0.940913	-0.945878	-0.946853	-0.948149	-0.947157	-0.925604	-0.912564	-0.878436	-0.841583	-0.796616	-0.74475	-0.705769	-0.665953	-0.628887	-0.590124	-0.548874	-0.517445	-0.503103	-0.512039	-0.51979	-0.538452	-0.577036	-0.602094	-0.612809	-0.611827	-0.610712	-0.606564	-0.600776	-0.593023	-0.5928	-0.589501	-0.578753	-0.564921	-0.55581	-0.54314	-0.52409	-0.491913	-0.451205	-0.407704
1991	2	-0.673682	-0.649536	-0.633788	-0.617185	-0.6486	-0.707986	-0.769958	-0.805544	-0.856931	-0.890509	-0.923511	-0.930339	-0.933262	-0.936209	-0.936235	-0.917266	-0.905953	-0.874408	-0.839915	-0.797429	-0.748129	-0.710948	-0.672827	-0.637172	-0.599755	-0.559816	-0.529137	-0.51505	-0.523493	-0.530826	-0.548787	-0.586169	-0.610472	-0.620864	-0.61986	-0.618711	-0.614599	-0.608877	-0.601237	-0.600954	-0.597664	-0.587072	-0.573445	-0.564434	-0.551924	-0.533154	-0.501488	-0.46141
1991	3	-0.590363	-0.633603	-0.631644	-0.625112	-0.61393	-0.641197	-0.693836	-0.750659	-0.78536	-0.834603	-0.868008	-0.900876	-0.909583	-0.91445	-0.919089	-0.920339	-0.903926	-0.894423	-0.865474	-0.833375	-0.793389	-0.746663	-0.711348	-0.674972	-0.640802	-0.604807	-0.566258	-0.536328	-0.522633	-0.53075	-0.537811	-0.555218	-0.591561	-0.615239	-0.625406	-0.624457	-0.62335	-0.619342	-0.613753	-0.606311	-0.606035	-0.602815	-0.592435	-0.579067	-0.570209	-0.557908	-0.539461	-0.508334
1991	4	-0.287022	-0.44099	-0.521276	-0.54875	-0.561914	-0.563421	-0.594251	-0.646385	-0.702408	-0.73887	-0.788421	-0.823391	-0.857499	-0.869054	-0.876711	-0.883828	-0.887168	-0.873894	-0.866813	-0.84091	-0.811615	-0.774493	-0.730666	-0.697575	-0.66324	-0.630875	-0.596616	-0.559761	-0.530831	-0.517873	-0.526024	-0.533138	-0.550304	-0.585924	-0.609254	-0.619433	-0.61874	-0.617884	-0.614179	-0.60891	-0.60185	-0.601762	-0.598783	-0.588778	-0.575827	-0.567278	-0.555334	-0.537339
1991	5	-0.282495	-0.288166	-0.392323	-0.466259	-0.500398	-0.521651	-0.52918	-0.560865	-0.611327	-0.665651	-0.702566	-0.751615	-0.78734	-0.822057	-0.835601	-0.84528	-0.85423	-0.859268	-0.848516	-0.843389	-0.820015	-0.793102	-0.758443	-0.717139	-0.685979	-0.65342	-0.622635	-0.589901	-0.554541	-0.526558	-0.51424	-0.522399	-0.529527	-0.546434	-0.581351	-0.604314	-0.614459	-0.613962	-0.613305	-0.609849	-0.604849	-0.598078	-0.598139	-0.595365	-0.585689	-0.573111	-0.564832	-0.553206
1991	6	-0.475284	-0.381715	-0.355896	-0.419113	-0.474479	-0.502851	-0.522461	-0.529616	-0.558394	-0.604752	-0.655413	-0.690724	-0.737647	-0.772542	-0.806542	-0.820674	-0.831103	-0.840776	-0.846542	-0.837314	-0.833295	-0.811632	-0.786395	-0.753542	-0.714134	-0.684372	-0.653137	-0.623519	-0.59193	-0.55771	-0.530324	-0.518378	-0.526334	-0.53328	-0.549762	-0.583845	-0.606298	-0.616266	-0.615839	-0.615251	-0.611911	-0.607051	-0.600404	-0.600495	-0.597809	-0.588339	-0.576014	-0.567895
1991	7	-0.329897	-0.404828	-0.367091	-0.3528	-0.405344	-0.454956	-0.483083	-0.504315	-0.513335	-0.541477	-0.585762	-0.63433	-0.669041	-0.714808	-0.749508	-0.78328	-0.798328	-0.809792	-0.820449	-0.827343	-0.819764	-0.817001	-0.797125	-0.773632	-0.742638	-0.705164	-0.676869	-0.647007	-0.618626	-0.58825	-0.555233	-0.528578	-0.517116	-0.525016	-0.531916	-0.548111	-0.581518	-0.603591	-0.613489	-0.613218	-0.612787	-0.609643	-0.605	-0.598617	-0.598818	-0.596292	-0.587093	-0.575079
1991	8	-0.475501	-0.404264	-0.430976	-0.397248	-0.381304	-0.421653	-0.462947	-0.4875	-0.507263	-0.515694	-0.541664	-0.582866	-0.628499	-0.661649	-0.705458	-0.739122	-0.771972	-0.787177	-0.798988	-0.810001	-0.817522	-0.810998	-0.808989	-0.790423	-0.768241	-0.738702	-0.702788	-0.675651	-0.646901	-0.619511	-0.590121	-0.558094	-0.53198	-0.52084	-0.528553	-0.535286	-0.551089	-0.583731	-0.605332	-0.615068	-0.614867	-0.614506	-0.611473	-0.606967	-0.600759	-0.600994	-0.598556	-0.589557
1991	9	-0.601069	-0.542144	-0.474381	-0.478571	-0.443077	-0.423578	-0.45339	-0.48666	-0.506747	-0.523716	-0.530432	-0.553596	-0.59133	-0.633704	-0.66482	-0.706302	-0.738509	-0.77012	-0.785059	-0.796816	-0.807814	-0.815595	-0.809724	-0.808125	-0.790501	-0.769292	-0.740879	-0.706215	-0.679983	-0.652114	-0.625489	-0.596868	-0.565624	-0.539996	-0.529037	-0.536473	-0.542956	-0.558308	-0.590157	-0.61124	-0.62075	-0.62055	-0.620185	-0.617187	-0.612744	-0.606621	-0.606825	-0.604407
1991	10	-0.517473	-0.564812	-0.541532	-0.492818	-0.494207	-0.462766	-0.444162	-0.468748	-0.497651	-0.515447	-0.531045	-0.537119	-0.558584	-0.593918	-0.633909	-0.663573	-0.703291	-0.734434	-0.765153	-0.780028	-0.791884	-0.803008	-0.811227	-0.80606	-0.804935	-0.788244	-0.767992	-0.740666	-0.707201	-0.681859	-0.654836	-0.628951	-0.60107	-0.570575	-0.545476	-0.534728	-0.54196	-0.548261	-0.563253	-0.594427	-0.615083	-0.624429	-0.624268	-0.623939	-0.621009	-0.616655	-0.610717	-0.610927
1991	11	-0.0911443	-0.30571	-0.409749	-0.433056	-0.417208	-0.432358	-0.414765	-0.404762	-0.431649	-0.462132	-0.482166	-0.499769	-0.508265	-0.530767	-0.566115	-0.605783	-0.635707	-0.675232	-0.706634	-0.737578	-0.753352	-0.766167	-0.778204	-0.787482	-0.783667	-0.783629	-0.768383	-0.749554	-0.723751	-0.691883	-0.667817	-0.641957	-0.617141	-0.590308	-0.560854	-0.536699	-0.526472	-0.533821	-0.540239	-0.55516	-0.585958	-0.60645	-0.615856	-0.615913	-0.615812	-0.613138	-0.609054	-0.603612
1991	12	0.230838	0.0692094	-0.128083	-0.250943	-0.30176	-0.311004	-0.340019	-0.336445	-0.336118	-0.367512	-0.401535	-0.425371	-0.446216	-0.458323	-0.483052	-0.519555	-0.559922	-0.590952	-0.631091	-0.66342	-0.695147	-0.712297	-0.726511	-0.739871	-0.750564	-0.748439	-0.749819	-0.736303	-0.71916	-0.69513	-0.665092	-0.642528	-0.618038	-0.594507	-0.568932	-0.54072	-0.517767	-0.508269	-0.515953	-0.522692	-0.537744	-0.568373	-0.588887	-0.598512	-0.598918	-0.599179	-0.596893	-0.593207
1992	1	0.193952	0.206673	0.105406	-0.0515823	-0.165052	-0.221409	-0.240445	-0.274082	-0.277324	-0.281456	-0.31398	-0.348832	-0.374125	-0.396198	-0.410181	-0.43574	-0.47226	-0.512339	-0.543661	-0.583707	-0.616295	-0.648126	-0.666082	-0.681175	-0.695421	-0.707178	-0.706406	-0.708929	-0.696859	-0.681122	-0.658556	-0.629994	-0.608622	-0.585202	-0.562666	-0.538045	-0.510755	-0.488573	-0.479628	-0.487628	-0.494704	-0.509987	-0.540655	-0.561321	-0.571202	-0.571914	-0.572483	-0.570515
1992	2	0.138648	0.166445	0.182569	0.112841	-0.0140623	-0.114681	-0.170059	-0.193199	-0.228576	-0.236176	-0.243605	-0.276694	-0.311944	-0.338281	-0.361302	-0.376837	-0.403098	-0.43964	-0.479512	-0.511067	-0.550986	-0.58378	-0.615755	-0.634419	-0.650283	-0.665277	-0.677864	-0.678275	-0.681773	-0.671023	-0.6566	-0.635454	-0.608383	-0.588222	-0.565938	-0.544477	-0.520923	-0.494707	-0.473567	-0.465213	-0.473422	-0.480715	-0.496041	-0.526451	-0.547058	-0.557076	-0.558055	-0.558898
1992	3	0.0489209	0.0940491	0.127571	0.148343	0.0994078	-0.00416202	-0.0917954	-0.143061	-0.166672	-0.201309	-0.210804	-0.219732	-0.252225	-0.286874	-0.313304	-0.336464	-0.352756	-0.379111	-0.415216	-0.454502	-0.485909	-0.525376	-0.558058	-0.589906	-0.608979	-0.625333	-0.64082	-0.653849	-0.655196	-0.659454	-0.649807	-0.636498	-0.616582	-0.590821	-0.571712	-0.550426	-0.529906	-0.507292	-0.482028	-0.46181	-0.453951	-0.462292	-0.469728	-0.485032	-0.515132	-0.535626	-0.545724	-0.546918
1992	4	-0.287022	-0.119623	-0.0332805	0.023736	0.0598698	0.0336597	-0.0462568	-0.118194	-0.161241	-0.180989	-0.211481	-0.219583	-0.227424	-0.257324	-0.289607	-0.314479	-0.336205	-0.351844	-0.377119	-0.411803	-0.449643	-0.480071	-0.518337	-0.550208	-0.581327	-0.600184	-0.616442	-0.631877	-0.644635	-0.646404	-0.650958	-0.641967	-0.629361	-0.610283	-0.585462	-0.567074	-0.5465	-0.526638	-0.504693	-0.48012	-0.460482	-0.452888	-0.461147	-0.468527	-0.483626	-0.513248	-0.533465	-0.543489
1992	5	-0.282495	-0.288166	-0.176778	-0.0977559	-0.0391474	0.000307773	-0.013799	-0.0783774	-0.139337	-0.176408	-0.193297	-0.220562	-0.227614	-0.234612	-0.26236	-0.292635	-0.316159	-0.336736	-0.35178	-0.376086	-0.409489	-0.446031	-0.475569	-0.512752	-0.543877	-0.574316	-0.592954	-0.609099	-0.624464	-0.637027	-0.639147	-0.643936	-0.635495	-0.623477	-0.605108	-0.581094	-0.563322	-0.543366	-0.524081	-0.502728	-0.478772	-0.459615	-0.452247	-0.460416	-0.467728	-0.482622	-0.511783	-0.531725
1992	6	-0.532082	-0.410426	-0.375417	-0.271487	-0.189796	-0.125803	-0.0803314	-0.0827615	-0.133144	-0.183278	-0.213633	-0.226496	-0.24959	-0.254457	-0.259656	-0.284548	-0.312159	-0.333668	-0.352453	-0.366258	-0.389052	-0.420726	-0.455586	-0.483842	-0.51959	-0.549616	-0.579072	-0.597161	-0.61288	-0.627874	-0.639902	-0.642059	-0.646794	-0.638611	-0.626903	-0.608972	-0.585503	-0.568128	-0.548604	-0.529709	-0.508762	-0.485243	-0.46635	-0.459057	-0.467008	-0.474126	-0.488703	-0.517305
1992	7	-0.387237	-0.462164	-0.405633	-0.382218	-0.2985	-0.226258	-0.166351	-0.122237	-0.119903	-0.162049	-0.205569	-0.231999	-0.242802	-0.263469	-0.267384	-0.27176	-0.294829	-0.320687	-0.340932	-0.358735	-0.371845	-0.393643	-0.424074	-0.457684	-0.485028	-0.519693	-0.548913	-0.577633	-0.59538	-0.610857	-0.62565	-0.637351	-0.639675	-0.644489	-0.636671	-0.625367	-0.607957	-0.585108	-0.568206	-0.549184	-0.530752	-0.510279	-0.487259	-0.468767	-0.461627	-0.469451	-0.476461	-0.490809
1992	8	-0.417818	-0.404264	-0.450246	-0.411803	-0.393135	-0.322179	-0.257189	-0.201078	-0.158674	-0.153102	-0.188862	-0.227032	-0.250193	-0.259233	-0.277773	-0.280812	-0.284419	-0.30582	-0.330058	-0.349105	-0.366063	-0.378474	-0.399295	-0.428519	-0.460908	-0.48734	-0.520932	-0.549339	-0.577314	-0.59469	-0.609892	-0.624446	-0.635799	-0.638241	-0.643094	-0.635595	-0.624653	-0.607723	-0.585452	-0.568992	-0.550442	-0.532448	-0.512423	-0.489881	-0.471775	-0.464775	-0.472464	-0.479358
1992	9	-0.137332	-0.279995	-0.318631	-0.376233	-0.360724	-0.353975	-0.298703	-0.244725	-0.196139	-0.158889	-0.153909	-0.186983	-0.222704	-0.244738	-0.253676	-0.271614	-0.274969	-0.278815	-0.299595	-0.323168	-0.341846	-0.358786	-0.371157	-0.391629	-0.420232	-0.451939	-0.477935	-0.510918	-0.53892	-0.566498	-0.583804	-0.599006	-0.613578	-0.625017	-0.627789	-0.632893	-0.625895	-0.615484	-0.599185	-0.577626	-0.561734	-0.543765	-0.526321	-0.506852	-0.48489	-0.467316	-0.460574	-0.46826
1992	10	0.122186	-0.00786256	-0.147862	-0.21134	-0.280542	-0.283867	-0.288918	-0.248279	-0.205591	-0.165461	-0.13461	-0.132126	-0.164678	-0.199746	-0.221975	-0.231816	-0.250121	-0.25452	-0.259234	-0.280103	-0.303669	-0.322547	-0.340072	-0.352867	-0.37345	-0.401878	-0.43332	-0.459246	-0.491984	-0.519898	-0.547346	-0.564811	-0.580218	-0.594997	-0.606776	-0.610026	-0.615531	-0.60915	-0.599381	-0.58381	-0.563044	-0.547806	-0.530486	-0.513669	-0.494826	-0.473509	-0.456632	-0.450239
1992	11	0.140835	0.132247	0.042461	-0.0757075	-0.141772	-0.212213	-0.225197	-0.236977	-0.206375	-0.171921	-0.138251	-0.11214	-0.11164	-0.143666	-0.178109	-0.200451	-0.211034	-0.229619	-0.234909	-0.240372	-0.2613	-0.284836	-0.303874	-0.321762	-0.334934	-0.355608	-0.383869	-0.415063	-0.440926	-0.473441	-0.501278	-0.528601	-0.546208	-0.561799	-0.576764	-0.588912	-0.592602	-0.598476	-0.592668	-0.583494	-0.568603	-0.548575	-0.533943	-0.517223	-0.50099	-0.482737	-0.462027	-0.445893
1992	12	0.348062	0.244677	0.205224	0.120207	0.0102245	-0.059401	-0.132223	-0.153757	-0.171948	-0.150585	-0.124058	-0.0969041	-0.0757073	-0.0778749	-0.110266	-0.144859	-0.167909	-0.179702	-0.19903	-0.205567	-0.212081	-0.233414	-0.257249	-0.276736	-0.295212	-0.309002	-0.330011	-0.358341	-0.389507	-0.415507	-0.447994	-0.475925	-0.50328	-0.521179	-0.537097	-0.552388	-0.56507	-0.569317	-0.575677	-0.570542	-0.562061	-0.547936	-0.528726	-0.514772	-0.498711	-0.483126	-0.465525	-0.445482
1993	1	0.427413	0.381832	0.300079	0.256749	0.178888	0.0782737	0.00967884	-0.0618149	-0.0876785	-0.10893	-0.0939994	-0.0732928	-0.0510194	-0.0334679	-0.0373284	-0.0693436	-0.10343	-0.12653	-0.139009	-0.158624	-0.165909	-0.172809	-0.194053	-0.217688	-0.237167	-0.255954	-0.270076	-0.291163	-0.319443	-0.350507	-0.376555	-0.408957	-0.436939	-0.464368	-0.482592	-0.498892	-0.514586	-0.527741	-0.532562	-0.539457	-0.534977	-0.527154	-0.513713	-0.495209	-0.481852	-0.466313	-0.451205	-0.434063
1993	2	0.254662	0.341244	0.338018	0.287998	0.256128	0.191775	0.104108	0.0410961	-0.0259316	-0.0527639	-0.0750752	-0.0640538	-0.0471091	-0.0281591	-0.0130777	-0.0179593	-0.0493232	-0.0827159	-0.105713	-0.118601	-0.13829	-0.146152	-0.153544	-0.174729	-0.198237	-0.217752	-0.236673	-0.251039	-0.272135	-0.300203	-0.33098	-0.356907	-0.389029	-0.416863	-0.44412	-0.462432	-0.478866	-0.494707	-0.508219	-0.513435	-0.520668	-0.516739	-0.509502	-0.496725	-0.478945	-0.466174	-0.451207	-0.436652
1993	3	-0.00918521	0.123148	0.22488	0.25047	0.228009	0.211393	0.162521	0.0894169	0.0350243	-0.0247608	-0.0493272	-0.0701237	-0.0603425	-0.0448702	-0.0273122	-0.0130509	-0.0176698	-0.047415	-0.0792772	-0.101389	-0.113931	-0.133028	-0.140834	-0.148179	-0.168824	-0.191758	-0.210884	-0.229369	-0.243586	-0.264339	-0.291883	-0.322091	-0.347621	-0.379215	-0.406662	-0.433541	-0.451721	-0.468076	-0.483857	-0.497488	-0.502897	-0.510274	-0.506708	-0.499879	-0.487594	-0.470372	-0.458041	-0.443514
1993	4	-0.17074	-0.090411	0.025269	0.126468	0.165432	0.160878	0.156033	0.119808	0.0591831	0.0130128	-0.0395465	-0.060991	-0.0794856	-0.06983	-0.0548208	-0.0377793	-0.0235737	-0.0274043	-0.0552025	-0.0852391	-0.106145	-0.117999	-0.136207	-0.143647	-0.150683	-0.17056	-0.19271	-0.211238	-0.228935	-0.242802	-0.263033	-0.289896	-0.319393	-0.344382	-0.375316	-0.402249	-0.42864	-0.446567	-0.462725	-0.478331	-0.491896	-0.497378	-0.504786	-0.501472	-0.494949	-0.483055	-0.466298	-0.454319
1993	5	0.0615038	-0.0544589	-0.0396277	0.0348847	0.114574	0.148002	0.146696	0.144261	0.113221	0.0591021	0.0170081	-0.0316706	-0.0521445	-0.069986	-0.0615616	-0.047948	-0.0322442	-0.0190566	-0.0229381	-0.0496869	-0.0786854	-0.0990275	-0.110728	-0.128567	-0.136056	-0.143131	-0.162635	-0.184373	-0.202636	-0.219987	-0.233779	-0.253766	-0.280214	-0.309243	-0.333903	-0.364384	-0.390981	-0.417042	-0.434861	-0.450955	-0.466515	-0.480127	-0.485785	-0.49333	-0.49035	-0.48421	-0.472776	-0.456542
1993	6	0.14936	0.106297	0.0149474	0.00896492	0.0592603	0.122208	0.149189	0.148065	0.145866	0.11771	0.0679413	0.0285201	-0.0174574	-0.0375279	-0.0551399	-0.0480739	-0.0359488	-0.0216738	-0.00969651	-0.0138489	-0.0398631	-0.0681034	-0.0880908	-0.099793	-0.117424	-0.125071	-0.132278	-0.151535	-0.172986	-0.19109	-0.208202	-0.222001	-0.241829	-0.267953	-0.296602	-0.321006	-0.351109	-0.377438	-0.403238	-0.421006	-0.437086	-0.452647	-0.46635	-0.472214	-0.479926	-0.477299	-0.471553	-0.460585
1993	7	0.243385	0.197064	0.153143	0.0736929	0.057596	0.091877	0.141762	0.162391	0.160111	0.157084	0.130472	0.083687	0.0460329	0.0019684	-0.0180632	-0.0357248	-0.0300841	-0.0194945	-0.00669759	0.00386928	-0.000710027	-0.0262275	-0.0539258	-0.0737184	-0.0855407	-0.103089	-0.110978	-0.11839	-0.1375	-0.15876	-0.176786	-0.193768	-0.207637	-0.227378	-0.253256	-0.281601	-0.305816	-0.335611	-0.361731	-0.387328	-0.405089	-0.421198	-0.436801	-0.450687	-0.456785	-0.464695	-0.462438	-0.457102
1993	8	0.447163	0.346498	0.28185	0.228504	0.150994	0.125379	0.145681	0.183253	0.196543	0.191287	0.185909	0.159218	0.113846	0.0767789	0.0335808	0.0129125	-0.00534784	-0.00150096	0.00722512	0.0182376	0.0269496	0.0215912	-0.00381856	-0.0313238	-0.0512118	-0.0634035	-0.0811117	-0.0894455	-0.0972354	-0.11639	-0.137639	-0.155751	-0.17281	-0.186893	-0.206691	-0.232462	-0.260634	-0.28478	-0.314384	-0.340399	-0.365882	-0.383727	-0.399948	-0.415675	-0.429857	-0.436265	-0.444445	-0.442626
1993	9	0.442148	0.447973	0.382059	0.32534	0.274423	0.202743	0.173864	0.186135	0.215666	0.224093	0.216993	0.210092	0.183637	0.13972	0.1034	0.0611805	0.0401677	0.0215552	0.0239735	0.0311792	0.0407131	0.0478231	0.0418472	0.0166059	-0.0106612	-0.0305787	-0.0430542	-0.0608611	-0.0695586	-0.0776587	-0.096818	-0.118023	-0.13618	-0.153402	-0.167649	-0.187471	-0.213119	-0.24111	-0.265175	-0.294583	-0.320481	-0.345843	-0.363746	-0.380056	-0.395883	-0.41033	-0.417012	-0.425429
1993	10	0.354725	0.402398	0.422791	0.381087	0.336553	0.292451	0.228457	0.200172	0.208641	0.233556	0.239405	0.231772	0.224393	0.198762	0.156584	0.121359	0.0803965	0.0594696	0.0408759	0.0423545	0.0485042	0.0569845	0.0628665	0.0565463	0.0316316	0.00473436	-0.0150654	-0.0276598	-0.0454309	-0.0543402	-0.0626204	-0.0816884	-0.102762	-0.120873	-0.138178	-0.152493	-0.172259	-0.197723	-0.225488	-0.249418	-0.278592	-0.304334	-0.32954	-0.347453	-0.363799	-0.379674	-0.394378	-0.40127
1993	11	0.256813	0.307396	0.356968	0.385753	0.361079	0.328018	0.291697	0.23578	0.20996	0.217008	0.239412	0.2444	0.237122	0.230003	0.205639	0.165447	0.131609	0.0921426	0.0716436	0.0533657	0.054285	0.0597409	0.0675013	0.0726354	0.0661924	0.0417492	0.0153473	-0.00420079	-0.0167702	-0.0343832	-0.0433733	-0.0517213	-0.0706077	-0.0914668	-0.109446	-0.126782	-0.141074	-0.160708	-0.185928	-0.21341	-0.237147	-0.266036	-0.291568	-0.316568	-0.33443	-0.350755	-0.366622	-0.381584
1993	12	0.289451	0.27392	0.303242	0.342856	0.370133	0.353146	0.326568	0.295269	0.245246	0.221224	0.226972	0.247137	0.251429	0.244321	0.237315	0.213985	0.175496	0.14285	0.104699	0.0845611	0.0665523	0.0669382	0.0717336	0.0788052	0.0832785	0.0766955	0.052672	0.0267179	0.00739168	-0.00516828	-0.0226439	-0.031722	-0.0401454	-0.0588707	-0.0795374	-0.0974028	-0.114793	-0.129077	-0.148597	-0.173594	-0.200817	-0.224382	-0.25301	-0.27835	-0.30316	-0.320981	-0.337293	-0.35316
1994	1	0.310687	0.294255	0.280613	0.300792	0.333044	0.357929	0.345993	0.324744	0.298319	0.254549	0.233099	0.238585	0.257562	0.262034	0.25587	0.249712	0.228078	0.191965	0.161048	0.124708	0.105502	0.0885623	0.0891055	0.0939959	0.101121	0.105458	0.0992369	0.0761041	0.0509088	0.0321183	0.0199361	0.00300487	-0.00570542	-0.0138686	-0.0322373	-0.0526045	-0.0702886	-0.0876088	-0.101829	-0.121285	-0.14629	-0.173555	-0.197173	-0.225824	-0.251183	-0.275926	-0.293713	-0.310023
1994	2	0.254662	0.28298	0.279727	0.273403	0.291367	0.320271	0.343967	0.335807	0.318508	0.295664	0.256318	0.236709	0.241755	0.25944	0.263773	0.25805	0.252259	0.231741	0.197308	0.167652	0.132683	0.114008	0.0974848	0.0977265	0.102179	0.108821	0.112734	0.106515	0.0838973	0.0592418	0.0407727	0.0287061	0.0120091	0.00331117	-0.00483989	-0.0229643	-0.0430574	-0.0605473	-0.0778407	-0.091973	-0.11124	-0.135955	-0.1629	-0.186287	-0.214622	-0.239734	-0.264235	-0.281922
1994	3	0.223227	0.23954	0.263802	0.265059	0.26308	0.279973	0.306616	0.32936	0.32408	0.310022	0.290281	0.254843	0.237032	0.241905	0.258632	0.262986	0.257797	0.252469	0.233088	0.200306	0.171917	0.13832	0.120237	0.104188	0.104231	0.10835	0.114608	0.118296	0.112138	0.0900642	0.0659728	0.0478576	0.035947	0.0195167	0.0108706	0.002766	-0.0150885	-0.0348838	-0.0521532	-0.0693914	-0.0834065	-0.102459	-0.126863	-0.15347	-0.176604	-0.204606	-0.229455	-0.253697
1994	4	0.178055	0.20168	0.220419	0.243869	0.247531	0.248946	0.265596	0.29085	0.312969	0.310034	0.298724	0.281721	0.249751	0.233689	0.238617	0.254684	0.259235	0.254668	0.249893	0.231662	0.200493	0.173372	0.141139	0.123705	0.108183	0.10813	0.112019	0.117995	0.121666	0.115632	0.0941366	0.0706404	0.052918	0.04121	0.025086	0.0165371	0.00851897	-0.00903283	-0.0284992	-0.0455152	-0.0626125	-0.0764751	-0.0952815	-0.119346	-0.14559	-0.168445	-0.196091	-0.220652
1994	5	0.176154	0.179214	0.19546	0.211722	0.232811	0.236611	0.239607	0.255569	0.279357	0.300616	0.299218	0.289907	0.275034	0.245874	0.231228	0.236161	0.251625	0.256219	0.252168	0.247859	0.230621	0.20087	0.174872	0.143855	0.127005	0.111959	0.111826	0.115516	0.121243	0.124846	0.118928	0.0979572	0.0750004	0.0576359	0.0461145	0.0302731	0.0218177	0.0138834	-0.00338474	-0.022542	-0.0393173	-0.056246	-0.06996	-0.0885305	-0.112271	-0.138167	-0.160753	-0.188056
1994	6	0.035807	0.106297	0.132038	0.156552	0.177845	0.201563	0.208689	0.215073	0.232217	0.256146	0.27771	0.278398	0.27148	0.259045	0.232811	0.219891	0.225291	0.240642	0.245647	0.242404	0.238826	0.222758	0.194546	0.169809	0.140126	0.124017	0.109587	0.109562	0.113239	0.118897	0.122627	0.116962	0.0966133	0.0742842	0.0573707	0.0461358	0.0306651	0.0223959	0.0146276	-0.00228506	-0.0210659	-0.0375321	-0.054193	-0.0676879	-0.08596	-0.109322	-0.134819	-0.157082
1994	7	0.0714223	0.0537773	0.0953478	0.117806	0.140674	0.161461	0.184551	0.192349	0.200109	0.217291	0.240635	0.261871	0.26381	0.258519	0.24784	0.223877	0.212253	0.21788	0.232967	0.238078	0.235426	0.232388	0.217279	0.190381	0.166721	0.138193	0.122708	0.108797	0.108825	0.112446	0.117998	0.121794	0.116327	0.0965282	0.0747587	0.0582423	0.0472524	0.0321084	0.0239943	0.016365	-0.000229691	-0.0186718	-0.0348618	-0.0513304	-0.064633	-0.0826367	-0.105653	-0.130785
1994	8	0.101227	0.0866593	0.0699619	0.097553	0.115513	0.135324	0.154251	0.175718	0.18314	0.191287	0.207951	0.230359	0.250931	0.2536	0.24942	0.240025	0.217877	0.207246	0.212936	0.227653	0.232633	0.230413	0.227777	0.213479	0.187735	0.165024	0.13753	0.122591	0.109137	0.10918	0.112716	0.118135	0.121949	0.116644	0.0973498	0.0760991	0.0599477	0.0491774	0.0343345	0.026357	0.018851	0.00255448	-0.0155678	-0.0314983	-0.0477997	-0.060923	-0.0786719	-0.101357
1994	9	0.268326	0.185942	0.14853	0.120747	0.133301	0.143104	0.156682	0.171019	0.188666	0.193701	0.200388	0.215182	0.235604	0.254599	0.257003	0.252998	0.244049	0.222951	0.212694	0.217988	0.231962	0.236364	0.234173	0.231573	0.217713	0.192753	0.170663	0.14389	0.129248	0.116039	0.115924	0.119217	0.124357	0.127892	0.122596	0.103636	0.0827439	0.0668174	0.0561426	0.0414776	0.033534	0.0260606	0.00995772	-0.00794819	-0.0237154	-0.0399642	-0.052995	-0.0705775
1994	10	0.23846	0.255888	0.20636	0.173762	0.146702	0.153359	0.159483	0.169772	0.181481	0.196728	0.200332	0.206148	0.219649	0.238607	0.256409	0.258685	0.254914	0.246426	0.226312	0.216457	0.221476	0.234863	0.238769	0.236659	0.234138	0.22071	0.196486	0.174984	0.14889	0.134549	0.121586	0.121357	0.124456	0.129368	0.132646	0.127379	0.108742	0.0881943	0.0724911	0.0619219	0.047436	0.03954	0.0321115	0.0161994	-0.00149566	-0.0171008	-0.033346	-0.0462792
1994	11	0.140835	0.190632	0.219379	0.192253	0.169535	0.147961	0.153874	0.159538	0.169014	0.179971	0.194322	0.197899	0.203683	0.21666	0.234834	0.251992	0.254497	0.251233	0.243425	0.224422	0.21515	0.220125	0.233167	0.236942	0.235061	0.232756	0.219851	0.19642	0.175575	0.150215	0.136252	0.123603	0.123353	0.126353	0.131129	0.134205	0.129036	0.110769	0.0906062	0.0751719	0.0647591	0.0504956	0.0426944	0.0353525	0.0196667	0.00221611	-0.0131913	-0.0294515
1994	12	0.0549859	0.0984553	0.14641	0.179583	0.166194	0.151916	0.136142	0.14307	0.149506	0.159261	0.170359	0.184589	0.188893	0.195101	0.208004	0.225814	0.242676	0.245628	0.243047	0.236053	0.218234	0.209662	0.214751	0.227616	0.231477	0.22993	0.227939	0.21563	0.193046	0.172918	0.148346	0.134827	0.122551	0.122356	0.125334	0.130049	0.133003	0.127992	0.11014	0.0904033	0.0752804	0.0650692	0.0510672	0.0434012	0.0361812	0.0207525	0.00357554	-0.0116042
1995	1	-0.0395421	0.00229565	0.047	0.0952497	0.131452	0.128216	0.121791	0.112527	0.122261	0.131344	0.142871	0.155423	0.170779	0.17697	0.184669	0.19851	0.216904	0.234426	0.238583	0.237384	0.23194	0.216264	0.20922	0.215345	0.228961	0.233601	0.233063	0.232111	0.22092	0.199634	0.180712	0.157467	0.144994	0.133545	0.133867	0.137232	0.142249	0.145472	0.140873	0.123501	0.10404	0.089029	0.0789157	0.0650054	0.0574173	0.0504097	0.0354069	0.0186452
1995	2	-0.209443	-0.124929	-0.0700684	-0.018539	0.0329305	0.0731533	0.0784072	0.0788825	0.0753815	0.0878386	0.0990545	0.112262	0.126215	0.142609	0.150522	0.15948	0.174076	0.192879	0.210775	0.215892	0.215814	0.211558	0.197316	0.191288	0.197876	0.211666	0.2168	0.216887	0.216519	0.206165	0.185934	0.167936	0.14567	0.133832	0.122932	0.123503	0.127035	0.132174	0.13549	0.131223	0.114434	0.0955676	0.0810313	0.0712743	0.0577732	0.0504537	0.0436815	0.0290502
1995	3	-0.299748	-0.255183	-0.183858	-0.128891	-0.0759739	-0.0237593	0.0184132	0.0294257	0.0350243	0.0361138	0.0508921	0.0639972	0.0787585	0.0940427	0.111461	0.12103	0.131237	0.146633	0.165917	0.18426	0.190358	0.191405	0.188336	0.175502	0.1705	0.177599	0.191624	0.197411	0.198153	0.198403	0.188901	0.169732	0.15267	0.131391	0.120209	0.10988	0.110735	0.114471	0.11977	0.123222	0.119315	0.10313	0.0848778	0.0708392	0.0614644	0.0483958	0.0413693	0.0348539
1995	4	-0.403312	-0.353338	-0.30654	-0.240463	-0.186469	-0.132718	-0.0799742	-0.0363773	-0.0209679	-0.0112362	-0.00627098	0.0106262	0.0254952	0.0417639	0.0583682	0.0768405	0.0880667	0.0995338	0.115792	0.135637	0.154501	0.1616	0.163778	0.161895	0.150444	0.146478	0.154132	0.168456	0.175063	0.176492	0.177393	0.168763	0.150663	0.134552	0.114273	0.103773	0.0940385	0.0952162	0.0991959	0.104696	0.108377	0.104862	0.0893037	0.0716893	0.058175	0.0492113	0.0366022	0.0298954
1995	5	-0.62657	-0.521906	-0.451113	-0.392552	-0.322978	-0.265575	-0.208104	-0.152597	-0.106104	-0.0858233	-0.0715382	-0.0623002	-0.0426602	-0.0254951	-0.00718271	0.0112452	0.0312567	0.0444724	0.0575853	0.0750966	0.0958802	0.11561	0.123976	0.127511	0.127005	0.117061	0.114299	0.122713	0.137552	0.145128	0.147405	0.149111	0.141466	0.124518	0.109443	0.0902384	0.0805112	0.0714567	0.0730695	0.0774076	0.0832223	0.0873061	0.0842754	0.0694176	0.05251	0.0395929	0.0311175	0.0190378
[truncated: 319 more rows]
[truncated: 1 more columns]

## Sheet: Michigan-Huron
Year	Month	SWI-1	SWI-2	SWI-3	SWI-4	SWI-5	SWI-6	SWI-7	SWI-8	SWI-9	SWI-10	SWI-11	SWI-12	SWI-13	SWI-14	SWI-15	SWI-16	SWI-17	SWI-18	SWI-19	SWI-20	SWI-21	SWI-22	SWI-23	SWI-24	SWI-25	SWI-26	SWI-27	SWI-28	SWI-29	SWI-30	SWI-31	SWI-32	SWI-33	SWI-34	SWI-35	SWI-36	SWI-37	SWI-38	SWI-39	SWI-40	SWI-41	SWI-42	SWI-43	SWI-44	SWI-45	SWI-46	SWI-47	SWI-48
[truncated: 1,201 more rows]
[truncated: 1 more columns]

[truncated: 3 more sheets: St. Clair, Erie, Ontario]
